# Supplementary material for: C-type lectin-mediated microbial homeostasis is critical for Helicoverpa armigera larval growth and development
Source: PLoS Pathog. 2020 Sep 30;16(9):e1008901. doi: 10.1371/journal.ppat.1008901 (PMC7549827; doi:10.1371/journal.ppat.1008901)
Supplement: S1 Table — (XLS) [file ppat.1008901.s008.xls]

## Sheet: Feeding vs Wandering
S1 Table. Hemolymph OTU taxonomy from larvae of feeding and wandering stages.
Domain	Kingdom	Phylum	Class	Order	Family	Genus	Species	OTU	Feeding_1	Feeding_2	Feeding_3	Wandering_1	Wandering_2	Wandering_3	SUM
d__Bacteria	k__norank	p__Bacteroidetes	c__Bacteroidia	o__Bacteroidales	f__Prevotellaceae	g__Prevotella_1	s__unclassified_g__Prevotella_1	OTU1279	84	0	141	0	0	0	225
d__Bacteria	k__norank	p__Firmicutes	c__Clostridia	o__Clostridiales	f__Lachnospiraceae	g__unclassified_f__Lachnospiraceae	s__unclassified_f__Lachnospiraceae	OTU1237	0	0	8	0	0	0	8
d__Bacteria	k__norank	p__Deferribacteres	c__Deferribacteres	o__Unknown_Order_c__Deferribacteres	f__Unknown_Family_o__Unknown_Order_c__Deferribacteres	g__Caldithrix	s__uncultured_bacterium_g__Caldithrix	OTU557	7	0	0	0	0	0	7
d__Bacteria	k__norank	p__Bacteroidetes	c__Bacteroidia	o__Bacteroidales	f__Prevotellaceae	g__Prevotellaceae_NK3B31_group	s__uncultured_bacterium_g__Prevotellaceae_NK3B31_group	OTU552	9	0	10	0	0	0	19
d__Bacteria	k__norank	p__Bacteroidetes	c__Bacteroidia	o__Bacteroidales	f__Prevotellaceae	g__Prevotella_9	s__uncultured_bacterium_g__Prevotella_9	OTU1413	343	1	572	1	14	0	931
d__Bacteria	k__norank	p__Acidobacteria	c__Acidobacteria	o__Acidobacteriales	f__Acidobacteriaceae__Subgroup_1_	g__Granulicella	s__bacterium_enrichment_culture_clone_auto193_4W	OTU797	0	13	0	0	0	0	13
d__Bacteria	k__norank	p__Planctomycetes	c__Planctomycetacia	o__Brocadiales	f__Brocadiaceae	g__Candidatus_Brocadia	s__Candidatus_Brocadia_fulgida	OTU609	1	135	14	0	0	0	150
d__Bacteria	k__norank	p__Firmicutes	c__Bacilli	o__Bacillales	f__Bacillaceae	g__unclassified_f__Bacillaceae	s__unclassified_f__Bacillaceae	OTU313	6	0	0	0	0	0	6
d__Bacteria	k__norank	p__Proteobacteria	c__Alphaproteobacteria	o__Rhizobiales	f__Aurantimonadaceae	g__Aureimonas	s__unclassified_g__Aureimonas	OTU215	12	0	0	0	0	0	12
d__Bacteria	k__norank	p__Bacteroidetes	c__Bacteroidia	o__Bacteroidales	f__Bacteroidales_S24-7_group	g__norank_f__Bacteroidales_S24-7_group	s__uncultured_Bacteroidales_bacterium_g__norank_f__Bacteroidales_S24-7_group	OTU596	5	9	12	0	0	0	26
d__Bacteria	k__norank	p__Synergistetes	c__Synergistia	o__Synergistales	f__Synergistaceae	g__Thermovirga	s__uncultured_prokaryote_g__Thermovirga	OTU539	6	0	0	0	0	0	6
d__Bacteria	k__norank	p__Proteobacteria	c__Gammaproteobacteria	o__Xanthomonadales	f__norank_o__Xanthomonadales	g__norank_o__Xanthomonadales	s__uncultured_sludge_bacterium_g__norank_o__Xanthomonadales	OTU731	5	41	4	0	0	0	50
d__Bacteria	k__norank	p__Firmicutes	c__Negativicutes	o__Selenomonadales	f__Veillonellaceae	g__Dialister	s__Dialister_succinatiphilus	OTU1478	4	0	6	0	0	0	10
d__Bacteria	k__norank	p__Firmicutes	c__Clostridia	o__Clostridiales	f__Ruminococcaceae	g__Butyricicoccus	s__uncultured_organism_g__Butyricicoccus	OTU1090	0	0	13	0	0	0	13
d__Bacteria	k__norank	p__unclassified_k__norank	c__unclassified_k__norank	o__unclassified_k__norank	f__unclassified_k__norank	g__unclassified_k__norank	s__unclassified_k__norank	OTU792	0	4	4	0	0	0	8
d__Bacteria	k__norank	p__Bacteroidetes	c__Bacteroidia	o__Bacteroidales	f__Prevotellaceae	g__Alloprevotella	s__uncultured_bacterium_g__Alloprevotella	OTU298	19	0	25	0	0	0	44
d__Bacteria	k__norank	p__Firmicutes	c__Clostridia	o__Clostridiales	f__Ruminococcaceae	g__Ruminococcaceae_UCG-010	s__unclassified_g__Ruminococcaceae_UCG-010	OTU336	6	0	0	0	0	0	6
d__Bacteria	k__norank	p__Bacteroidetes	c__Bacteroidia	o__Bacteroidales	f__Porphyromonadaceae	g__Butyricimonas	s__unclassified_g__Butyricimonas	OTU223	3	0	1	0	0	0	4
d__Bacteria	k__norank	p__unclassified_k__norank	c__unclassified_k__norank	o__unclassified_k__norank	f__unclassified_k__norank	g__unclassified_k__norank	s__unclassified_k__norank	OTU692	0	3	0	0	0	0	3
d__Bacteria	k__norank	p__Proteobacteria	c__Deltaproteobacteria	o__Myxococcales	f__Polyangiaceae	g__Sorangium	s__uncultured_bacterium_g__Sorangium	OTU1268	11	0	17	0	0	0	28
d__Bacteria	k__norank	p__Proteobacteria	c__Deltaproteobacteria	o__Bradymonadales	f__norank_o__Bradymonadales	g__norank_o__Bradymonadales	s__unclassified_g__norank_o__Bradymonadales	OTU521	2	0	1	0	0	0	3
d__Bacteria	k__norank	p__Firmicutes	c__Clostridia	o__Clostridiales	f__Ruminococcaceae	g__Faecalibacterium	s__unclassified_g__Faecalibacterium	OTU141	511	865	595	0	5	2	1978
d__Bacteria	k__norank	p__Gemmatimonadetes	c__Gemmatimonadetes	o__Gemmatimonadales	f__Gemmatimonadaceae	g__norank_f__Gemmatimonadaceae	s__Gemmatimonadetes_bacterium_WY71	OTU884	0	34	0	0	0	0	34
d__Bacteria	k__norank	p__Gemmatimonadetes	c__Gemmatimonadetes	o__Gemmatimonadales	f__Gemmatimonadaceae	g__Gemmatimonas	s__unclassified_g__Gemmatimonas	OTU159	3	0	1	0	0	0	4
d__Bacteria	k__norank	p__Proteobacteria	c__Gammaproteobacteria	o__Xanthomonadales	f__Xanthomonadaceae	g__Stenotrophomonas	s__[Pseudomonas]_geniculata_g__Stenotrophomonas	OTU1033	33	21	80	0	0	0	134
d__Bacteria	k__norank	p__Actinobacteria	c__Actinobacteria	o__Acidimicrobiales	f__norank_o__Acidimicrobiales	g__norank_o__Acidimicrobiales	s__unclassified_g__norank_o__Acidimicrobiales	OTU606	0	2	0	0	0	0	2
d__Bacteria	k__norank	p__Proteobacteria	c__Alphaproteobacteria	o__Rhizobiales	f__Bradyrhizobiaceae	g__Rhodopseudomonas	s__unclassified_g__Rhodopseudomonas	OTU113	2	0	1	0	0	0	3
d__Bacteria	k__norank	p__Proteobacteria	c__Deltaproteobacteria	o__Desulfovibrionales	f__Desulfovibrionaceae	g__Desulfovibrio	s__Desulfovibrio_piger	OTU1470	7	0	0	0	0	0	7
d__Bacteria	k__norank	p__Firmicutes	c__Clostridia	o__Clostridiales	f__Lachnospiraceae	g__unclassified_f__Lachnospiraceae	s__unclassified_f__Lachnospiraceae	OTU716	0	35	1	0	0	0	36
d__Bacteria	k__norank	p__Bacteroidetes	c__Bacteroidia	o__Bacteroidales	f__Prevotellaceae	g__Alloprevotella	s__uncultured_Bacteroidales_bacterium_g__Alloprevotella	OTU1121	13	145	100	0	0	0	258
d__Bacteria	k__norank	p__unclassified_k__norank	c__unclassified_k__norank	o__unclassified_k__norank	f__unclassified_k__norank	g__unclassified_k__norank	s__unclassified_k__norank	OTU1382	0	11	0	0	0	0	11
d__Bacteria	k__norank	p__Firmicutes	c__Clostridia	o__Clostridiales	f__Lachnospiraceae	g__unclassified_f__Lachnospiraceae	s__unclassified_f__Lachnospiraceae	OTU715	0	28	0	0	0	0	28
d__Bacteria	k__norank	p__Firmicutes	c__Clostridia	o__Clostridiales	f__Ruminococcaceae	g__Ruminococcaceae_UCG-014	s__unclassified_g__Ruminococcaceae_UCG-014	OTU1230	3	0	31	0	0	0	34
d__Bacteria	k__norank	p__Firmicutes	c__Clostridia	o__Clostridiales	f__Ruminococcaceae	g__Oscillibacter	s__unclassified_g__Oscillibacter	OTU57	4	1	21	0	0	0	26
d__Bacteria	k__norank	p__Cyanobacteria	c__Cyanobacteria	o__Gastranaerophilales	f__norank_o__Gastranaerophilales	g__norank_o__Gastranaerophilales	s__uncultured_bacterium_g__norank_o__Gastranaerophilales	OTU670	0	18	6	0	0	0	24
d__Bacteria	k__norank	p__Bacteroidetes	c__Bacteroidia	o__Bacteroidales	f__Bacteroidales_S24-7_group	g__norank_f__Bacteroidales_S24-7_group	s__uncultured_bacterium_g__norank_f__Bacteroidales_S24-7_group	OTU1394	2	0	24	0	0	0	26
d__Bacteria	k__norank	p__unclassified_k__norank	c__unclassified_k__norank	o__unclassified_k__norank	f__unclassified_k__norank	g__unclassified_k__norank	s__unclassified_k__norank	OTU790	0	13	0	0	0	0	13
d__Bacteria	k__norank	p__Actinobacteria	c__Actinobacteria	o__Gaiellales	f__norank_o__Gaiellales	g__norank_o__Gaiellales	s__uncultured_bacterium_g__norank_o__Gaiellales	OTU823	0	19	0	0	0	0	19
d__Bacteria	k__norank	p__Cyanobacteria	c__Cyanobacteria	o__Gastranaerophilales	f__norank_o__Gastranaerophilales	g__norank_o__Gastranaerophilales	s__uncultured_bacterium_g__norank_o__Gastranaerophilales	OTU1384	0	0	11	0	0	0	11
d__Bacteria	k__norank	p__Actinobacteria	c__Actinobacteria	o__Kineosporiales	f__Kineosporiaceae	g__Kineosporia	s__Kineosporia_rhizophila	OTU453	9	0	0	0	0	0	9
d__Bacteria	k__norank	p__Firmicutes	c__Clostridia	o__Clostridiales	f__Clostridiaceae_1	g__Candidatus_Arthromitus	s__unclassified_g__Candidatus_Arthromitus	OTU1320	1	0	5	0	0	0	6
d__Bacteria	k__norank	p__Actinobacteria	c__Actinobacteria	o__Pseudonocardiales	f__Pseudonocardiaceae	g__Pseudonocardia	s__unclassified_g__Pseudonocardia	OTU120	12	0	0	0	0	0	12
d__Bacteria	k__norank	p__Bacteroidetes	c__Bacteroidia	o__Bacteroidales	f__unclassified_o__Bacteroidales	g__unclassified_o__Bacteroidales	s__unclassified_o__Bacteroidales	OTU880	0	8	0	0	0	0	8
d__Bacteria	k__norank	p__Firmicutes	c__Clostridia	o__Clostridiales	f__Lachnospiraceae	g__norank_f__Lachnospiraceae	s__unclassified_g__norank_f__Lachnospiraceae	OTU349	6	0	0	0	0	0	6
d__Bacteria	k__norank	p__Bacteroidetes	c__Bacteroidia	o__Bacteroidales	f__Prevotellaceae	g__unclassified_f__Prevotellaceae	s__unclassified_f__Prevotellaceae	OTU1319	100	0	188	0	0	0	288
d__Bacteria	k__norank	p__Bacteroidetes	c__Bacteroidia	o__Bacteroidales	f__Bacteroidales_S24-7_group	g__norank_f__Bacteroidales_S24-7_group	s__uncultured_bacterium_g__norank_f__Bacteroidales_S24-7_group	OTU758	0	20	0	0	0	0	20
d__Bacteria	k__norank	p__Firmicutes	c__Clostridia	o__Clostridiales	f__Lachnospiraceae	g__norank_f__Lachnospiraceae	s__uncultured_bacterium_g__norank_f__Lachnospiraceae	OTU160	1	0	9	0	0	0	10
d__Bacteria	k__norank	p__Proteobacteria	c__Alphaproteobacteria	o__Rhizobiales	f__Xanthobacteraceae	g__Variibacter	s__uncultured_forest_soil_bacterium_g__Variibacter	OTU17	21	0	12	0	0	0	33
d__Bacteria	k__norank	p__Proteobacteria	c__Alphaproteobacteria	o__Rhodospirillales	f__Rhodospirillaceae	g__norank_f__Rhodospirillaceae	s__gut_metagenome_g__norank_f__Rhodospirillaceae	OTU305	3	0	0	0	0	0	3
d__Bacteria	k__norank	p__Firmicutes	c__Clostridia	o__Clostridiales	f__Lachnospiraceae	g__Coprococcus_3	s__unclassified_g__Coprococcus_3	OTU142	33	2	36	0	0	0	71
d__Bacteria	k__norank	p__Proteobacteria	c__Alphaproteobacteria	o__Rhodospirillales	f__Rhodospirillaceae	g__norank_f__Rhodospirillaceae	s__gut_metagenome_g__norank_f__Rhodospirillaceae	OTU498	7	0	0	0	0	0	7
d__Bacteria	k__norank	p__Proteobacteria	c__Betaproteobacteria	o__Burkholderiales	f__Alcaligenaceae	g__Pusillimonas	s__uncultured_compost_bacterium_g__Pusillimonas	OTU1026	6	0	10	0	0	0	16
d__Bacteria	k__norank	p__Bacteroidetes	c__Sphingobacteriia	o__Sphingobacteriales	f__norank_o__Sphingobacteriales	g__norank_o__Sphingobacteriales	s__uncultured_bacterium_g__norank_o__Sphingobacteriales	OTU633	8	181	3	0	0	0	192
d__Bacteria	k__norank	p__Firmicutes	c__Clostridia	o__Clostridiales	f__Lachnospiraceae	g__Lachnospiraceae_NK4A136_group	s__unclassified_g__Lachnospiraceae_NK4A136_group	OTU355	12	0	3	0	0	0	15
d__Bacteria	k__norank	p__Firmicutes	c__Erysipelotrichia	o__Erysipelotrichales	f__Erysipelotrichaceae	g__Erysipelotrichaceae_UCG-002	s__uncultured_bacterium_g__Erysipelotrichaceae_UCG-002	OTU1107	1	0	1	0	0	0	2
d__Bacteria	k__norank	p__Bacteroidetes	c__Bacteroidia	o__Bacteroidales	f__unclassified_o__Bacteroidales	g__unclassified_o__Bacteroidales	s__unclassified_o__Bacteroidales	OTU647	0	9	0	0	0	0	9
d__Bacteria	k__norank	p__Bacteroidetes	c__Bacteroidia	o__Bacteroidales	f__Bacteroidales_S24-7_group	g__norank_f__Bacteroidales_S24-7_group	s__uncultured_bacterium_g__norank_f__Bacteroidales_S24-7_group	OTU629	8	88	14	0	0	0	110
d__Bacteria	k__norank	p__Firmicutes	c__Clostridia	o__Clostridiales	f__Ruminococcaceae	g__unclassified_f__Ruminococcaceae	s__unclassified_f__Ruminococcaceae	OTU1010	4	4	29	0	0	0	37
d__Bacteria	k__norank	p__Firmicutes	c__Clostridia	o__Clostridiales	f__Ruminococcaceae	g__Ruminococcaceae_UCG-005	s__uncultured_rumen_bacterium_g__Ruminococcaceae_UCG-005	OTU47	20	1	12	0	0	0	33
d__Bacteria	k__norank	p__Actinobacteria	c__Actinobacteria	o__Coriobacteriales	f__Coriobacteriaceae	g__Olsenella	s__uncultured_rumen_bacterium_g__Olsenella	OTU960	1	0	6	0	0	0	7
d__Bacteria	k__norank	p__Saccharibacteria	c__norank_p__Saccharibacteria	o__norank_p__Saccharibacteria	f__norank_p__Saccharibacteria	g__norank_p__Saccharibacteria	s__unclassified_g__norank_p__Saccharibacteria	OTU105	4	0	0	0	0	0	4
d__Bacteria	k__norank	p__Firmicutes	c__Clostridia	o__Clostridiales	f__Ruminococcaceae	g__Ruminococcaceae_UCG-005	s__unclassified_g__Ruminococcaceae_UCG-005	OTU989	32	0	47	0	0	0	79
d__Bacteria	k__norank	p__Bacteroidetes	c__Bacteroidia	o__Bacteroidales	f__Porphyromonadaceae	g__Parabacteroides	s__uncultured_bacterium_g__Parabacteroides	OTU459	11	0	14	0	0	0	25
d__Bacteria	k__norank	p__Actinobacteria	c__Actinobacteria	o__Pseudonocardiales	f__Pseudonocardiaceae	g__Saccharopolyspora	s__uncultured_bacterium_g__Saccharopolyspora	OTU439	10	0	0	0	0	0	10
d__Bacteria	k__norank	p__Bacteroidetes	c__Bacteroidia	o__Bacteroidales	f__Bacteroidales_BS11_gut_group	g__norank_f__Bacteroidales_BS11_gut_group	s__uncultured_rumen_bacterium_g__norank_f__Bacteroidales_BS11_gut_group	OTU1359	0	0	4	0	0	0	4
d__Bacteria	k__norank	p__Bacteroidetes	c__Bacteroidia	o__Bacteroidales	f__Prevotellaceae	g__Prevotella_7	s__unclassified_g__Prevotella_7	OTU1327	23	0	50	0	0	0	73
d__Bacteria	k__norank	p__unclassified_k__norank	c__unclassified_k__norank	o__unclassified_k__norank	f__unclassified_k__norank	g__unclassified_k__norank	s__unclassified_k__norank	OTU637	0	30	24	0	0	0	54
d__Bacteria	k__norank	p__Bacteroidetes	c__Sphingobacteriia	o__Sphingobacteriales	f__Chitinophagaceae	g__unclassified_f__Chitinophagaceae	s__unclassified_f__Chitinophagaceae	OTU1302	0	0	3	0	0	0	3
d__Bacteria	k__norank	p__Proteobacteria	c__Alphaproteobacteria	o__Rhodospirillales	f__Acetobacteraceae	g__unclassified_f__Acetobacteraceae	s__unclassified_f__Acetobacteraceae	OTU1458	0	0	0	220	55	127	402
d__Bacteria	k__norank	p__Actinobacteria	c__Actinobacteria	o__Bifidobacteriales	f__Bifidobacteriaceae	g__Bifidobacterium	s__Bifidobacterium_pseudocatenulatum_DSM_20438__JCM_1200__LMG_10505	OTU45	36	12	73	0	3	0	124
d__Bacteria	k__norank	p__Actinobacteria	c__Actinobacteria	o__Micromonosporales	f__Micromonosporaceae	g__Actinoplanes	s__unclassified_g__Actinoplanes	OTU929	0	13	0	0	0	0	13
d__Bacteria	k__norank	p__Actinobacteria	c__Actinobacteria	o__Coriobacteriales	f__Coriobacteriaceae	g__norank_f__Coriobacteriaceae	s__uncultured_bacterium_g__norank_f__Coriobacteriaceae	OTU194	5	21	3	0	0	0	29
d__Bacteria	k__norank	p__Firmicutes	c__Clostridia	o__Clostridiales	f__Lachnospiraceae	g__unclassified_f__Lachnospiraceae	s__unclassified_f__Lachnospiraceae	OTU1345	0	0	9	0	0	0	9
d__Bacteria	k__norank	p__Bacteroidetes	c__Bacteroidia	o__Bacteroidales	f__Bacteroidaceae	g__Bacteroides	s__unclassified_g__Bacteroides	OTU1298	428	116	485	0	4	0	1033
d__Bacteria	k__norank	p__Firmicutes	c__Clostridia	o__Clostridiales	f__Family_XIII	g__Family_XIII_AD3011_group	s__unclassified_g__Family_XIII_AD3011_group	OTU1296	0	0	5	0	0	0	5
d__Bacteria	k__norank	p__Tenericutes	c__Mollicutes	o__Mollicutes_RF9	f__norank_o__Mollicutes_RF9	g__norank_o__Mollicutes_RF9	s__unclassified_g__norank_o__Mollicutes_RF9	OTU1001	0	0	7	0	0	0	7
d__Bacteria	k__norank	p__Firmicutes	c__Clostridia	o__Clostridiales	f__Ruminococcaceae	g__Ruminococcaceae_UCG-005	s__unclassified_g__Ruminococcaceae_UCG-005	OTU1258	21	2	54	0	0	0	77
d__Bacteria	k__norank	p__Firmicutes	c__Bacilli	o__Bacillales	f__Staphylococcaceae	g__Jeotgalicoccus	s__uncultured_bacterium_g__Jeotgalicoccus	OTU1020	1	0	8	0	0	0	9
d__Bacteria	k__norank	p__Actinobacteria	c__Actinobacteria	o__Micrococcales	f__Beutenbergiaceae	g__Salana	s__uncultured_bacterium_g__Salana	OTU494	7	0	0	0	0	0	7
d__Bacteria	k__norank	p__Proteobacteria	c__Alphaproteobacteria	o__Rhizobiales	f__Hyphomicrobiaceae	g__Devosia	s__unclassified_g__Devosia	OTU621	4	21	0	0	0	0	25
d__Bacteria	k__norank	p__Firmicutes	c__Bacilli	o__Bacillales	f__Paenibacillaceae	g__unclassified_f__Paenibacillaceae	s__unclassified_f__Paenibacillaceae	OTU464	3	0	0	0	0	0	3
d__Bacteria	k__norank	p__unclassified_k__norank	c__unclassified_k__norank	o__unclassified_k__norank	f__unclassified_k__norank	g__unclassified_k__norank	s__unclassified_k__norank	OTU1034	0	0	18	0	0	0	18
d__Bacteria	k__norank	p__unclassified_k__norank	c__unclassified_k__norank	o__unclassified_k__norank	f__unclassified_k__norank	g__unclassified_k__norank	s__unclassified_k__norank	OTU1036	0	0	10	0	0	0	10
d__Bacteria	k__norank	p__Firmicutes	c__unclassified_p__Firmicutes	o__unclassified_p__Firmicutes	f__unclassified_p__Firmicutes	g__unclassified_p__Firmicutes	s__unclassified_p__Firmicutes	OTU6	4	0	0	0	0	0	4
d__Bacteria	k__norank	p__unclassified_k__norank	c__unclassified_k__norank	o__unclassified_k__norank	f__unclassified_k__norank	g__unclassified_k__norank	s__unclassified_k__norank	OTU917	0	6	0	0	0	0	6
d__Bacteria	k__norank	p__Proteobacteria	c__Gammaproteobacteria	o__Cellvibrionales	f__Halieaceae	g__OM60_NOR5__clade	s__unclassified_g__OM60_NOR5__clade	OTU964	0	0	26	0	0	0	26
d__Bacteria	k__norank	p__Firmicutes	c__Clostridia	o__Clostridiales	f__unclassified_o__Clostridiales	g__unclassified_o__Clostridiales	s__unclassified_o__Clostridiales	OTU584	0	18	0	0	0	0	18
d__Bacteria	k__norank	p__Proteobacteria	c__Alphaproteobacteria	o__Rhizobiales	f__Hyphomicrobiaceae	g__Pedomicrobium	s__unclassified_g__Pedomicrobium	OTU259	3	0	0	0	0	0	3
d__Bacteria	k__norank	p__Firmicutes	c__Clostridia	o__Clostridiales	f__Clostridiaceae_1	g__Clostridium_sensu_stricto_1	s__unclassified_g__Clostridium_sensu_stricto_1	OTU334	59	50	55	0	2	0	166
d__Bacteria	k__norank	p__Bacteroidetes	c__Bacteroidia	o__Bacteroidales	f__Bacteroidales_S24-7_group	g__norank_f__Bacteroidales_S24-7_group	s__uncultured_bacterium_g__norank_f__Bacteroidales_S24-7_group	OTU353	81	113	17	0	0	0	211
d__Bacteria	k__norank	p__Bacteroidetes	c__Bacteroidia	o__Bacteroidales	f__Bacteroidales_RF16_group	g__norank_f__Bacteroidales_RF16_group	s__uncultured_bacterium_g__norank_f__Bacteroidales_RF16_group	OTU426	7	0	11	0	0	0	18
d__Bacteria	k__norank	p__Tenericutes	c__Mollicutes	o__Mollicutes_RF9	f__norank_o__Mollicutes_RF9	g__norank_o__Mollicutes_RF9	s__unclassified_g__norank_o__Mollicutes_RF9	OTU1009	2	0	4	0	0	0	6
d__Bacteria	k__norank	p__Firmicutes	c__Clostridia	o__Clostridiales	f__Ruminococcaceae	g__norank_f__Ruminococcaceae	s__unclassified_g__norank_f__Ruminococcaceae	OTU254	25	0	6	0	0	0	31
d__Bacteria	k__norank	p__Firmicutes	c__Clostridia	o__Clostridiales	f__Ruminococcaceae	g__[Eubacterium]_coprostanoligenes_group	s__uncultured_bacterium_g__[Eubacterium]_coprostanoligenes_group	OTU230	5	0	5	0	0	0	10
d__Bacteria	k__norank	p__Firmicutes	c__Clostridia	o__Clostridiales	f__Ruminococcaceae	g__Butyricicoccus	s__uncultured_bacterium_g__Butyricicoccus	OTU876	0	7	15	0	0	0	22
d__Bacteria	k__norank	p__Proteobacteria	c__Betaproteobacteria	o__Rhodocyclales	f__Rhodocyclaceae	g__norank_f__Rhodocyclaceae	s__unclassified_g__norank_f__Rhodocyclaceae	OTU802	0	18	0	0	0	0	18
d__Bacteria	k__norank	p__Bacteroidetes	c__Bacteroidia	o__Bacteroidales	f__Rikenellaceae	g__Alistipes	s__gut_metagenome_g__Alistipes	OTU614	0	35	1	0	0	0	36
d__Bacteria	k__norank	p__Actinobacteria	c__Actinobacteria	o__Micrococcales	f__Micrococcaceae	g__Glutamicibacter	s__Glutamicibacter_arilaitensis	OTU176	26	4	7	0	0	0	37
d__Bacteria	k__norank	p__Firmicutes	c__Bacilli	o__Lactobacillales	f__Lactobacillaceae	g__Lactobacillus	s__unclassified_g__Lactobacillus	OTU1046	25	123	124	0	0	0	272
d__Bacteria	k__norank	p__Actinobacteria	c__Actinobacteria	o__Corynebacteriales	f__Corynebacteriaceae	g__Corynebacterium_1	s__Corynebacterium_stationis	OTU186	12	0	0	0	0	0	12
d__Bacteria	k__norank	p__Proteobacteria	c__Alphaproteobacteria	o__Rhizobiales	f__unclassified_o__Rhizobiales	g__unclassified_o__Rhizobiales	s__unclassified_o__Rhizobiales	OTU1069	0	0	5	0	0	0	5
d__Bacteria	k__norank	p__Firmicutes	c__Bacilli	o__Bacillales	f__Paenibacillaceae	g__Paenibacillus	s__Paenibacillus_glucanolyticus	OTU1059	0	0	2	0	0	0	2
d__Bacteria	k__norank	p__Firmicutes	c__Clostridia	o__Clostridiales	f__Ruminococcaceae	g__norank_f__Ruminococcaceae	s__uncultured_organism_g__norank_f__Ruminococcaceae	OTU501	10	3	18	0	0	0	31
d__Bacteria	k__norank	p__Bacteroidetes	c__Bacteroidia	o__Bacteroidales	f__Bacteroidales_S24-7_group	g__norank_f__Bacteroidales_S24-7_group	s__unclassified_g__norank_f__Bacteroidales_S24-7_group	OTU919	0	4	0	0	0	0	4
d__Bacteria	k__norank	p__Firmicutes	c__Clostridia	o__Clostridiales	f__unclassified_o__Clostridiales	g__unclassified_o__Clostridiales	s__unclassified_o__Clostridiales	OTU590	0	10	0	0	0	0	10
d__Bacteria	k__norank	p__Firmicutes	c__Clostridia	o__Clostridiales	f__Lachnospiraceae	g__unclassified_f__Lachnospiraceae	s__unclassified_f__Lachnospiraceae	OTU1226	0	0	3	0	0	0	3
d__Bacteria	k__norank	p__Firmicutes	c__Clostridia	o__Clostridiales	f__Lachnospiraceae	g__norank_f__Lachnospiraceae	s__uncultured_Clostridiales_bacterium_g__norank_f__Lachnospiraceae	OTU582	0	46	14	0	0	0	60
d__Bacteria	k__norank	p__Bacteroidetes	c__Bacteroidia	o__Bacteroidales	f__Bacteroidales_S24-7_group	g__norank_f__Bacteroidales_S24-7_group	s__uncultured_bacterium_g__norank_f__Bacteroidales_S24-7_group	OTU630	49	120	47	0	0	0	216
d__Bacteria	k__norank	p__Bacteroidetes	c__Sphingobacteriia	o__Sphingobacteriales	f__Chitinophagaceae	g__unclassified_f__Chitinophagaceae	s__unclassified_f__Chitinophagaceae	OTU937	0	34	0	0	0	0	34
d__Bacteria	k__norank	p__Proteobacteria	c__Betaproteobacteria	o__Burkholderiales	f__Alcaligenaceae	g__Achromobacter	s__unclassified_g__Achromobacter	OTU328	4	11	13	0	0	0	28
d__Bacteria	k__norank	p__Chloroflexi	c__Anaerolineae	o__Anaerolineales	f__Anaerolineaceae	g__norank_f__Anaerolineaceae	s__anaerobic_bacterium_MO-CFX2	OTU943	17	9	19	0	0	0	45
d__Bacteria	k__norank	p__Tenericutes	c__Mollicutes	o__Mollicutes_RF9	f__norank_o__Mollicutes_RF9	g__norank_o__Mollicutes_RF9	s__uncultured_bacterium_g__norank_o__Mollicutes_RF9	OTU558	3	0	1	0	0	0	4
d__Bacteria	k__norank	p__Proteobacteria	c__Betaproteobacteria	o__Burkholderiales	f__Comamonadaceae	g__Ottowia	s__uncultured_beta_proteobacterium_g__Ottowia	OTU513	7	0	1	0	0	0	8
d__Bacteria	k__norank	p__Proteobacteria	c__Gammaproteobacteria	o__Pseudomonadales	f__Moraxellaceae	g__Acinetobacter	s__unclassified_g__Acinetobacter	OTU887	59	108	91	2	1	1	262
d__Bacteria	k__norank	p__Bacteroidetes	c__Sphingobacteriia	o__Sphingobacteriales	f__Chitinophagaceae	g__Crenotalea	s__uncultured_bacterium_g__Crenotalea	OTU1243	0	14	11	0	0	0	25
d__Bacteria	k__norank	p__Tenericutes	c__Mollicutes	o__Mollicutes_RF9	f__norank_o__Mollicutes_RF9	g__norank_o__Mollicutes_RF9	s__uncultured_bacterium_g__norank_o__Mollicutes_RF9	OTU547	6	51	6	0	0	0	63
d__Bacteria	k__norank	p__Bacteroidetes	c__Bacteroidia	o__Bacteroidales	f__Bacteroidales_S24-7_group	g__norank_f__Bacteroidales_S24-7_group	s__uncultured_rumen_bacterium_g__norank_f__Bacteroidales_S24-7_group	OTU623	0	10	0	0	0	0	10
d__Bacteria	k__norank	p__Actinobacteria	c__Actinobacteria	o__Gaiellales	f__norank_o__Gaiellales	g__norank_o__Gaiellales	s__uncultured_actinobacterium_g__norank	OTU852	3	17	20	0	0	0	40
d__Bacteria	k__norank	p__Acidobacteria	c__Acidobacteria	o__Acidobacteriales	f__Acidobacteriaceae__Subgroup_1_	g__norank_f__Acidobacteriaceae__Subgroup_1_	s__unclassified_g__norank_f__Acidobacteriaceae__Subgroup_1_	OTU250	5	0	0	0	0	0	5
d__Bacteria	k__norank	p__unclassified_k__norank	c__unclassified_k__norank	o__unclassified_k__norank	f__unclassified_k__norank	g__unclassified_k__norank	s__unclassified_k__norank	OTU343	2	0	0	0	0	0	2
d__Bacteria	k__norank	p__Firmicutes	c__Negativicutes	o__Selenomonadales	f__Veillonellaceae	g__Megamonas	s__uncultured_organism_g__Megamonas	OTU1074	80	0	51	1	2	0	134
d__Bacteria	k__norank	p__Proteobacteria	c__Alphaproteobacteria	o__Rhizobiales	f__Hyphomicrobiaceae	g__Hyphomicrobium	s__unclassified_g__Hyphomicrobium	OTU699	0	993	183	0	0	0	1176
d__Bacteria	k__norank	p__Firmicutes	c__Bacilli	o__Lactobacillales	f__Streptococcaceae	g__Lactococcus	s__unclassified_g__Lactococcus	OTU984	0	0	9	0	0	0	9
d__Bacteria	k__norank	p__Firmicutes	c__Clostridia	o__Clostridiales	f__Lachnospiraceae	g__Lachnospiraceae_NK4A136_group	s__unclassified_g__Lachnospiraceae_NK4A136_group	OTU346	6	56	86	0	0	0	148
d__Bacteria	k__norank	p__unclassified_k__norank	c__unclassified_k__norank	o__unclassified_k__norank	f__unclassified_k__norank	g__unclassified_k__norank	s__unclassified_k__norank	OTU740	0	14	2	0	0	0	16
d__Bacteria	k__norank	p__Firmicutes	c__Clostridia	o__Clostridiales	f__Lachnospiraceae	g__norank_f__Lachnospiraceae	s__uncultured_bacterium_g__norank_f__Lachnospiraceae	OTU148	34	0	57	0	0	0	91
d__Bacteria	k__norank	p__Bacteroidetes	c__Bacteroidia	o__Bacteroidales	f__Bacteroidales_S24-7_group	g__norank_f__Bacteroidales_S24-7_group	s__uncultured_Porphyromonadaceae_bacterium_g__norank_f__Bacteroidales_S24-7_group	OTU1027	104	0	92	0	0	0	196
d__Bacteria	k__norank	p__Firmicutes	c__Erysipelotrichia	o__Erysipelotrichales	f__Erysipelotrichaceae	g__Allobaculum	s__uncultured_Allobaculum_sp.	OTU910	9	22	12	0	0	0	43
d__Bacteria	k__norank	p__Actinobacteria	c__Actinobacteria	o__Acidimicrobiales	f__Acidimicrobiaceae	g__norank_f__Acidimicrobiaceae	s__uncultured_actinobacterium_g__norank_f__Acidimicrobiaceae	OTU612	0	68	0	0	0	0	68
d__Bacteria	k__norank	p__Proteobacteria	c__Betaproteobacteria	o__Burkholderiales	f__Burkholderiaceae	g__Pandoraea	s__unclassified_g__Pandoraea	OTU727	1	6	0	0	0	0	7
d__Bacteria	k__norank	p__Proteobacteria	c__Gammaproteobacteria	o__Cellvibrionales	f__Cellvibrionaceae	g__norank_f__Cellvibrionaceae	s__unclassified_g__norank_f__Cellvibrionaceae	OTU665	0	5	0	0	0	0	5
d__Bacteria	k__norank	p__Bacteroidetes	c__Bacteroidia	o__Bacteroidales	f__unclassified_o__Bacteroidales	g__unclassified_o__Bacteroidales	s__unclassified_o__Bacteroidales	OTU892	0	11	0	0	0	0	11
d__Bacteria	k__norank	p__Firmicutes	c__Clostridia	o__Clostridiales	f__Ruminococcaceae	g__Candidatus_Soleaferrea	s__Ruminococcaceae_bacterium_GD6	OTU1105	0	0	2	0	0	0	2
d__Bacteria	k__norank	p__Bacteroidetes	c__Bacteroidia	o__Bacteroidales	f__Prevotellaceae	g__Prevotellaceae_UCG-003	s__uncultured_bacterium_g__Prevotellaceae_UCG-003	OTU1262	129	0	220	0	0	0	349
d__Bacteria	k__norank	p__Chloroflexi	c__S085	o__norank_c__S085	f__norank_c__S085	g__norank_c__S085	s__uncultured_soil_bacterium_g__norank_c__S085	OTU210	3	0	0	0	0	0	3
d__Bacteria	k__norank	p__Firmicutes	c__Bacilli	o__Bacillales	f__Planococcaceae	g__unclassified_f__Planococcaceae	s__unclassified_f__Planococcaceae	OTU523	11	0	0	0	0	0	11
d__Bacteria	k__norank	p__Firmicutes	c__Clostridia	o__Clostridiales	f__Christensenellaceae	g__Christensenellaceae_R-7_group	s__unclassified_g__Christensenellaceae_R-7_group	OTU1174	0	0	4	0	0	0	4
d__Bacteria	k__norank	p__Bacteroidetes	c__Sphingobacteriia	o__Sphingobacteriales	f__Chitinophagaceae	g__Parafilimonas	s__unclassified_g__Parafilimonas	OTU599	0	23	0	0	0	0	23
d__Bacteria	k__norank	p__unclassified_k__norank	c__unclassified_k__norank	o__unclassified_k__norank	f__unclassified_k__norank	g__unclassified_k__norank	s__unclassified_k__norank	OTU1284	0	0	24	0	0	0	24
d__Bacteria	k__norank	p__Firmicutes	c__Clostridia	o__Clostridiales	f__Ruminococcaceae	g__norank_f__Ruminococcaceae	s__unclassified_g__norank_f__Ruminococcaceae	OTU130	3	0	0	0	0	0	3
d__Bacteria	k__norank	p__Proteobacteria	c__Alphaproteobacteria	o__Rhodospirillales	f__DA111	g__norank_f__DA111	s__unclassified_g__norank_f__DA111	OTU126	2	0	10	0	0	0	12
d__Bacteria	k__norank	p__Firmicutes	c__Negativicutes	o__Selenomonadales	f__Veillonellaceae	g__unclassified_f__Veillonellaceae	s__unclassified_f__Veillonellaceae	OTU1080	8	0	17	0	0	0	25
d__Bacteria	k__norank	p__Proteobacteria	c__Alphaproteobacteria	o__Rhizobiales	f__Bradyrhizobiaceae	g__unclassified_f__Bradyrhizobiaceae	s__unclassified_f__Bradyrhizobiaceae	OTU592	13	62	31	0	0	0	106
d__Bacteria	k__norank	p__Firmicutes	c__Clostridia	o__Clostridiales	f__Lachnospiraceae	g__Lachnospiraceae_ND3007_group	s__uncultured_bacterium_g__Lachnospiraceae_ND3007_group	OTU1466	34	0	58	0	0	0	92
d__Bacteria	k__norank	p__Actinobacteria	c__Actinobacteria	o__Acidimicrobiales	f__Acidimicrobiaceae	g__CL500-29_marine_group	s__unclassified_g__CL500-29_marine_group	OTU739	0	35	0	0	0	0	35
d__Bacteria	k__norank	p__Proteobacteria	c__Alphaproteobacteria	o__Rhizobiales	f__Rhodobiaceae	g__norank_f__Rhodobiaceae	s__uncultured_Rhizobiales_bacterium_g__norank_f__Rhodobiaceae	OTU601	0	7	0	0	0	0	7
d__Bacteria	k__norank	p__Firmicutes	c__Clostridia	o__Clostridiales	f__Family_XIII	g__unclassified_f__Family_XIII	s__unclassified_f__Family_XIII	OTU488	5	0	1	0	0	0	6
d__Bacteria	k__norank	p__Fusobacteria	c__Fusobacteriia	o__Fusobacteriales	f__Leptotrichiaceae	g__Leptotrichia	s__uncultured_bacterium_g__Leptotrichia	OTU745	0	16	0	0	0	0	16
d__Bacteria	k__norank	p__Firmicutes	c__Negativicutes	o__Selenomonadales	f__Veillonellaceae	g__Selenomonas	s__Selenomonas_bovis	OTU1043	0	0	8	0	0	0	8
d__Bacteria	k__norank	p__Bacteroidetes	c__Bacteroidia	o__Bacteroidales	f__Bacteroidales_S24-7_group	g__norank_f__Bacteroidales_S24-7_group	s__uncultured_bacterium_g__norank_f__Bacteroidales_S24-7_group	OTU608	0	15	0	0	0	0	15
d__Bacteria	k__norank	p__Proteobacteria	c__Gammaproteobacteria	o__Aeromonadales	f__Succinivibrionaceae	g__Succinivibrio	s__uncultured_bacterium_g__Succinivibrio	OTU1197	6	0	11	1	0	0	18
d__Bacteria	k__norank	p__Bacteroidetes	c__Sphingobacteriia	o__Sphingobacteriales	f__Sphingobacteriaceae	g__Pedobacter	s__unclassified_g__Pedobacter	OTU255	9	0	0	0	0	0	9
d__Bacteria	k__norank	p__Firmicutes	c__Clostridia	o__Clostridiales	f__Clostridiales_vadinBB60_group	g__norank_f__Clostridiales_vadinBB60_group	s__uncultured_Thermoanaerobacterales_bacterium_g__norank_f__Clostridiales_vadinBB60_group	OTU9	1	0	3	0	0	0	4
d__Bacteria	k__norank	p__Spirochaetae	c__Spirochaetes	o__Spirochaetales	f__Spirochaetaceae	g__Treponema_2	s__Treponema_berlinense	OTU1095	6	0	8	0	0	0	14
d__Bacteria	k__norank	p__Actinobacteria	c__Actinobacteria	o__Frankiales	f__Nakamurellaceae	g__Nakamurella	s__uncultured_bacterium_g__Nakamurella	OTU15	2	13	0	0	0	0	15
d__Bacteria	k__norank	p__Firmicutes	c__Clostridia	o__Clostridiales	f__Ruminococcaceae	g__Ruminococcaceae_UCG-014	s__unidentified_rumen_bacterium_JW32	OTU232	15	0	0	0	0	0	15
d__Bacteria	k__norank	p__Actinobacteria	c__Actinobacteria	o__Coriobacteriales	f__Coriobacteriaceae	g__Atopobium	s__Atopobium_vaginae	OTU1287	0	0	4	0	0	0	4
d__Bacteria	k__norank	p__Firmicutes	c__Clostridia	o__Clostridiales	f__Ruminococcaceae	g__Ruminococcaceae_NK4A214_group	s__unclassified_g__Ruminococcaceae_NK4A214_group	OTU1390	53	13	46	0	0	0	112
d__Bacteria	k__norank	p__Firmicutes	c__Clostridia	o__Clostridiales	f__Ruminococcaceae	g__Ruminococcaceae_UCG-010	s__uncultured_bacterium_g__Ruminococcaceae_UCG-010	OTU510	10	0	0	0	0	0	10
d__Bacteria	k__norank	p__Firmicutes	c__Erysipelotrichia	o__Erysipelotrichales	f__Erysipelotrichaceae	g__norank_f__Erysipelotrichaceae	s__unclassified_g__norank_f__Erysipelotrichaceae	OTU1118	12	0	33	0	0	0	45
d__Bacteria	k__norank	p__Bacteroidetes	c__Sphingobacteriia	o__Sphingobacteriales	f__Chitinophagaceae	g__Ferruginibacter	s__unclassified_g__Ferruginibacter	OTU856	0	86	13	0	0	0	99
d__Bacteria	k__norank	p__Bacteroidetes	c__Bacteroidia	o__Bacteroidales	f__unclassified_o__Bacteroidales	g__unclassified_o__Bacteroidales	s__unclassified_o__Bacteroidales	OTU314	8	0	0	0	0	0	8
d__Bacteria	k__norank	p__Bacteroidetes	c__Bacteroidia	o__Bacteroidales	f__Bacteroidales_S24-7_group	g__norank_f__Bacteroidales_S24-7_group	s__uncultured_Porphyromonadaceae_bacterium_g__norank_f__Bacteroidales_S24-7_group	OTU237	17	0	5	0	0	0	22
d__Bacteria	k__norank	p__Bacteroidetes	c__Bacteroidia	o__Bacteroidales	f__Bacteroidaceae	g__Bacteroides	s__Bacteroides_uniformis	OTU836	184	15	123	0	0	0	322
d__Bacteria	k__norank	p__Proteobacteria	c__Gammaproteobacteria	o__Pseudomonadales	f__Moraxellaceae	g__Acinetobacter	s__unclassified_g__Acinetobacter	OTU947	63	134	122	0	0	0	319
d__Bacteria	k__norank	p__Bacteroidetes	c__Bacteroidia	o__Bacteroidales	f__Bacteroidaceae	g__Bacteroides	s__unclassified_g__Bacteroides	OTU1292	106	0	107	0	0	0	213
d__Bacteria	k__norank	p__Proteobacteria	c__Gammaproteobacteria	o__Enterobacteriales	f__Enterobacteriaceae	g__Raoultella	s__unclassified_g__Raoultella	OTU1024	163	39	163	0	0	0	365
d__Bacteria	k__norank	p__Proteobacteria	c__Betaproteobacteria	o__Neisseriales	f__Neisseriaceae	g__Leeia	s__uncultured_bacterium_g__Leeia	OTU49	18	0	4	0	0	0	22
d__Bacteria	k__norank	p__Firmicutes	c__Clostridia	o__Clostridiales	f__Lachnospiraceae	g__Roseburia	s__unclassified_g__Roseburia	OTU266	27	0	12	0	0	0	39
d__Bacteria	k__norank	p__Firmicutes	c__Clostridia	o__Clostridiales	f__Christensenellaceae	g__Christensenellaceae_R-7_group	s__unclassified_g__Christensenellaceae_R-7_group	OTU132	3	0	0	0	0	0	3
d__Bacteria	k__norank	p__Bacteroidetes	c__Sphingobacteriia	o__Sphingobacteriales	f__Saprospiraceae	g__norank_f__Saprospiraceae	s__uncultured_bacterium_g__norank_f__Saprospiraceae	OTU357	7	0	0	0	0	0	7
d__Bacteria	k__norank	p__Proteobacteria	c__Alphaproteobacteria	o__Rhizobiales	f__Phyllobacteriaceae	g__Mesorhizobium	s__unclassified_g__Mesorhizobium	OTU752	0	8	0	0	0	0	8
d__Bacteria	k__norank	p__Actinobacteria	c__Actinobacteria	o__Solirubrobacterales	f__Solirubrobacteraceae	g__Solirubrobacter	s__uncultured_bacterium_g__Solirubrobacter	OTU769	6	13	10	0	0	0	29
d__Bacteria	k__norank	p__Proteobacteria	c__Betaproteobacteria	o__Nitrosomonadales	f__Nitrosomonadaceae	g__norank_f__Nitrosomonadaceae	s__uncultured_Burkholderiales_bacterium_g__norank_f__Nitrosomonadaceae	OTU1021	0	0	10	0	0	0	10
d__Bacteria	k__norank	p__Firmicutes	c__Clostridia	o__Clostridiales	f__Christensenellaceae	g__Christensenellaceae_R-7_group	s__metagenome_g__Christensenellaceae_R-7_group	OTU1310	4	0	16	0	0	0	20
d__Bacteria	k__norank	p__Firmicutes	c__Clostridia	o__Clostridiales	f__Ruminococcaceae	g__Ruminococcaceae_UCG-014	s__unclassified_g__Ruminococcaceae_UCG-014	OTU1391	12	0	21	0	0	0	33
d__Bacteria	k__norank	p__Bacteroidetes	c__Sphingobacteriia	o__Sphingobacteriales	f__env.OPS_17	g__norank_f__env.OPS_17	s__uncultured_bacterium_g__norank_f__env.OPS_17	OTU642	0	15	0	0	0	0	15
d__Bacteria	k__norank	p__Bacteroidetes	c__Bacteroidia	o__Bacteroidales	f__Bacteroidales_S24-7_group	g__norank_f__Bacteroidales_S24-7_group	s__uncultured_bacterium_g__norank_f__Bacteroidales_S24-7_group	OTU195	14	0	3	0	0	0	17
d__Bacteria	k__norank	p__Saccharibacteria	c__norank_p__Saccharibacteria	o__norank_p__Saccharibacteria	f__norank_p__Saccharibacteria	g__norank_p__Saccharibacteria	s__unclassified_g__norank_p__Saccharibacteria	OTU900	3	19	0	0	0	0	22
d__Bacteria	k__norank	p__Bacteroidetes	c__Bacteroidia	o__Bacteroidales	f__Bacteroidales_S24-7_group	g__norank_f__Bacteroidales_S24-7_group	s__gut_metagenome_g__norank_f__Bacteroidales_S24-7_group	OTU31	5	0	2	0	0	0	7
d__Bacteria	k__norank	p__Proteobacteria	c__Betaproteobacteria	o__Rhodocyclales	f__Rhodocyclaceae	g__Thauera	s__unclassified_g__Thauera	OTU61	4	0	0	0	0	0	4
d__Bacteria	k__norank	p__Firmicutes	c__Erysipelotrichia	o__Erysipelotrichales	f__Erysipelotrichaceae	g__Coprobacillus	s__Coprobacillus_cateniformis	OTU1263	12	0	13	0	0	0	25
d__Bacteria	k__norank	p__Tenericutes	c__Mollicutes	o__Mollicutes_RF9	f__norank_o__Mollicutes_RF9	g__norank_o__Mollicutes_RF9	s__uncultured_bacterium_g__norank_o__Mollicutes_RF9	OTU540	6	0	2	0	0	0	8
d__Bacteria	k__norank	p__Firmicutes	c__Clostridia	o__Clostridiales	f__Peptostreptococcaceae	g__unclassified_f__Peptostreptococcaceae	s__unclassified_f__Peptostreptococcaceae	OTU1	26	0	24	0	0	0	50
d__Bacteria	k__norank	p__Bacteroidetes	c__Bacteroidia	o__Bacteroidales	f__Bacteroidaceae	g__Bacteroides	s__Bacteroides_acidifaciens	OTU1339	13	156	27	0	0	0	196
d__Bacteria	k__norank	p__Bacteroidetes	c__Bacteroidia	o__Bacteroidales	f__Bacteroidales_S24-7_group	g__norank_f__Bacteroidales_S24-7_group	s__uncultured_bacterium_g__norank_f__Bacteroidales_S24-7_group	OTU519	6	0	1	0	0	0	7
d__Bacteria	k__norank	p__Bacteroidetes	c__Bacteroidia	o__Bacteroidales	f__Bacteroidales_S24-7_group	g__norank_f__Bacteroidales_S24-7_group	s__uncultured_bacterium_g__norank_f__Bacteroidales_S24-7_group	OTU354	5	0	0	0	0	0	5
d__Bacteria	k__norank	p__Firmicutes	c__Negativicutes	o__Selenomonadales	f__Veillonellaceae	g__norank_f__Veillonellaceae	s__unclassified_g__norank_f__Veillonellaceae	OTU324	7	0	0	0	0	0	7
d__Bacteria	k__norank	p__Firmicutes	c__Erysipelotrichia	o__Erysipelotrichales	f__Erysipelotrichaceae	g__norank_f__Erysipelotrichaceae	s__uncultured_Erysipelotrichales_bacterium_g__norank	OTU56	9	15	4	0	0	0	28
d__Bacteria	k__norank	p__Proteobacteria	c__Betaproteobacteria	o__Burkholderiales	f__Burkholderiaceae	g__Ralstonia	s__unclassified_g__Ralstonia	OTU1451	16	27	7	31	39	13	133
d__Bacteria	k__norank	p__Bacteroidetes	c__Bacteroidia	o__Bacteroidales	f__Rikenellaceae	g__Rikenellaceae_RC9_gut_group	s__uncultured_bacterium_g__Rikenellaceae_RC9_gut_group	OTU1426	19	0	25	0	0	0	44
d__Bacteria	k__norank	p__Firmicutes	c__Clostridia	o__Clostridiales	f__Lachnospiraceae	g__Lachnoclostridium	s__gut_metagenome_g__Lachnoclostridium	OTU511	15	0	28	0	0	0	43
d__Bacteria	k__norank	p__Firmicutes	c__Bacilli	o__Lactobacillales	f__Aerococcaceae	g__Aerococcus	s__unclassified_g__Aerococcus	OTU1204	0	0	4	2	0	0	6
d__Bacteria	k__norank	p__Proteobacteria	c__Betaproteobacteria	o__Rhodocyclales	f__Rhodocyclaceae	g__Propionivibrio	s__unclassified_g__Propionivibrio	OTU927	0	10	0	0	0	0	10
d__Bacteria	k__norank	p__Firmicutes	c__Clostridia	o__Clostridiales	f__Ruminococcaceae	g__unclassified_f__Ruminococcaceae	s__unclassified_f__Ruminococcaceae	OTU1200	39	0	62	0	0	0	101
d__Bacteria	k__norank	p__Actinobacteria	c__Actinobacteria	o__Micrococcales	f__Dermabacteraceae	g__Brachybacterium	s__Brachybacterium_paraconglomeratum	OTU398	25	5	2	0	0	0	32
d__Bacteria	k__norank	p__Actinobacteria	c__Actinobacteria	o__Acidimicrobiales	f__Iamiaceae	g__Iamia	s__unclassified_g__Iamia	OTU138	15	0	0	0	0	0	15
d__Bacteria	k__norank	p__Firmicutes	c__Clostridia	o__Clostridiales	f__Lachnospiraceae	g__Roseburia	s__uncultured_bacterium_g__Roseburia	OTU1181	71	5	60	0	0	0	136
d__Bacteria	k__norank	p__Firmicutes	c__Erysipelotrichia	o__Erysipelotrichales	f__Erysipelotrichaceae	g__Candidatus_Stoquefichus	s__uncultured_bacterium_g__Candidatus_Stoquefichus	OTU801	0	29	0	0	0	0	29
d__Bacteria	k__norank	p__Firmicutes	c__Clostridia	o__Clostridiales	f__Lachnospiraceae	g__norank_f__Lachnospiraceae	s__uncultured_bacterium_g__norank_f__Lachnospiraceae	OTU567	7	0	0	0	0	0	7
d__Bacteria	k__norank	p__Firmicutes	c__Clostridia	o__Clostridiales	f__Lachnospiraceae	g__Lachnospiraceae_UCG-001	s__unclassified_g__Lachnospiraceae_UCG-001	OTU91	12	0	13	0	0	0	25
d__Bacteria	k__norank	p__Firmicutes	c__Clostridia	o__Clostridiales	f__Lachnospiraceae	g__norank_f__Lachnospiraceae	s__uncultured_bacterium_g__norank_f__Lachnospiraceae	OTU950	0	29	4	0	0	0	33
d__Bacteria	k__norank	p__Firmicutes	c__Clostridia	o__Clostridiales	f__Eubacteriaceae	g__norank_f__Eubacteriaceae	s__uncultured_bacterium_g__norank_f__Eubacteriaceae	OTU1303	7	0	16	0	0	0	23
d__Bacteria	k__norank	p__Firmicutes	c__Clostridia	o__Clostridiales	f__Lachnospiraceae	g__norank_f__Lachnospiraceae	s__uncultured_bacterium_g__norank_f__Lachnospiraceae	OTU360	4	0	4	0	0	0	8
d__Bacteria	k__norank	p__Saccharibacteria	c__Unknown_Class_p__Saccharibacteria	o__Unknown_Order_c__Unknown_Class_p__Saccharibacteria	f__Unknown_Family_o__Unknown_Order_c__Unknown_Class_p__Saccharibacteria	g__Candidatus_Saccharimonas	s__uncultured_bacterium_g__Candidatus_Saccharimonas	OTU779	17	92	22	0	0	0	131
d__Bacteria	k__norank	p__Bacteroidetes	c__Sphingobacteriia	o__Sphingobacteriales	f__Chitinophagaceae	g__unclassified_f__Chitinophagaceae	s__unclassified_f__Chitinophagaceae	OTU1323	0	6	5	0	0	0	11
d__Bacteria	k__norank	p__Firmicutes	c__Bacilli	o__Bacillales	f__Paenibacillaceae	g__Cohnella	s__unclassified_g__Cohnella	OTU1245	0	0	2	0	0	0	2
d__Bacteria	k__norank	p__Firmicutes	c__Clostridia	o__Clostridiales	f__Ruminococcaceae	g__Ruminococcaceae_UCG-003	s__gut_metagenome_g__Ruminococcaceae_UCG-003	OTU1349	2	1	15	0	0	0	18
d__Bacteria	k__norank	p__Bacteroidetes	c__Sphingobacteriia	o__Sphingobacteriales	f__Chitinophagaceae	g__Terrimonas	s__uncultured_Trachelomonas	OTU826	0	16	0	0	0	0	16
d__Bacteria	k__norank	p__Actinobacteria	c__Actinobacteria	o__Catenulisporales	f__Actinospicaceae	g__Actinospica	s__Actinospica_acidiphila	OTU318	10	0	3	0	0	0	13
d__Bacteria	k__norank	p__Chloroflexi	c__TK10	o__norank_c__TK10	f__norank_c__TK10	g__norank_c__TK10	s__unclassified_g__norank_c__TK10	OTU681	4	10	0	0	0	0	14
d__Bacteria	k__norank	p__Firmicutes	c__Clostridia	o__Clostridiales	f__Ruminococcaceae	g__[Eubacterium]_coprostanoligenes_group	s__uncultured_bacterium_g__[Eubacterium]_coprostanoligenes_group	OTU11	7	0	1	0	1	0	9
d__Bacteria	k__norank	p__Acidobacteria	c__Acidobacteria	o__norank_c__Acidobacteria	f__norank_c__Acidobacteria	g__norank_c__Acidobacteria	s__uncultured_soil_bacterium_g__norank_c__Acidobacteria	OTU1062	0	0	5	0	0	0	5
d__Bacteria	k__norank	p__Firmicutes	c__Clostridia	o__Clostridiales	f__Clostridiaceae_1	g__Clostridium_sensu_stricto_1	s__unclassified_g__Clostridium_sensu_stricto_1	OTU117	6	0	0	0	0	0	6
d__Bacteria	k__norank	p__Proteobacteria	c__Betaproteobacteria	o__SC-I-84	f__norank_o__SC-I-84	g__norank_o__SC-I-84	s__uncultured_bacterium_g__norank_o__SC-I-84	OTU913	0	15	0	0	0	0	15
d__Bacteria	k__norank	p__Firmicutes	c__Clostridia	o__Clostridiales	f__Lachnospiraceae	g__unclassified_f__Lachnospiraceae	s__unclassified_f__Lachnospiraceae	OTU99	3	0	2	0	0	0	5
d__Bacteria	k__norank	p__unclassified_k__norank	c__unclassified_k__norank	o__unclassified_k__norank	f__unclassified_k__norank	g__unclassified_k__norank	s__unclassified_k__norank	OTU178	10	0	0	0	0	0	10
d__Bacteria	k__norank	p__Bacteroidetes	c__Bacteroidia	o__Bacteroidales	f__Rikenellaceae	g__Alistipes	s__uncultured_organism_g__Alistipes	OTU1291	0	0	9	0	0	0	9
d__Bacteria	k__norank	p__Firmicutes	c__Clostridia	o__Clostridiales	f__Lachnospiraceae	g__[Eubacterium]_hallii_group	s__uncultured_organism_g__[Eubacterium]_hallii_group	OTU577	10	21	3	0	0	0	34
d__Bacteria	k__norank	p__Proteobacteria	c__Betaproteobacteria	o__Burkholderiales	f__Oxalobacteraceae	g__unclassified_f__Oxalobacteraceae	s__unclassified_f__Oxalobacteraceae	OTU968	15	84	70	1	0	0	170
d__Bacteria	k__norank	p__Proteobacteria	c__Deltaproteobacteria	o__Desulfovibrionales	f__Desulfovibrionaceae	g__Desulfovibrio	s__Desulfovibrio_sp._ABHU2SB	OTU1075	0	0	15	0	0	0	15
d__Bacteria	k__norank	p__Proteobacteria	c__Deltaproteobacteria	o__Desulfurellales	f__Desulfurellaceae	g__H16	s__uncultured_Desulfuromonadales_bacterium_g__H16	OTU242	5	0	11	0	0	0	16
d__Bacteria	k__norank	p__Actinobacteria	c__Actinobacteria	o__Frankiales	f__Acidothermaceae	g__Acidothermus	s__uncultured_bacterium_g__Acidothermus	OTU489	7	0	3	0	0	0	10
d__Bacteria	k__norank	p__Bacteroidetes	c__Sphingobacteriia	o__Sphingobacteriales	f__Chitinophagaceae	g__norank_f__Chitinophagaceae	s__unclassified_g__norank_f__Chitinophagaceae	OTU649	0	445	85	0	0	0	530
d__Bacteria	k__norank	p__Proteobacteria	c__Deltaproteobacteria	o__Syntrophobacterales	f__Syntrophobacteraceae	g__norank_f__Syntrophobacteraceae	s__uncultured_prokaryote_g__norank_f__Syntrophobacteraceae	OTU1352	0	0	3	0	0	0	3
d__Bacteria	k__norank	p__Bacteroidetes	c__Bacteroidia	o__Bacteroidales	f__Bacteroidales_S24-7_group	g__norank_f__Bacteroidales_S24-7_group	s__uncultured_bacterium_g__norank_f__Bacteroidales_S24-7_group	OTU174	10	0	2	0	0	0	12
d__Bacteria	k__norank	p__Firmicutes	c__Clostridia	o__Clostridiales	f__Lachnospiraceae	g__unclassified_f__Lachnospiraceae	s__unclassified_f__Lachnospiraceae	OTU458	29	0	7	0	0	0	36
d__Bacteria	k__norank	p__Firmicutes	c__Bacilli	o__Lactobacillales	f__Lactobacillaceae	g__Lactobacillus	s__Lactobacillus_aviarius	OTU1328	0	0	12	0	0	0	12
d__Bacteria	k__norank	p__Firmicutes	c__Clostridia	o__Clostridiales	f__Ruminococcaceae	g__Subdoligranulum	s__uncultured_bacterium_g__Subdoligranulum	OTU432	57	73	53	0	0	0	183
d__Bacteria	k__norank	p__Actinobacteria	c__Actinobacteria	o__Propionibacteriales	f__Propionibacteriaceae	g__Micropruina	s__uncultured_bacterium_g__Micropruina	OTU669	1	60	0	0	0	0	61
d__Bacteria	k__norank	p__Firmicutes	c__Clostridia	o__Clostridiales	f__Ruminococcaceae	g__Anaerotruncus	s__uncultured_bacterium_g__Anaerotruncus	OTU1146	0	0	5	0	0	0	5
d__Bacteria	k__norank	p__Firmicutes	c__Clostridia	o__Clostridiales	f__Lachnospiraceae	g__[Eubacterium]_eligens_group	s__uncultured_bacterium_g__[Eubacterium]_eligens_group	OTU1468	41	0	25	0	0	0	66
d__Bacteria	k__norank	p__Actinobacteria	c__Actinobacteria	o__Coriobacteriales	f__Coriobacteriaceae	g__unclassified_f__Coriobacteriaceae	s__unclassified_f__Coriobacteriaceae	OTU1309	0	0	6	0	0	0	6
d__Bacteria	k__norank	p__Firmicutes	c__Clostridia	o__Clostridiales	f__Ruminococcaceae	g__Anaerotruncus	s__unclassified_g__Anaerotruncus	OTU27	6	0	0	0	0	0	6
d__Bacteria	k__norank	p__Proteobacteria	c__unclassified_p__Proteobacteria	o__unclassified_p__Proteobacteria	f__unclassified_p__Proteobacteria	g__unclassified_p__Proteobacteria	s__unclassified_p__Proteobacteria	OTU123	7	0	0	0	0	0	7
d__Bacteria	k__norank	p__Firmicutes	c__Clostridia	o__Clostridiales	f__Lachnospiraceae	g__norank_f__Lachnospiraceae	s__uncultured_bacterium_g__norank_f__Lachnospiraceae	OTU1220	2	0	10	0	0	0	12
d__Bacteria	k__norank	p__Firmicutes	c__Clostridia	o__Clostridiales	f__Ruminococcaceae	g__Ruminiclostridium	s__unclassified_g__Ruminiclostridium	OTU1085	0	0	12	0	0	0	12
d__Bacteria	k__norank	p__Proteobacteria	c__Alphaproteobacteria	o__Sphingomonadales	f__Sphingomonadaceae	g__Novosphingobium	s__unclassified_g__Novosphingobium	OTU370	3	16	3	0	0	0	22
d__Bacteria	k__norank	p__Firmicutes	c__Clostridia	o__Clostridiales	f__Ruminococcaceae	g__Ruminococcaceae_UCG-013	s__uncultured_organism_g__Ruminococcaceae_UCG-013	OTU363	27	2	22	0	0	0	51
d__Bacteria	k__norank	p__Firmicutes	c__Clostridia	o__Clostridiales	f__Lachnospiraceae	g__unclassified_f__Lachnospiraceae	s__unclassified_f__Lachnospiraceae	OTU1219	0	0	10	0	0	0	10
d__Bacteria	k__norank	p__Chloroflexi	c__Anaerolineae	o__Anaerolineales	f__Anaerolineaceae	g__norank_f__Anaerolineaceae	s__unclassified_g__norank_f__Anaerolineaceae	OTU429	5	0	0	0	0	0	5
d__Bacteria	k__norank	p__Actinobacteria	c__Actinobacteria	o__Micrococcales	f__Microbacteriaceae	g__Microbacterium	s__unclassified_g__Microbacterium	OTU79	37	3	2	0	0	0	42
d__Bacteria	k__norank	p__Bacteroidetes	c__Bacteroidia	o__Bacteroidales	f__Prevotellaceae	g__Alloprevotella	s__uncultured_bacterium_g__Alloprevotella	OTU1178	9	0	11	0	0	0	20
d__Bacteria	k__norank	p__Firmicutes	c__Clostridia	o__Clostridiales	f__Lachnospiraceae	g__Cellulosilyticum	s__unclassified_g__Cellulosilyticum	OTU239	7	0	0	0	0	0	7
d__Bacteria	k__norank	p__Firmicutes	c__Clostridia	o__Clostridiales	f__Lachnospiraceae	g__unclassified_f__Lachnospiraceae	s__unclassified_f__Lachnospiraceae	OTU96	37	0	27	0	0	0	64
d__Bacteria	k__norank	p__Proteobacteria	c__Betaproteobacteria	o__Burkholderiales	f__Burkholderiaceae	g__Burkholderia-Paraburkholderia	s__unclassified_g__Burkholderia-Paraburkholderia	OTU1272	3	0	10	0	0	0	13
d__Bacteria	k__norank	p__Bacteroidetes	c__Bacteroidia	o__Bacteroidales	f__Rikenellaceae	g__Alistipes	s__uncultured_bacterium_g__Alistipes	OTU620	0	306	215	0	0	0	521
d__Bacteria	k__norank	p__Bacteroidetes	c__Bacteroidia	o__Bacteroidales	f__Bacteroidales_S24-7_group	g__norank_f__Bacteroidales_S24-7_group	s__uncultured_bacterium_g__norank_f__Bacteroidales_S24-7_group	OTU774	25	110	7	0	0	0	142
d__Bacteria	k__norank	p__Firmicutes	c__Clostridia	o__Clostridiales	f__Lachnospiraceae	g__Lachnospiraceae_NK4A136_group	s__Blautia_coccoides_g__Lachnospiraceae_NK4A136_group	OTU894	0	44	2	0	0	0	46
d__Bacteria	k__norank	p__Firmicutes	c__Clostridia	o__Clostridiales	f__Ruminococcaceae	g__unclassified_f__Ruminococcaceae	s__unclassified_f__Ruminococcaceae	OTU1214	18	0	86	0	0	0	104
d__Bacteria	k__norank	p__Firmicutes	c__Clostridia	o__Clostridiales	f__Lachnospiraceae	g__[Eubacterium]_xylanophilum_group	s__unclassified_g__[Eubacterium]_xylanophilum_group	OTU265	70	5	82	0	0	0	157
d__Bacteria	k__norank	p__Acidobacteria	c__Acidobacteria	o__norank_c__Acidobacteria	f__norank_c__Acidobacteria	g__norank_c__Acidobacteria	s__uncultured_Acidobacteriales_bacterium_g__norank_c__Acidobacteria	OTU853	0	14	0	0	0	0	14
d__Bacteria	k__norank	p__Actinobacteria	c__Actinobacteria	o__Corynebacteriales	f__Corynebacteriaceae	g__Lawsonella	s__unclassified_g__Lawsonella	OTU1483	3	4	1	5	1	0	14
d__Bacteria	k__norank	p__Proteobacteria	c__Gammaproteobacteria	o__Pseudomonadales	f__Pseudomonadaceae	g__Pseudomonas	s__unclassified_g__Pseudomonas	OTU656	0	3	0	0	0	0	3
d__Bacteria	k__norank	p__Bacteroidetes	c__Bacteroidia	o__Bacteroidales	f__Prevotellaceae	g__Alloprevotella	s__uncultured_bacterium_g__Alloprevotella	OTU1422	15	0	67	0	0	0	82
d__Bacteria	k__norank	p__unclassified_k__norank	c__unclassified_k__norank	o__unclassified_k__norank	f__unclassified_k__norank	g__unclassified_k__norank	s__unclassified_k__norank	OTU179	2	0	0	0	0	0	2
d__Bacteria	k__norank	p__Firmicutes	c__Clostridia	o__Clostridiales	f__Ruminococcaceae	g__Ruminococcus_1	s__unclassified_g__Ruminococcus_1	OTU1249	0	0	11	0	0	0	11
d__Bacteria	k__norank	p__Planctomycetes	c__Planctomycetacia	o__Brocadiales	f__Brocadiaceae	g__Candidatus_Jettenia	s__uncultured_bacterium_g__Candidatus_Jettenia	OTU177	2	0	0	0	0	0	2
d__Bacteria	k__norank	p__Actinobacteria	c__Actinobacteria	o__Bifidobacteriales	f__Bifidobacteriaceae	g__Bifidobacterium	s__unclassified_g__Bifidobacterium	OTU173	18	16	68	0	0	0	102
d__Bacteria	k__norank	p__Planctomycetes	c__BD7-11	o__norank_c__BD7-11	f__norank_c__BD7-11	g__norank_c__BD7-11	s__uncultured_bacterium_g__norank_c__BD7-11	OTU1453	2	2	2	0	1	0	7
d__Bacteria	k__norank	p__Firmicutes	c__Clostridia	o__Clostridiales	f__Lachnospiraceae	g__unclassified_f__Lachnospiraceae	s__unclassified_f__Lachnospiraceae	OTU356	20	69	11	0	0	0	100
d__Bacteria	k__norank	p__Proteobacteria	c__Betaproteobacteria	o__Burkholderiales	f__Comamonadaceae	g__Ottowia	s__unclassified_g__Ottowia	OTU559	13	0	4	0	0	0	17
d__Bacteria	k__norank	p__Bacteroidetes	c__Bacteroidia	o__Bacteroidales	f__Rikenellaceae	g__Alistipes	s__uncultured_bacterium_g__Alistipes	OTU578	9	37	85	0	0	0	131
d__Bacteria	k__norank	p__Bacteroidetes	c__Bacteroidia	o__Bacteroidales	f__Prevotellaceae	g__unclassified_f__Prevotellaceae	s__unclassified_f__Prevotellaceae	OTU38	7	0	0	0	0	0	7
d__Bacteria	k__norank	p__Bacteroidetes	c__Bacteroidia	o__Bacteroidales	f__Bacteroidales_S24-7_group	g__norank_f__Bacteroidales_S24-7_group	s__unclassified_g__norank_f__Bacteroidales_S24-7_group	OTU1234	0	0	7	0	0	0	7
d__Bacteria	k__norank	p__Tenericutes	c__Mollicutes	o__Mollicutes_RF9	f__norank_o__Mollicutes_RF9	g__norank_o__Mollicutes_RF9	s__uncultured_bacterium_g__norank_o__Mollicutes_RF9	OTU568	12	0	0	0	0	0	12
d__Bacteria	k__norank	p__Firmicutes	c__Clostridia	o__Clostridiales	f__Ruminococcaceae	g__Subdoligranulum	s__unclassified_g__Subdoligranulum	OTU112	33	36	31	0	0	0	100
d__Bacteria	k__norank	p__Bacteroidetes	c__Sphingobacteriia	o__Sphingobacteriales	f__Chitinophagaceae	g__Ferruginibacter	s__uncultured_Sphingobacteriia_bacterium_g__Ferruginibacter	OTU628	0	104	34	0	0	0	138
d__Bacteria	k__norank	p__Bacteroidetes	c__Sphingobacteriia	o__Sphingobacteriales	f__env.OPS_17	g__norank_f__env.OPS_17	s__uncultured_bacterium_g__norank_f__env.OPS_17	OTU1300	0	0	10	0	0	0	10
d__Bacteria	k__norank	p__Proteobacteria	c__Gammaproteobacteria	o__Enterobacteriales	f__Enterobacteriaceae	g__Erwinia	s__unclassified_g__Erwinia	OTU1030	196	531	232	0	0	0	959
d__Bacteria	k__norank	p__Bacteroidetes	c__Bacteroidia	o__Bacteroidales	f__Bacteroidales_S24-7_group	g__norank_f__Bacteroidales_S24-7_group	s__uncultured_bacterium_g__norank_f__Bacteroidales_S24-7_group	OTU617	0	37	0	0	0	0	37
d__Bacteria	k__norank	p__Firmicutes	c__Clostridia	o__Clostridiales	f__Ruminococcaceae	g__Ruminococcus_1	s__Ruminococcus_sp._HUN007	OTU376	11	0	0	0	0	0	11
d__Bacteria	k__norank	p__Firmicutes	c__Clostridia	o__Clostridiales	f__Ruminococcaceae	g__Ruminococcaceae_UCG-010	s__uncultured_bacterium_g__Ruminococcaceae_UCG-010	OTU1190	0	0	7	0	0	0	7
d__Bacteria	k__norank	p__Firmicutes	c__Clostridia	o__Clostridiales	f__Ruminococcaceae	g__Ruminiclostridium	s__uncultured_bacterium_g__Ruminiclostridium	OTU8	38	35	63	0	0	0	136
d__Bacteria	k__norank	p__Firmicutes	c__Bacilli	o__Bacillales	f__Listeriaceae	g__Brochothrix	s__Brochothrix_thermosphacta	OTU939	4	21	0	0	0	0	25
d__Bacteria	k__norank	p__Firmicutes	c__Clostridia	o__Clostridiales	f__Ruminococcaceae	g__Anaerotruncus	s__uncultured_bacterium_g__Anaerotruncus	OTU516	5	36	18	0	0	0	59
d__Bacteria	k__norank	p__unclassified_k__norank	c__unclassified_k__norank	o__unclassified_k__norank	f__unclassified_k__norank	g__unclassified_k__norank	s__unclassified_k__norank	OTU1354	7	0	12	0	0	0	19
d__Bacteria	k__norank	p__Proteobacteria	c__Alphaproteobacteria	o__Rhizobiales	f__Rhodobiaceae	g__norank_f__Rhodobiaceae	s__uncultured_Rhizobiales_bacterium_g__norank_f__Rhodobiaceae	OTU624	5	3	3	0	0	0	11
d__Bacteria	k__norank	p__unclassified_k__norank	c__unclassified_k__norank	o__unclassified_k__norank	f__unclassified_k__norank	g__unclassified_k__norank	s__unclassified_k__norank	OTU604	2	6	0	0	0	0	8
d__Bacteria	k__norank	p__Proteobacteria	c__Gammaproteobacteria	o__Pseudomonadales	f__Pseudomonadaceae	g__Pseudomonas	s__Pseudomonas_brenneri	OTU1481	72	195	210	1	4	1	483
d__Bacteria	k__norank	p__Firmicutes	c__Bacilli	o__Lactobacillales	f__Lactobacillaceae	g__Lactobacillus	s__Lactobacillus_acetotolerans	OTU1254	0	31	10	0	0	0	41
d__Bacteria	k__norank	p__Firmicutes	c__Bacilli	o__Lactobacillales	f__Lactobacillaceae	g__Lactobacillus	s__unclassified_g__Lactobacillus	OTU1067	481	1504	646	0	0	0	2631
d__Bacteria	k__norank	p__Proteobacteria	c__Alphaproteobacteria	o__Caulobacterales	f__Caulobacteraceae	g__Brevundimonas	s__unclassified_g__Brevundimonas	OTU1101	1	1	11	0	0	0	13
d__Bacteria	k__norank	p__Firmicutes	c__Clostridia	o__Clostridiales	f__Ruminococcaceae	g__Anaerotruncus	s__uncultured_organism_g__Anaerotruncus	OTU224	6	0	6	0	0	0	12
d__Bacteria	k__norank	p__Bacteroidetes	c__Bacteroidia	o__Bacteroidales	f__Bacteroidales_S24-7_group	g__norank_f__Bacteroidales_S24-7_group	s__uncultured_bacterium_g__norank_f__Bacteroidales_S24-7_group	OTU378	4	0	0	0	0	0	4
d__Bacteria	k__norank	p__Firmicutes	c__Clostridia	o__Clostridiales	f__Clostridiaceae_1	g__Sarcina	s__uncultured_Sarcina_sp.	OTU751	1	11	0	0	0	0	12
d__Bacteria	k__norank	p__Actinobacteria	c__Actinobacteria	o__Propionibacteriales	f__Propionibacteriaceae	g__Brooklawnia	s__uncultured_bacterium_g__Brooklawnia	OTU909	0	24	0	0	0	0	24
d__Bacteria	k__norank	p__Bacteroidetes	c__Bacteroidia	o__Bacteroidales	f__Bacteroidales_S24-7_group	g__norank_f__Bacteroidales_S24-7_group	s__uncultured_bacterium_g__norank_f__Bacteroidales_S24-7_group	OTU1235	56	30	12	0	0	0	98
d__Bacteria	k__norank	p__Spirochaetae	c__Spirochaetes	o__Spirochaetales	f__Spirochaetaceae	g__Treponema_2	s__uncultured_bacterium_g__Treponema_2	OTU1057	9	0	15	0	0	0	24
d__Bacteria	k__norank	p__Bacteroidetes	c__Bacteroidia	o__Bacteroidales	f__Prevotellaceae	g__Prevotellaceae_NK3B31_group	s__uncultured_bacterium_g__Prevotellaceae_NK3B31_group	OTU1355	99	0	172	0	0	0	271
d__Bacteria	k__norank	p__Firmicutes	c__Clostridia	o__Clostridiales	f__Ruminococcaceae	g__Ruminococcaceae_UCG-014	s__unclassified_g__Ruminococcaceae_UCG-014	OTU1274	2	11	5	0	0	0	18
d__Bacteria	k__norank	p__Firmicutes	c__Clostridia	o__Clostridiales	f__Lachnospiraceae	g__Lachnospiraceae_UCG-001	s__uncultured_Clostridiales_bacterium_g__Lachnospiraceae_UCG-001	OTU481	11	0	8	0	0	0	19
d__Bacteria	k__norank	p__Firmicutes	c__Clostridia	o__Clostridiales	f__Lachnospiraceae	g__Coprococcus_1	s__unclassified_g__Coprococcus_1	OTU20	7	0	23	0	0	0	30
d__Bacteria	k__norank	p__Proteobacteria	c__Deltaproteobacteria	o__Desulfovibrionales	f__Desulfovibrionaceae	g__Desulfovibrio	s__uncultured_bacterium_g__Desulfovibrio	OTU1060	8	249	94	0	0	0	351
d__Bacteria	k__norank	p__Firmicutes	c__Bacilli	o__Lactobacillales	f__Carnobacteriaceae	g__Carnobacterium	s__uncultured_bacterium_g__Carnobacterium	OTU448	19	0	0	0	0	0	19
d__Bacteria	k__norank	p__Bacteroidetes	c__Bacteroidia	o__Bacteroidales	f__Prevotellaceae	g__Prevotellaceae_UCG-001	s__uncultured_bacterium_g__Prevotellaceae_UCG-001	OTU1276	71	7	123	0	0	0	201
d__Bacteria	k__norank	p__Bacteroidetes	c__Bacteroidia	o__Bacteroidales	f__Bacteroidaceae	g__Bacteroides	s__Bacteroides_thetaiotaomicron	OTU479	114	11	79	2	0	0	206
d__Bacteria	k__norank	p__Bacteroidetes	c__Bacteroidia	o__Bacteroidales	f__Prevotellaceae	g__Prevotella_1	s__Sinorhizobium_sp._GL28	OTU391	77	0	153	0	0	0	230
d__Bacteria	k__norank	p__Bacteroidetes	c__Bacteroidia	o__Bacteroidales	f__Rikenellaceae	g__Alistipes	s__Faecalibacterium_prausnitzii_g__Alistipes	OTU419	5	0	0	0	0	0	5
d__Bacteria	k__norank	p__Bacteroidetes	c__Sphingobacteriia	o__Sphingobacteriales	f__PHOS-HE51	g__norank_f__PHOS-HE51	s__Bacteroidetes_bacterium_OLB10	OTU388	1	0	0	0	0	0	1
d__Bacteria	k__norank	p__Bacteroidetes	c__Bacteroidia	o__Bacteroidales	f__Rikenellaceae	g__unclassified_f__Rikenellaceae	s__unclassified_f__Rikenellaceae	OTU1018	0	0	6	0	0	0	6
d__Bacteria	k__norank	p__Chloroflexi	c__TK10	o__norank_c__TK10	f__norank_c__TK10	g__norank_c__TK10	s__unclassified_g__norank_c__TK10	OTU102	10	0	0	0	0	0	10
d__Bacteria	k__norank	p__Firmicutes	c__Clostridia	o__Clostridiales	f__Ruminococcaceae	g__Anaerotruncus	s__gut_metagenome_g__Anaerotruncus	OTU125	11	0	18	0	0	0	29
d__Bacteria	k__norank	p__Bacteroidetes	c__Bacteroidia	o__Bacteroidales	f__Prevotellaceae	g__Prevotellaceae_NK3B31_group	s__uncultured_bacterium_g__Prevotellaceae_NK3B31_group	OTU1430	14	1	37	0	0	0	52
d__Bacteria	k__norank	p__Firmicutes	c__Clostridia	o__Clostridiales	f__Family_XI_o__Clostridiales	g__Finegoldia	s__unclassified_g__Finegoldia	OTU1467	2	0	0	0	0	0	2
d__Bacteria	k__norank	p__Proteobacteria	c__Betaproteobacteria	o__Rhodocyclales	f__Rhodocyclaceae	g__Ferribacterium	s__uncultured_bacterium_g__Ferribacterium	OTU842	0	12	0	0	0	0	12
d__Bacteria	k__norank	p__Tenericutes	c__Mollicutes	o__Mollicutes_RF9	f__norank_o__Mollicutes_RF9	g__norank_o__Mollicutes_RF9	s__uncultured_Erysipelotrichaceae_bacterium_g__norank_o__Mollicutes_RF9	OTU746	5	41	2	0	0	0	48
d__Bacteria	k__norank	p__Firmicutes	c__Clostridia	o__Clostridiales	f__Lachnospiraceae	g__unclassified_f__Lachnospiraceae	s__unclassified_f__Lachnospiraceae	OTU722	0	45	0	0	0	0	45
d__Bacteria	k__norank	p__Bacteroidetes	c__Bacteroidia	o__Bacteroidales	f__Prevotellaceae	g__Prevotella_2	s__uncultured_bacterium_g__Prevotella_2	OTU1335	67	0	119	0	1	0	187
d__Bacteria	k__norank	p__Tenericutes	c__Mollicutes	o__Mollicutes_RF9	f__norank_o__Mollicutes_RF9	g__norank_o__Mollicutes_RF9	s__unclassified_g__norank_o__Mollicutes_RF9	OTU415	5	0	0	0	0	0	5
d__Bacteria	k__norank	p__Proteobacteria	c__Gammaproteobacteria	o__Oceanospirillales	f__Halomonadaceae	g__Halomonas	s__unclassified_g__Halomonas	OTU271	17	0	0	0	9	0	26
d__Bacteria	k__norank	p__Chloroflexi	c__KD4-96	o__norank_c__KD4-96	f__norank_c__KD4-96	g__norank_c__KD4-96	s__uncultured_bacterium_g__norank_c__KD4-96	OTU326	5	0	0	0	0	0	5
d__Bacteria	k__norank	p__Cyanobacteria	c__Cyanobacteria	o__Obscuribacterales	f__norank_o__Obscuribacterales	g__norank_o__Obscuribacterales	s__uncultured_bacterium_g__norank_o__Obscuribacterales	OTU217	3	0	0	0	0	0	3
d__Bacteria	k__norank	p__Actinobacteria	c__Actinobacteria	o__Frankiales	f__Nakamurellaceae	g__Nakamurella	s__uncultured_organism_g__Nakamurella	OTU367	9	0	0	0	0	0	9
d__Bacteria	k__norank	p__Proteobacteria	c__Betaproteobacteria	o__Burkholderiales	f__Comamonadaceae	g__unclassified_f__Comamonadaceae	s__unclassified_f__Comamonadaceae	OTU261	3	0	0	0	0	0	3
d__Bacteria	k__norank	p__Proteobacteria	c__Betaproteobacteria	o__Burkholderiales	f__Burkholderiaceae	g__Cupriavidus	s__Cupriavidus_basilensis_g__Cupriavidus	OTU1475	0	0	1	0	0	0	1
d__Bacteria	k__norank	p__Bacteroidetes	c__Sphingobacteriia	o__Sphingobacteriales	f__Chitinophagaceae	g__Hydrotalea	s__Hydrotalea_sandarakina	OTU636	0	15	0	0	0	0	15
d__Bacteria	k__norank	p__Acidobacteria	c__Acidobacteria	o__Acidobacteriales	f__Acidobacteriaceae__Subgroup_1_	g__norank_f__Acidobacteriaceae__Subgroup_1_	s__unclassified_g__norank_f__Acidobacteriaceae__Subgroup_1_	OTU297	4	0	3	0	1	0	8
d__Bacteria	k__norank	p__Firmicutes	c__Clostridia	o__Clostridiales	f__Lachnospiraceae	g__Blautia	s__Blautia_producta	OTU462	65	2	88	0	0	0	155
d__Bacteria	k__norank	p__Firmicutes	c__Clostridia	o__Clostridiales	f__Ruminococcaceae	g__Ruminococcaceae_NK4A214_group	s__gut_metagenome_g__Ruminococcaceae_NK4A214_group	OTU67	10	10	14	0	0	0	34
d__Bacteria	k__norank	p__Firmicutes	c__Clostridia	o__Clostridiales	f__Ruminococcaceae	g__Ruminococcus_1	s__unclassified_g__Ruminococcus_1	OTU319	15	0	32	0	0	0	47
d__Bacteria	k__norank	p__Firmicutes	c__Clostridia	o__Clostridiales	f__Ruminococcaceae	g__Ruminococcaceae_UCG-004	s__unclassified_g__Ruminococcaceae_UCG-004	OTU1208	20	0	21	0	0	0	41
d__Bacteria	k__norank	p__Firmicutes	c__Negativicutes	o__Selenomonadales	f__Acidaminococcaceae	g__Phascolarctobacterium	s__uncultured_Firmicutes_bacterium_g__Phascolarctobacterium	OTU1189	0	0	14	0	0	0	14
d__Bacteria	k__norank	p__Proteobacteria	c__Gammaproteobacteria	o__Vibrionales	f__Vibrionaceae	g__Photobacterium	s__uncultured_gamma_proteobacterium_g__Photobacterium	OTU979	0	0	1	0	0	0	1
d__Bacteria	k__norank	p__Firmicutes	c__Clostridia	o__Clostridiales	f__Ruminococcaceae	g__Anaerotruncus	s__uncultured_bacterium_g__Anaerotruncus	OTU286	4	0	7	0	0	0	11
d__Bacteria	k__norank	p__Firmicutes	c__Negativicutes	o__Selenomonadales	f__Acidaminococcaceae	g__Phascolarctobacterium	s__unclassified_g__Phascolarctobacterium	OTU1185	104	56	48	0	0	0	208
d__Bacteria	k__norank	p__Firmicutes	c__Erysipelotrichia	o__Erysipelotrichales	f__Erysipelotrichaceae	g__Solobacterium	s__uncultured_Bulleidia_sp._g__Solobacterium	OTU358	17	0	5	0	0	0	22
d__Bacteria	k__norank	p__Deinococcus-Thermus	c__Deinococci	o__Deinococcales	f__Deinococcaceae	g__Deinococcus	s__Deinococcus_radiodurans_R1	OTU550	3	0	0	0	0	0	3
d__Bacteria	k__norank	p__Chloroflexi	c__Anaerolineae	o__Anaerolineales	f__Anaerolineaceae	g__norank_f__Anaerolineaceae	s__unclassified_g__norank_f__Anaerolineaceae	OTU205	4	0	0	0	0	0	4
d__Bacteria	k__norank	p__Firmicutes	c__Negativicutes	o__Selenomonadales	f__Veillonellaceae	g__Dialister	s__gut_metagenome_g__Dialister	OTU1081	19	0	19	0	0	0	38
d__Bacteria	k__norank	p__Proteobacteria	c__Alphaproteobacteria	o__Rhodobacterales	f__Rhodobacteraceae	g__Rubellimicrobium	s__uncultured_alpha_proteobacterium_g__Rubellimicrobium	OTU196	2	0	16	0	0	0	18
d__Bacteria	k__norank	p__Firmicutes	c__Clostridia	o__Clostridiales	f__Ruminococcaceae	g__unclassified_f__Ruminococcaceae	s__unclassified_f__Ruminococcaceae	OTU149	39	0	43	0	0	0	82
d__Bacteria	k__norank	p__unclassified_k__norank	c__unclassified_k__norank	o__unclassified_k__norank	f__unclassified_k__norank	g__unclassified_k__norank	s__unclassified_k__norank	OTU290	11	0	0	0	0	0	11
d__Bacteria	k__norank	p__Chloroflexi	c__Anaerolineae	o__Anaerolineales	f__Anaerolineaceae	g__norank_f__Anaerolineaceae	s__unclassified_g__norank_f__Anaerolineaceae	OTU301	4	2	0	0	0	0	6
d__Bacteria	k__norank	p__Bacteroidetes	c__Bacteroidia	o__Bacteroidales	f__Bacteroidales_S24-7_group	g__norank_f__Bacteroidales_S24-7_group	s__uncultured_bacterium_g__norank_f__Bacteroidales_S24-7_group	OTU507	23	0	10	0	0	0	33
d__Bacteria	k__norank	p__Firmicutes	c__Clostridia	o__Clostridiales	f__Family_XIII	g__Family_XIII_UCG-001	s__uncultured_bacterium_g__Family_XIII_UCG-001	OTU1282	5	0	9	0	0	0	14
d__Bacteria	k__norank	p__Proteobacteria	c__Gammaproteobacteria	o__Oceanospirillales	f__Oceanospirillaceae	g__Marinobacterium	s__uncultured_Marinobacterium_sp._g__Marinobacterium	OTU304	23	0	0	0	0	0	23
d__Bacteria	k__norank	p__Actinobacteria	c__Actinobacteria	o__Propionibacteriales	f__Nocardioidaceae	g__Marmoricola	s__uncultured_bacterium_g__Marmoricola	OTU770	2	11	4	0	0	0	17
d__Bacteria	k__norank	p__unclassified_k__norank	c__unclassified_k__norank	o__unclassified_k__norank	f__unclassified_k__norank	g__unclassified_k__norank	s__unclassified_k__norank	OTU935	0	15	0	0	0	0	15
d__Bacteria	k__norank	p__Bacteroidetes	c__Bacteroidia	o__Bacteroidales	f__Bacteroidales_S24-7_group	g__norank_f__Bacteroidales_S24-7_group	s__uncultured_bacterium_g__norank_f__Bacteroidales_S24-7_group	OTU574	6	0	1	0	0	0	7
d__Bacteria	k__norank	p__Proteobacteria	c__Gammaproteobacteria	o__Pseudomonadales	f__Pseudomonadaceae	g__Pseudomonas	s__unclassified_g__Pseudomonas	OTU1084	21	3	26	0	1	0	51
d__Bacteria	k__norank	p__Actinobacteria	c__Actinobacteria	o__Micrococcales	f__Intrasporangiaceae	g__unclassified_f__Intrasporangiaceae	s__unclassified_f__Intrasporangiaceae	OTU1089	0	0	9	0	0	0	9
d__Bacteria	k__norank	p__Firmicutes	c__Clostridia	o__Clostridiales	f__Lachnospiraceae	g__unclassified_f__Lachnospiraceae	s__unclassified_f__Lachnospiraceae	OTU281	3	0	12	0	0	0	15
d__Bacteria	k__norank	p__Firmicutes	c__Clostridia	o__Clostridiales	f__Ruminococcaceae	g__Ruminococcaceae_UCG-014	s__unclassified_g__Ruminococcaceae_UCG-014	OTU816	0	127	0	0	0	0	127
d__Bacteria	k__norank	p__Bacteroidetes	c__Bacteroidia	o__Bacteroidales	f__Bacteroidales_RF16_group	g__norank_f__Bacteroidales_RF16_group	s__uncultured_rumen_bacterium_g__norank_f__Bacteroidales_RF16_group	OTU74	6	0	0	0	0	0	6
d__Bacteria	k__norank	p__Acidobacteria	c__Acidobacteria	o__Blastocatellales	f__Blastocatellaceae__Subgroup_4_	g__norank_f__Blastocatellaceae__Subgroup_4_	s__unclassified_g__norank_f__Blastocatellaceae__Subgroup_4_	OTU111	6	0	0	0	0	0	6
d__Bacteria	k__norank	p__Firmicutes	c__Clostridia	o__Clostridiales	f__Ruminococcaceae	g__Butyricicoccus	s__unclassified_g__Butyricicoccus	OTU220	43	0	13	0	0	0	56
d__Bacteria	k__norank	p__Firmicutes	c__Clostridia	o__Clostridiales	f__Ruminococcaceae	g__norank_f__Ruminococcaceae	s__[Clostridium]_leptum_g__norank	OTU1015	61	1	60	0	7	0	129
d__Bacteria	k__norank	p__Firmicutes	c__Bacilli	o__Bacillales	f__Bacillaceae	g__Bacillus	s__Bacillus_niacini_g__Bacillus	OTU337	10	0	3	0	0	0	13
d__Bacteria	k__norank	p__Firmicutes	c__Bacilli	o__Bacillales	f__Planococcaceae	g__Planomicrobium	s__unclassified_g__Planomicrobium	OTU3	31	18	0	0	0	0	49
d__Bacteria	k__norank	p__Bacteroidetes	c__Flavobacteriia	o__Flavobacteriales	f__Flavobacteriaceae	g__Myroides	s__Myroides_odoratimimus	OTU405	1	0	0	0	0	0	1
d__Bacteria	k__norank	p__Spirochaetae	c__Spirochaetes	o__Spirochaetales	f__Spirochaetaceae	g__Treponema_2	s__Treponema_porcinum	OTU956	10	0	63	0	0	0	73
d__Bacteria	k__norank	p__Bacteroidetes	c__Bacteroidia	o__Bacteroidales	f__Bacteroidales_S24-7_group	g__norank_f__Bacteroidales_S24-7_group	s__uncultured_bacterium_g__norank_f__Bacteroidales_S24-7_group	OTU983	23	0	27	0	0	0	50
d__Bacteria	k__norank	p__Bacteroidetes	c__Bacteroidia	o__Bacteroidales	f__Prevotellaceae	g__Prevotellaceae_UCG-003	s__uncultured_bacterium_g__Prevotellaceae_UCG-003	OTU461	10	0	7	0	0	0	17
d__Bacteria	k__norank	p__Proteobacteria	c__Alphaproteobacteria	o__Rhodospirillales	f__I-10	g__norank_f__I-10	s__unclassified_g__norank_f__I-10	OTU1182	0	0	4	0	0	0	4
d__Bacteria	k__norank	p__Actinobacteria	c__Actinobacteria	o__Solirubrobacterales	f__TM146	g__norank_f__TM146	s__unclassified_g__norank_f__TM146	OTU742	0	12	0	0	0	0	12
d__Bacteria	k__norank	p__Firmicutes	c__Clostridia	o__Clostridiales	f__Family_XI_o__Clostridiales	g__Tissierella	s__unclassified_g__Tissierella	OTU1221	0	0	10	0	0	0	10
d__Bacteria	k__norank	p__Gemmatimonadetes	c__Gemmatimonadetes	o__Longimicrobiales	f__Longimicrobiaceae	g__unclassified_f__Longimicrobiaceae	s__unclassified_f__Longimicrobiaceae	OTU190	4	0	0	0	0	0	4
d__Bacteria	k__norank	p__Bacteroidetes	c__Bacteroidia	o__Bacteroidales	f__Bacteroidaceae	g__Bacteroides	s__Bacteroides_coprophilus	OTU1341	19	12	22	0	0	0	53
d__Bacteria	k__norank	p__Deinococcus-Thermus	c__Deinococci	o__Deinococcales	f__Trueperaceae	g__Truepera	s__uncultured_bacterium_g__Truepera	OTU7	18	0	3	0	0	0	21
d__Bacteria	k__norank	p__unclassified_k__norank	c__unclassified_k__norank	o__unclassified_k__norank	f__unclassified_k__norank	g__unclassified_k__norank	s__unclassified_k__norank	OTU1342	0	0	5	0	0	0	5
d__Bacteria	k__norank	p__Bacteroidetes	c__Bacteroidia	o__Bacteroidales	f__Bacteroidaceae	g__Bacteroides	s__unclassified_g__Bacteroides	OTU40	11	0	0	0	0	0	11
d__Bacteria	k__norank	p__Bacteroidetes	c__Bacteroidia	o__Bacteroidales	f__Prevotellaceae	g__unclassified_f__Prevotellaceae	s__unclassified_f__Prevotellaceae	OTU1332	3	0	19	0	0	0	22
d__Bacteria	k__norank	p__Tenericutes	c__Mollicutes	o__Mycoplasmatales	f__Mycoplasmataceae	g__Mycoplasma	s__Mycoplasma_hominis	OTU1175	229	15	14	0	0	0	258
d__Bacteria	k__norank	p__Firmicutes	c__Clostridia	o__Clostridiales	f__Clostridiales_vadinBB60_group	g__norank_f__Clostridiales_vadinBB60_group	s__unclassified_g__norank_f__Clostridiales_vadinBB60_group	OTU51	3	0	0	0	0	0	3
d__Bacteria	k__norank	p__Actinobacteria	c__Actinobacteria	o__Acidimicrobiales	f__Acidimicrobiaceae	g__norank_f__Acidimicrobiaceae	s__uncultured_bacterium_g__norank_f__Acidimicrobiaceae	OTU1130	0	0	8	0	0	0	8
d__Bacteria	k__norank	p__unclassified_k__norank	c__unclassified_k__norank	o__unclassified_k__norank	f__unclassified_k__norank	g__unclassified_k__norank	s__unclassified_k__norank	OTU610	0	35	0	0	0	0	35
d__Bacteria	k__norank	p__Proteobacteria	c__Epsilonproteobacteria	o__Campylobacterales	f__Campylobacteraceae	g__Arcobacter	s__Arcobacter_sp._L	OTU747	0	14	0	0	0	0	14
d__Bacteria	k__norank	p__Bacteroidetes	c__Bacteroidia	o__Bacteroidales	f__Bacteroidales_S24-7_group	g__norank_f__Bacteroidales_S24-7_group	s__unclassified_g__norank_f__Bacteroidales_S24-7_group	OTU748	0	6	0	0	0	0	6
d__Bacteria	k__norank	p__Firmicutes	c__Clostridia	o__Clostridiales	f__Lachnospiraceae	g__Blautia	s__unclassified_g__Blautia	OTU407	7	0	0	0	0	0	7
d__Bacteria	k__norank	p__Proteobacteria	c__Deltaproteobacteria	o__Myxococcales	f__Myxococcaceae	g__unclassified_f__Myxococcaceae	s__unclassified_f__Myxococcaceae	OTU941	0	13	0	0	0	0	13
d__Bacteria	k__norank	p__Firmicutes	c__Clostridia	o__Clostridiales	f__Lachnospiraceae	g__norank_f__Lachnospiraceae	s__uncultured_bacterium_g__norank_f__Lachnospiraceae	OTU1266	17	0	13	0	0	0	30
d__Bacteria	k__norank	p__Firmicutes	c__Clostridia	o__Clostridiales	f__Lachnospiraceae	g__Lachnospiraceae_UCG-001	s__unclassified_g__Lachnospiraceae_UCG-001	OTU825	0	10	0	0	0	0	10
d__Bacteria	k__norank	p__Firmicutes	c__Clostridia	o__Clostridiales	f__Lachnospiraceae	g__Hungatella	s__uncultured_bacterium_g__Hungatella	OTU490	13	0	16	0	0	0	29
d__Bacteria	k__norank	p__Actinobacteria	c__Actinobacteria	o__Coriobacteriales	f__Coriobacteriaceae	g__Slackia	s__unclassified_g__Slackia	OTU288	4	0	0	0	0	0	4
d__Bacteria	k__norank	p__Proteobacteria	c__Epsilonproteobacteria	o__Campylobacterales	f__Helicobacteraceae	g__Helicobacter	s__unclassified_g__Helicobacter	OTU980	0	0	4	0	0	0	4
d__Bacteria	k__norank	p__Proteobacteria	c__Alphaproteobacteria	o__Caulobacterales	f__Caulobacteraceae	g__Phenylobacterium	s__unclassified_g__Phenylobacterium	OTU124	5	0	0	0	0	0	5
d__Bacteria	k__norank	p__Bacteroidetes	c__Bacteroidia	o__Bacteroidales	f__Bacteroidaceae	g__Bacteroides	s__Bacteroides_massiliensis	OTU1307	22	0	11	0	0	0	33
d__Bacteria	k__norank	p__Saccharibacteria	c__norank_p__Saccharibacteria	o__norank_p__Saccharibacteria	f__norank_p__Saccharibacteria	g__norank_p__Saccharibacteria	s__unclassified_g__norank_p__Saccharibacteria	OTU783	0	140	0	0	0	0	140
d__Bacteria	k__norank	p__Firmicutes	c__Clostridia	o__Clostridiales	f__Lachnospiraceae	g__Blautia	s__unclassified_g__Blautia	OTU1472	46	34	38	0	1	0	119
d__Bacteria	k__norank	p__Firmicutes	c__Clostridia	o__Clostridiales	f__Christensenellaceae	g__Christensenellaceae_R-7_group	s__unclassified_g__Christensenellaceae_R-7_group	OTU1299	66	0	70	0	0	0	136
d__Bacteria	k__norank	p__Bacteroidetes	c__Flavobacteriia	o__Flavobacteriales	f__Flavobacteriaceae	g__Flavobacterium	s__Flavobacterium_terrigena	OTU70	13	0	0	0	0	0	13
d__Bacteria	k__norank	p__unclassified_k__norank	c__unclassified_k__norank	o__unclassified_k__norank	f__unclassified_k__norank	g__unclassified_k__norank	s__unclassified_k__norank	OTU938	1	9	3	0	0	0	13
d__Bacteria	k__norank	p__Acidobacteria	c__Acidobacteria	o__norank_c__Acidobacteria	f__norank_c__Acidobacteria	g__norank_c__Acidobacteria	s__unclassified_g__norank_c__Acidobacteria	OTU750	23	31	4	3	0	0	61
d__Bacteria	k__norank	p__Proteobacteria	c__Alphaproteobacteria	o__Rhizobiales	f__Xanthobacteraceae	g__Variibacter	s__unclassified_g__Variibacter	OTU674	0	17	1	0	0	0	18
d__Bacteria	k__norank	p__Bacteroidetes	c__Bacteroidia	o__Bacteroidales	f__Bacteroidaceae	g__Bacteroides	s__Bacteroides_ovatus	OTU679	159	28	82	0	0	0	269
d__Bacteria	k__norank	p__Firmicutes	c__Bacilli	o__Lactobacillales	f__Streptococcaceae	g__Lactococcus	s__unclassified_g__Lactococcus	OTU283	17	8	12	0	0	0	37
d__Bacteria	k__norank	p__Bacteroidetes	c__Bacteroidia	o__Bacteroidales	f__Bacteroidales_S24-7_group	g__norank_f__Bacteroidales_S24-7_group	s__unclassified_g__norank_f__Bacteroidales_S24-7_group	OTU591	17	82	15	0	0	0	114
d__Bacteria	k__norank	p__Proteobacteria	c__Gammaproteobacteria	o__Thiotrichales	f__Piscirickettsiaceae	g__Methylophaga	s__Methylophaga_sp._LMN	OTU690	0	10	0	0	0	0	10
d__Bacteria	k__norank	p__Firmicutes	c__Clostridia	o__Clostridiales	f__Lachnospiraceae	g__norank_f__Lachnospiraceae	s__Lachnospiraceae_bacterium_A2	OTU157	4	0	25	0	0	0	29
d__Bacteria	k__norank	p__unclassified_k__norank	c__unclassified_k__norank	o__unclassified_k__norank	f__unclassified_k__norank	g__unclassified_k__norank	s__unclassified_k__norank	OTU1193	0	0	13	0	0	0	13
d__Bacteria	k__norank	p__Tectomicrobia	c__norank_p__Tectomicrobia	o__norank_p__Tectomicrobia	f__norank_p__Tectomicrobia	g__norank_p__Tectomicrobia	s__uncultured_microorganism_g__norank_p__Tectomicrobia	OTU760	0	3	0	0	0	0	3
d__Bacteria	k__norank	p__unclassified_k__norank	c__unclassified_k__norank	o__unclassified_k__norank	f__unclassified_k__norank	g__unclassified_k__norank	s__unclassified_k__norank	OTU1177	0	0	6	0	0	0	6
d__Bacteria	k__norank	p__Firmicutes	c__Clostridia	o__Halanaerobiales	f__Halanaerobiaceae	g__Halanaerobium	s__Halanaerobium_praevalens_DSM_2228	OTU554	114	6	0	0	0	0	120
d__Bacteria	k__norank	p__Proteobacteria	c__Alphaproteobacteria	o__Rhodospirillales	f__Acetobacteraceae	g__Acetobacter	s__unclassified_g__Acetobacter	OTU1448	44	77	45	17358	15458	14087	47069
d__Bacteria	k__norank	p__Planctomycetes	c__Planctomycetacia	o__Brocadiales	f__Brocadiaceae	g__unclassified_f__Brocadiaceae	s__unclassified_f__Brocadiaceae	OTU16	7	0	14	0	0	0	21
d__Bacteria	k__norank	p__Ignavibacteriae	c__Ignavibacteria	o__Ignavibacteriales	f__BSV26	g__norank_f__BSV26	s__uncultured_prokaryote_g__norank_f__BSV26	OTU408	3	0	0	0	0	0	3
d__Bacteria	k__norank	p__Planctomycetes	c__Planctomycetacia	o__Planctomycetales	f__Planctomycetaceae	g__Pir4_lineage	s__Symbiodinium_sp._A1	OTU780	0	12	0	0	0	0	12
d__Bacteria	k__norank	p__Bacteroidetes	c__Bacteroidia	o__Bacteroidales	f__Bacteroidales_S24-7_group	g__norank_f__Bacteroidales_S24-7_group	s__uncultured_bacterium_g__norank_f__Bacteroidales_S24-7_group	OTU158	9	0	2	0	0	0	11
d__Bacteria	k__norank	p__Firmicutes	c__Clostridia	o__Clostridiales	f__Lachnospiraceae	g__norank_f__Lachnospiraceae	s__uncultured_bacterium_g__norank_f__Lachnospiraceae	OTU839	0	34	21	0	0	0	55
d__Bacteria	k__norank	p__Firmicutes	c__Clostridia	o__Clostridiales	f__Ruminococcaceae	g__[Eubacterium]_coprostanoligenes_group	s__gut_metagenome_g__[Eubacterium]_coprostanoligenes_group	OTU466	41	0	27	0	0	0	68
d__Bacteria	k__norank	p__Bacteroidetes	c__Bacteroidia	o__Bacteroidales	f__Rikenellaceae	g__Alistipes	s__uncultured_bacterium_g__Alistipes	OTU1358	11	0	3	0	0	0	14
d__Bacteria	k__norank	p__Proteobacteria	c__Alphaproteobacteria	o__Rhodospirillales	f__DA111	g__norank_f__DA111	s__unclassified_g__norank_f__DA111	OTU1248	0	0	14	0	0	0	14
d__Bacteria	k__norank	p__Firmicutes	c__Erysipelotrichia	o__Erysipelotrichales	f__Erysipelotrichaceae	g__unclassified_f__Erysipelotrichaceae	s__unclassified_f__Erysipelotrichaceae	OTU1273	0	0	2	0	0	0	2
d__Bacteria	k__norank	p__Actinobacteria	c__Actinobacteria	o__Frankiales	f__Sporichthyaceae	g__hgcI_clade	s__uncultured_Actinomycetales_bacterium_g__hgcI_clade	OTU275	5	0	0	0	0	0	5
d__Bacteria	k__norank	p__Firmicutes	c__Clostridia	o__Clostridiales	f__Ruminococcaceae	g__Flavonifractor	s__unclassified_g__Flavonifractor	OTU544	10	0	14	0	0	0	24
d__Bacteria	k__norank	p__Firmicutes	c__Bacilli	o__Lactobacillales	f__Lactobacillaceae	g__Lactobacillus	s__unclassified_g__Lactobacillus	OTU895	0	12	0	0	0	0	12
d__Bacteria	k__norank	p__unclassified_k__norank	c__unclassified_k__norank	o__unclassified_k__norank	f__unclassified_k__norank	g__unclassified_k__norank	s__unclassified_k__norank	OTU433	25	0	2	0	0	0	27
d__Bacteria	k__norank	p__Proteobacteria	c__Gammaproteobacteria	o__Thiotrichales	f__Piscirickettsiaceae	g__Methylophaga	s__uncultured_gamma_proteobacterium_g__Methylophaga	OTU781	2	16	0	0	0	0	18
d__Bacteria	k__norank	p__Firmicutes	c__Clostridia	o__Clostridiales	f__Ruminococcaceae	g__unclassified_f__Ruminococcaceae	s__unclassified_f__Ruminococcaceae	OTU1222	38	18	131	0	0	0	187
d__Bacteria	k__norank	p__Proteobacteria	c__Gammaproteobacteria	o__Pseudomonadales	f__Moraxellaceae	g__Psychrobacter	s__unclassified_g__Psychrobacter	OTU959	0	7	5	0	0	0	12
d__Bacteria	k__norank	p__Bacteroidetes	c__Bacteroidia	o__Bacteroidales	f__Bacteroidales_S24-7_group	g__norank_f__Bacteroidales_S24-7_group	s__uncultured_bacterium_g__norank_f__Bacteroidales_S24-7_group	OTU883	0	21	0	0	0	0	21
d__Bacteria	k__norank	p__Proteobacteria	c__Alphaproteobacteria	o__Rhizobiales	f__Methylobacteriaceae	g__Methylobacterium	s__Methylobacterium_aquaticum	OTU107	14	0	2	0	0	0	16
d__Bacteria	k__norank	p__Bacteroidetes	c__Bacteroidia	o__Bacteroidales	f__Bacteroidales_S24-7_group	g__norank_f__Bacteroidales_S24-7_group	s__uncultured_Bacteroidales_bacterium_g__norank_f__Bacteroidales_S24-7_group	OTU653	8	57	41	0	0	0	106
d__Bacteria	k__norank	p__Bacteroidetes	c__Sphingobacteriia	o__Sphingobacteriales	f__PHOS-HE51	g__norank_f__PHOS-HE51	s__Bacteroidetes_bacterium_OLB10	OTU579	0	21	2	0	0	0	23
d__Bacteria	k__norank	p__unclassified_k__norank	c__unclassified_k__norank	o__unclassified_k__norank	f__unclassified_k__norank	g__unclassified_k__norank	s__unclassified_k__norank	OTU920	0	13	0	0	0	0	13
d__Bacteria	k__norank	p__Firmicutes	c__Clostridia	o__Clostridiales	f__Ruminococcaceae	g__[Eubacterium]_coprostanoligenes_group	s__uncultured_bacterium_g__[Eubacterium]_coprostanoligenes_group	OTU1136	48	0	33	0	0	0	81
d__Bacteria	k__norank	p__Actinobacteria	c__Actinobacteria	o__Catenulisporales	f__Catenulisporaceae	g__Catenulispora	s__Catenulispora_acidiphila_DSM_44928	OTU1008	5	0	0	0	0	0	5
d__Bacteria	k__norank	p__Firmicutes	c__Clostridia	o__Clostridiales	f__Ruminococcaceae	g__norank_f__Ruminococcaceae	s__unclassified_g__norank_f__Ruminococcaceae	OTU762	2	21	6	0	0	0	29
d__Bacteria	k__norank	p__Bacteroidetes	c__Sphingobacteriia	o__Sphingobacteriales	f__env.OPS_17	g__norank_f__env.OPS_17	s__unclassified_g__norank_f__env.OPS_17	OTU662	0	6	0	0	0	0	6
d__Bacteria	k__norank	p__Firmicutes	c__Erysipelotrichia	o__Erysipelotrichales	f__Erysipelotrichaceae	g__Allobaculum	s__uncultured_bacterium_g__Allobaculum	OTU1210	20	17	17	0	0	0	54
d__Bacteria	k__norank	p__Bacteroidetes	c__Bacteroidia	o__Bacteroidales	f__Bacteroidales_S24-7_group	g__norank_f__Bacteroidales_S24-7_group	s__unclassified_g__norank_f__Bacteroidales_S24-7_group	OTU68	28	0	11	0	0	0	39
d__Bacteria	k__norank	p__Chloroflexi	c__SBR2076	o__norank_c__SBR2076	f__norank_c__SBR2076	g__norank_c__SBR2076	s__wastewater_metagenome_g__norank_c__SBR2076	OTU766	0	8	0	0	0	0	8
d__Bacteria	k__norank	p__Bacteroidetes	c__Bacteroidia	o__Bacteroidales	f__Prevotellaceae	g__Prevotella_9	s__unclassified_g__Prevotella_9	OTU587	450	613	957	3	18	2	2043
d__Bacteria	k__norank	p__Firmicutes	c__Clostridia	o__Clostridiales	f__Lachnospiraceae	g__unclassified_f__Lachnospiraceae	s__unclassified_f__Lachnospiraceae	OTU723	0	19	0	0	0	0	19
d__Bacteria	k__norank	p__Firmicutes	c__Clostridia	o__Clostridiales	f__Christensenellaceae	g__Christensenellaceae_R-7_group	s__uncultured_bacterium_g__Christensenellaceae_R-7_group	OTU1149	0	0	3	0	0	0	3
d__Bacteria	k__norank	p__Proteobacteria	c__Gammaproteobacteria	o__Aeromonadales	f__Succinivibrionaceae	g__Succinivibrio	s__uncultured_bacterium_g__Succinivibrio	OTU1370	33	0	16	0	0	0	49
d__Bacteria	k__norank	p__Proteobacteria	c__Gammaproteobacteria	o__Xanthomonadales	f__Xanthomonadaceae	g__unclassified_f__Xanthomonadaceae	s__unclassified_f__Xanthomonadaceae	OTU945	0	32	2	0	0	0	34
d__Bacteria	k__norank	p__Proteobacteria	c__Epsilonproteobacteria	o__Campylobacterales	f__Helicobacteraceae	g__Helicobacter	s__unclassified_g__Helicobacter	OTU661	0	27	0	0	0	0	27
d__Bacteria	k__norank	p__unclassified_k__norank	c__unclassified_k__norank	o__unclassified_k__norank	f__unclassified_k__norank	g__unclassified_k__norank	s__unclassified_k__norank	OTU1347	0	0	8	0	0	0	8
d__Bacteria	k__norank	p__Tenericutes	c__Mollicutes	o__T2WK15B57	f__norank_o__T2WK15B57	g__norank_o__T2WK15B57	s__uncultured_bacterium_g__norank_o__T2WK15B57	OTU1207	3	0	6	0	0	0	9
d__Bacteria	k__norank	p__Bacteroidetes	c__Bacteroidia	o__Bacteroidales	f__Prevotellaceae	g__unclassified_f__Prevotellaceae	s__unclassified_f__Prevotellaceae	OTU976	7	0	19	0	0	0	26
d__Bacteria	k__norank	p__Actinobacteria	c__Actinobacteria	o__Pseudonocardiales	f__Pseudonocardiaceae	g__Pseudonocardia	s__Pseudonocardia_alaniniphila	OTU1479	0	6	0	0	0	0	6
d__Bacteria	k__norank	p__Actinobacteria	c__Actinobacteria	o__Coriobacteriales	f__Coriobacteriaceae	g__unclassified_f__Coriobacteriaceae	s__unclassified_f__Coriobacteriaceae	OTU1239	0	0	6	0	0	0	6
d__Bacteria	k__norank	p__Firmicutes	c__Clostridia	o__Clostridiales	f__Lachnospiraceae	g__Lachnospiraceae_NK3A20_group	s__uncultured_rumen_bacterium_g__Lachnospiraceae_NK3A20_group	OTU202	10	0	1	0	0	0	11
d__Bacteria	k__norank	p__Actinobacteria	c__Actinobacteria	o__Catenulisporales	f__Actinospicaceae	g__Actinospica	s__Persicaria_minor_g__Actinospica	OTU1114	0	0	5	0	0	0	5
d__Bacteria	k__norank	p__Bacteroidetes	c__Bacteroidia	o__Bacteroidales	f__Bacteroidales_S24-7_group	g__norank_f__Bacteroidales_S24-7_group	s__uncultured_bacterium_g__norank_f__Bacteroidales_S24-7_group	OTU1433	84	0	41	0	0	0	125
d__Bacteria	k__norank	p__Firmicutes	c__Bacilli	o__Lactobacillales	f__Lactobacillaceae	g__Lactobacillus	s__Lactobacillus_johnsonii	OTU1048	191	86	183	0	0	0	460
d__Bacteria	k__norank	p__Firmicutes	c__Clostridia	o__Clostridiales	f__Ruminococcaceae	g__[Eubacterium]_coprostanoligenes_group	s__unclassified_g__[Eubacterium]_coprostanoligenes_group	OTU1456	13	0	10	0	0	0	23
d__Bacteria	k__norank	p__unclassified_k__norank	c__unclassified_k__norank	o__unclassified_k__norank	f__unclassified_k__norank	g__unclassified_k__norank	s__unclassified_k__norank	OTU923	0	27	0	0	0	0	27
d__Bacteria	k__norank	p__Bacteroidetes	c__Cytophagia	o__Cytophagales	f__Cytophagaceae	g__Hymenobacter	s__uncultured_bacterium_g__Hymenobacter	OTU65	37	0	0	0	0	0	37
d__Bacteria	k__norank	p__Bacteroidetes	c__Bacteroidia	o__Bacteroidales	f__Porphyromonadaceae	g__Parabacteroides	s__Parabacteroides_merdae	OTU1366	6	11	13	0	0	0	30
d__Bacteria	k__norank	p__Firmicutes	c__Bacilli	o__Lactobacillales	f__Streptococcaceae	g__Streptococcus	s__unclassified_g__Streptococcus	OTU471	10	30	4	0	0	0	44
d__Bacteria	k__norank	p__Verrucomicrobia	c__Spartobacteria	o__Chthoniobacterales	f__LD29	g__norank_f__LD29	s__unclassified_g__norank_f__LD29	OTU871	0	54	0	0	0	0	54
d__Bacteria	k__norank	p__Proteobacteria	c__Betaproteobacteria	o__Burkholderiales	f__Comamonadaceae	g__Delftia	s__Delftia_tsuruhatensis	OTU607	4	10	10	0	0	0	24
d__Bacteria	k__norank	p__Fusobacteria	c__Fusobacteriia	o__Fusobacteriales	f__Fusobacteriaceae	g__Cetobacterium	s__uncultured_bacterium_g__Cetobacterium	OTU755	0	7	5	0	0	0	12
d__Bacteria	k__norank	p__Firmicutes	c__Clostridia	o__Clostridiales	f__Ruminococcaceae	g__Ruminococcaceae_UCG-002	s__unclassified_g__Ruminococcaceae_UCG-002	OTU1367	15	0	15	0	0	0	30
d__Bacteria	k__norank	p__Proteobacteria	c__Betaproteobacteria	o__Burkholderiales	f__Alcaligenaceae	g__Sutterella	s__Sutterella_wadsworthensis	OTU385	1	0	1	0	0	0	2
d__Bacteria	k__norank	p__Firmicutes	c__Bacilli	o__Lactobacillales	f__Carnobacteriaceae	g__Marinilactibacillus	s__Marinilactibacillus_psychrotolerans	OTU226	11	0	0	0	0	0	11
d__Bacteria	k__norank	p__Planctomycetes	c__Planctomycetacia	o__Planctomycetales	f__Planctomycetaceae	g__Isosphaera	s__unclassified_g__Isosphaera	OTU1397	0	0	7	0	0	0	7
d__Bacteria	k__norank	p__Acidobacteria	c__Acidobacteria	o__norank_c__Acidobacteria	f__norank_c__Acidobacteria	g__norank_c__Acidobacteria	s__unclassified_g__norank_c__Acidobacteria	OTU1446	0	0	0	0	3	0	3
d__Bacteria	k__norank	p__Bacteroidetes	c__Bacteroidia	o__Bacteroidales	f__Bacteroidales_S24-7_group	g__norank_f__Bacteroidales_S24-7_group	s__gut_metagenome_g__norank_f__Bacteroidales_S24-7_group	OTU442	9	0	12	0	0	0	21
d__Bacteria	k__norank	p__Proteobacteria	c__Gammaproteobacteria	o__Xanthomonadales	f__Xanthomonadaceae	g__Rhodanobacter	s__Rhodanobacter_lindaniclasticus_g__Rhodanobacter	OTU1108	0	46	28	0	0	0	74
d__Bacteria	k__norank	p__Firmicutes	c__Clostridia	o__Clostridiales	f__Lachnospiraceae	g__Coprococcus_1	s__uncultured_bacterium_g__Coprococcus_1	OTU734	0	6	12	0	0	0	18
d__Bacteria	k__norank	p__Bacteroidetes	c__Bacteroidia	o__Bacteroidales	f__Bacteroidaceae	g__Bacteroides	s__Bacteroides_thetaiotaomicron	OTU1304	2	0	6	0	0	0	8
d__Bacteria	k__norank	p__Firmicutes	c__Clostridia	o__Clostridiales	f__Ruminococcaceae	g__unclassified_f__Ruminococcaceae	s__unclassified_f__Ruminococcaceae	OTU524	6	0	0	0	0	0	6
d__Bacteria	k__norank	p__Firmicutes	c__Clostridia	o__Clostridiales	f__Lachnospiraceae	g__norank_f__Lachnospiraceae	s__unclassified_g__norank_f__Lachnospiraceae	OTU330	27	33	20	0	0	0	80
d__Bacteria	k__norank	p__Firmicutes	c__Clostridia	o__Clostridiales	f__Ruminococcaceae	g__norank_f__Ruminococcaceae	s__[Clostridium]_leptum_g__norank	OTU743	9	17	19	0	1	0	46
d__Bacteria	k__norank	p__Firmicutes	c__Clostridia	o__Clostridiales	f__Ruminococcaceae	g__unclassified_f__Ruminococcaceae	s__unclassified_f__Ruminococcaceae	OTU526	15	0	4	0	0	0	19
d__Bacteria	k__norank	p__Bacteroidetes	c__Bacteroidia	o__Bacteroidales	f__Bacteroidaceae	g__Bacteroides	s__Bacteroides_thetaiotaomicron	OTU1306	90	1	46	0	0	0	137
d__Bacteria	k__norank	p__Fibrobacteres	c__Fibrobacteria	o__Fibrobacterales	f__Fibrobacteraceae	g__Fibrobacter	s__uncultured_rumen_bacterium_g__Fibrobacter	OTU1199	2	0	9	0	0	0	11
d__Bacteria	k__norank	p__Firmicutes	c__Clostridia	o__Clostridiales	f__Ruminococcaceae	g__Ruminococcaceae_UCG-014	s__unclassified_g__Ruminococcaceae_UCG-014	OTU1103	0	0	6	0	0	0	6
d__Bacteria	k__norank	p__Proteobacteria	c__Alphaproteobacteria	o__Sphingomonadales	f__Sphingomonadaceae	g__Sphingomonas	s__unclassified_g__Sphingomonas	OTU495	26	2	0	0	0	0	28
d__Bacteria	k__norank	p__Proteobacteria	c__Alphaproteobacteria	o__Sphingomonadales	f__Sphingomonadaceae	g__Novosphingobium	s__unclassified_g__Novosphingobium	OTU156	32	0	0	0	0	0	32
d__Bacteria	k__norank	p__Firmicutes	c__Erysipelotrichia	o__Erysipelotrichales	f__Erysipelotrichaceae	g__Faecalitalea	s__Faecalitalea_cylindroides	OTU75	3	0	0	0	0	0	3
d__Bacteria	k__norank	p__Firmicutes	c__Clostridia	o__Clostridiales	f__Ruminococcaceae	g__norank_f__Ruminococcaceae	s__gut_metagenome_g__norank_f__Ruminococcaceae	OTU37	4	0	2	0	0	0	6
d__Bacteria	k__norank	p__Firmicutes	c__Bacilli	o__Lactobacillales	f__Streptococcaceae	g__Streptococcus	s__unclassified_g__Streptococcus	OTU1037	164	17	199	0	0	0	380
d__Bacteria	k__norank	p__Deferribacteres	c__Deferribacteres	o__Deferribacterales	f__Deferribacteraceae	g__Mucispirillum	s__uncultured_bacterium_g__Mucispirillum	OTU1011	5	0	38	0	0	0	43
d__Bacteria	k__norank	p__Proteobacteria	c__Alphaproteobacteria	o__Rhodospirillales	f__Acetobacteraceae	g__norank_f__Acetobacteraceae	s__uncultured_bacterium_g__norank_f__Acetobacteraceae	OTU246	5	0	0	0	0	0	5
d__Bacteria	k__norank	p__Firmicutes	c__Clostridia	o__Clostridiales	f__Lachnospiraceae	g__Roseburia	s__uncultured_Lachnospiraceae_bacterium_g__Roseburia	OTU361	9	0	20	0	0	0	29
d__Bacteria	k__norank	p__Proteobacteria	c__unclassified_p__Proteobacteria	o__unclassified_p__Proteobacteria	f__unclassified_p__Proteobacteria	g__unclassified_p__Proteobacteria	s__unclassified_p__Proteobacteria	OTU870	0	16	0	0	0	0	16
d__Bacteria	k__norank	p__Firmicutes	c__Clostridia	o__Clostridiales	f__Lachnospiraceae	g__Lachnospiraceae_NK4A136_group	s__unclassified_g__Lachnospiraceae_NK4A136_group	OTU1393	0	9	27	0	0	0	36
d__Bacteria	k__norank	p__Proteobacteria	c__Alphaproteobacteria	o__Rhodospirillales	f__Rhodospirillales_Incertae_Sedis	g__Candidatus_Alysiosphaera	s__uncultured_alpha_proteobacterium_g__Candidatus_Alysiosphaera	OTU1066	0	0	7	0	0	0	7
d__Bacteria	k__norank	p__Nitrospirae	c__Nitrospira	o__norank_c__Nitrospira	f__norank_c__Nitrospira	g__Nitrospira	s__uncultured_Nitrospira_sp._g__Nitrospira	OTU1180	0	0	6	0	0	0	6
d__Bacteria	k__norank	p__Proteobacteria	c__Alphaproteobacteria	o__Rhodospirillales	f__DA111	g__norank_f__DA111	s__unclassified_g__norank_f__DA111	OTU163	5	0	14	0	0	0	19
d__Bacteria	k__norank	p__Bacteroidetes	c__Bacteroidia	o__Bacteroidales	f__Bacteroidales_S24-7_group	g__norank_f__Bacteroidales_S24-7_group	s__uncultured_organism_g__norank_f__Bacteroidales_S24-7_group	OTU708	13	230	193	0	0	0	436
d__Bacteria	k__norank	p__Proteobacteria	c__Gammaproteobacteria	o__Enterobacteriales	f__Enterobacteriaceae	g__Serratia	s__unclassified_g__Serratia	OTU691	3	21	29	0	0	0	53
d__Bacteria	k__norank	p__Proteobacteria	c__Gammaproteobacteria	o__Enterobacteriales	f__Enterobacteriaceae	g__Rosenbergiella	s__uncultured_bacterium_g__Rosenbergiella	OTU465	13	0	0	0	0	0	13
d__Bacteria	k__norank	p__Bacteroidetes	c__Bacteroidia	o__Bacteroidales	f__Bacteroidales_S24-7_group	g__norank_f__Bacteroidales_S24-7_group	s__uncultured_bacterium_g__norank_f__Bacteroidales_S24-7_group	OTU368	7	0	8	0	0	0	15
d__Bacteria	k__norank	p__Tenericutes	c__Mollicutes	o__Mollicutes_RF9	f__norank_o__Mollicutes_RF9	g__norank_o__Mollicutes_RF9	s__uncultured_bacterium_g__norank_o__Mollicutes_RF9	OTU295	3	0	0	0	0	0	3
d__Bacteria	k__norank	p__Proteobacteria	c__Betaproteobacteria	o__Burkholderiales	f__Alcaligenaceae	g__Parasutterella	s__uncultured_organism_g__Parasutterella	OTU529	27	2	49	0	0	0	78
d__Bacteria	k__norank	p__Bacteroidetes	c__Bacteroidia	o__Bacteroidales	f__Bacteroidales_S24-7_group	g__norank_f__Bacteroidales_S24-7_group	s__uncultured_bacterium_g__norank_f__Bacteroidales_S24-7_group	OTU311	1	0	4	0	0	0	5
d__Bacteria	k__norank	p__unclassified_k__norank	c__unclassified_k__norank	o__unclassified_k__norank	f__unclassified_k__norank	g__unclassified_k__norank	s__unclassified_k__norank	OTU1088	0	0	29	0	0	0	29
d__Bacteria	k__norank	p__Proteobacteria	c__Alphaproteobacteria	o__Rhizobiales	f__Rhizobiaceae	g__unclassified_f__Rhizobiaceae	s__unclassified_f__Rhizobiaceae	OTU452	34	2	0	0	0	0	36
d__Bacteria	k__norank	p__Bacteroidetes	c__Bacteroidia	o__Bacteroidales	f__Rikenellaceae	g__Alistipes	s__unclassified_g__Alistipes	OTU777	0	11	0	0	0	0	11
d__Bacteria	k__norank	p__Firmicutes	c__Clostridia	o__Clostridiales	f__Lachnospiraceae	g__Roseburia	s__unclassified_g__Roseburia	OTU269	70	18	84	1	0	0	173
d__Bacteria	k__norank	p__Firmicutes	c__Clostridia	o__Clostridiales	f__Lachnospiraceae	g__Lachnospiraceae_NK4A136_group	s__Lachnospiraceae_bacterium_A4	OTU445	61	110	193	0	0	0	364
d__Bacteria	k__norank	p__Proteobacteria	c__Alphaproteobacteria	o__Rhodobacterales	f__Rhodobacteraceae	g__unclassified_f__Rhodobacteraceae	s__unclassified_f__Rhodobacteraceae	OTU291	3	1	0	0	0	0	4
d__Bacteria	k__norank	p__unclassified_k__norank	c__unclassified_k__norank	o__unclassified_k__norank	f__unclassified_k__norank	g__unclassified_k__norank	s__unclassified_k__norank	OTU1153	0	0	6	0	0	0	6
d__Bacteria	k__norank	p__unclassified_k__norank	c__unclassified_k__norank	o__unclassified_k__norank	f__unclassified_k__norank	g__unclassified_k__norank	s__unclassified_k__norank	OTU1372	0	0	7	0	0	0	7
d__Bacteria	k__norank	p__Bacteroidetes	c__Bacteroidia	o__Bacteroidales	f__Bacteroidales_RF16_group	g__norank_f__Bacteroidales_RF16_group	s__uncultured_bacterium_g__norank_f__Bacteroidales_RF16_group	OTU207	3	0	3	0	0	0	6
d__Bacteria	k__norank	p__Firmicutes	c__Clostridia	o__Clostridiales	f__Lachnospiraceae	g__unclassified_f__Lachnospiraceae	s__unclassified_f__Lachnospiraceae	OTU1435	0	0	15	0	0	0	15
d__Bacteria	k__norank	p__Proteobacteria	c__Gammaproteobacteria	o__1013-28-CG33	f__norank_o__1013-28-CG33	g__norank_o__1013-28-CG33	s__uncultured_bacterium_g__norank_o__1013-28-CG33	OTU1094	4	0	9	0	0	0	13
d__Bacteria	k__norank	p__Firmicutes	c__Clostridia	o__Clostridiales	f__Clostridiaceae_1	g__Clostridium_sensu_stricto_1	s__unclassified_g__Clostridium_sensu_stricto_1	OTU345	32	0	14	0	0	0	46
d__Bacteria	k__norank	p__Firmicutes	c__Clostridia	o__Clostridiales	f__Lachnospiraceae	g__[Eubacterium]_hallii_group	s__uncultured_rumen_bacterium_g__[Eubacterium]_hallii_group	OTU615	0	10	3	0	0	0	13
d__Bacteria	k__norank	p__Bacteroidetes	c__Bacteroidia	o__Bacteroidales	f__Bacteroidales_S24-7_group	g__norank_f__Bacteroidales_S24-7_group	s__unclassified_g__norank_f__Bacteroidales_S24-7_group	OTU957	0	0	8	0	0	0	8
d__Bacteria	k__norank	p__Fusobacteria	c__Fusobacteriia	o__Fusobacteriales	f__Fusobacteriaceae	g__Fusobacterium	s__Fusobacterium_varium	OTU1110	44	1	42	0	0	0	87
d__Bacteria	k__norank	p__Firmicutes	c__Clostridia	o__unclassified_c__Clostridia	f__unclassified_c__Clostridia	g__unclassified_c__Clostridia	s__unclassified_c__Clostridia	OTU152	13	0	0	0	0	0	13
d__Bacteria	k__norank	p__Proteobacteria	c__Alphaproteobacteria	o__Rickettsiales	f__Mitochondria	g__norank_f__Mitochondria	s__unclassified_g__norank_f__Mitochondria	OTU1260	1	5	9	0	1	0	16
d__Bacteria	k__norank	p__Firmicutes	c__Clostridia	o__Clostridiales	f__Clostridiaceae_1	g__Clostridium_sensu_stricto_1	s__Clostridium_butyricum	OTU437	68	6	77	0	0	0	151
d__Bacteria	k__norank	p__Firmicutes	c__Clostridia	o__Clostridiales	f__Lachnospiraceae	g__unclassified_f__Lachnospiraceae	s__unclassified_f__Lachnospiraceae	OTU908	10	55	5	0	0	0	70
d__Bacteria	k__norank	p__Proteobacteria	c__Betaproteobacteria	o__SC-I-84	f__norank_o__SC-I-84	g__norank_o__SC-I-84	s__uncultured_bacterium_g__norank_o__SC-I-84	OTU256	5	0	0	0	0	0	5
d__Bacteria	k__norank	p__unclassified_k__norank	c__unclassified_k__norank	o__unclassified_k__norank	f__unclassified_k__norank	g__unclassified_k__norank	s__unclassified_k__norank	OTU706	0	22	0	0	0	0	22
d__Bacteria	k__norank	p__Bacteroidetes	c__Sphingobacteriia	o__Sphingobacteriales	f__Chitinophagaceae	g__Dinghuibacter	s__Dinghuibacter_silviterrae	OTU450	3	0	0	0	0	0	3
d__Bacteria	k__norank	p__Bacteroidetes	c__Bacteroidia	o__Bacteroidales	f__Bacteroidales_S24-7_group	g__norank_f__Bacteroidales_S24-7_group	s__uncultured_bacterium_g__norank_f__Bacteroidales_S24-7_group	OTU556	6	0	10	0	0	0	16
d__Bacteria	k__norank	p__Firmicutes	c__Clostridia	o__Clostridiales	f__Ruminococcaceae	g__unclassified_f__Ruminococcaceae	s__unclassified_f__Ruminococcaceae	OTU993	2	0	37	0	0	0	39
d__Bacteria	k__norank	p__Firmicutes	c__Bacilli	o__Bacillales	f__Paenibacillaceae	g__Paenibacillus	s__unclassified_g__Paenibacillus	OTU508	3	0	0	0	0	0	3
d__Bacteria	k__norank	p__unclassified_k__norank	c__unclassified_k__norank	o__unclassified_k__norank	f__unclassified_k__norank	g__unclassified_k__norank	s__unclassified_k__norank	OTU1150	0	0	5	0	0	0	5
d__Bacteria	k__norank	p__Proteobacteria	c__Alphaproteobacteria	o__Rhizobiales	f__Methylobacteriaceae	g__Microvirga	s__uncultured_Rhizobiales_bacterium_g__Microvirga	OTU128	17	0	1	0	0	0	18
d__Bacteria	k__norank	p__Bacteroidetes	c__Bacteroidia	o__Bacteroidales	f__Bacteroidales_S24-7_group	g__norank_f__Bacteroidales_S24-7_group	s__unclassified_g__norank_f__Bacteroidales_S24-7_group	OTU381	14	0	8	0	0	0	22
d__Bacteria	k__norank	p__unclassified_k__norank	c__unclassified_k__norank	o__unclassified_k__norank	f__unclassified_k__norank	g__unclassified_k__norank	s__unclassified_k__norank	OTU849	0	52	0	0	0	0	52
d__Bacteria	k__norank	p__Firmicutes	c__Clostridia	o__Clostridiales	f__Lachnospiraceae	g__Epulopiscium	s__uncultured_organism_g__Epulopiscium	OTU1148	0	0	9	0	0	0	9
d__Bacteria	k__norank	p__Firmicutes	c__Erysipelotrichia	o__Erysipelotrichales	f__Erysipelotrichaceae	g__Erysipelotrichaceae_UCG-004	s__uncultured_bacterium_g__Erysipelotrichaceae_UCG-004	OTU1191	0	0	3	0	0	0	3
d__Bacteria	k__norank	p__Firmicutes	c__Bacilli	o__Lactobacillales	f__Lactobacillaceae	g__Lactobacillus	s__unclassified_g__Lactobacillus	OTU204	12	0	0	0	0	0	12
d__Bacteria	k__norank	p__SR1__Absconditabacteria_	c__norank_p__SR1__Absconditabacteria_	o__norank_p__SR1__Absconditabacteria_	f__norank_p__SR1__Absconditabacteria_	g__norank_p__SR1__Absconditabacteria_	s__uncultured_bacterium_g__norank_p__SR1__Absconditabacteria_	OTU135	3	0	0	0	0	0	3
d__Bacteria	k__norank	p__Proteobacteria	c__Deltaproteobacteria	o__Myxococcales	f__Haliangiaceae	g__Haliangium	s__uncultured_proteobacterium_g__Haliangium	OTU824	0	9	0	0	0	0	9
d__Bacteria	k__norank	p__Proteobacteria	c__Deltaproteobacteria	o__NB1-j	f__norank_o__NB1-j	g__norank_o__NB1-j	s__uncultured_delta_proteobacterium_g__norank_o__NB1-j	OTU34	10	0	0	0	0	0	10
d__Bacteria	k__norank	p__Bacteroidetes	c__Bacteroidia	o__Bacteroidales	f__Bacteroidaceae	g__Bacteroides	s__Bacteroides_coprocola_DSM_17136	OTU427	17	4	17	0	0	0	38
d__Bacteria	k__norank	p__Firmicutes	c__Clostridia	o__Clostridiales	f__Lachnospiraceae	g__unclassified_f__Lachnospiraceae	s__unclassified_f__Lachnospiraceae	OTU975	0	0	8	0	0	0	8
d__Bacteria	k__norank	p__Bacteroidetes	c__Sphingobacteriia	o__Sphingobacteriales	f__Sphingobacteriaceae	g__Solitalea	s__Solitalea_canadensis	OTU1184	0	0	8	0	0	0	8
d__Bacteria	k__norank	p__Firmicutes	c__Clostridia	o__Clostridiales	f__Ruminococcaceae	g__unclassified_f__Ruminococcaceae	s__unclassified_f__Ruminococcaceae	OTU999	0	0	7	0	0	0	7
d__Bacteria	k__norank	p__Firmicutes	c__Erysipelotrichia	o__Erysipelotrichales	f__Erysipelotrichaceae	g__norank_f__Erysipelotrichaceae	s__unclassified_g__norank_f__Erysipelotrichaceae	OTU1346	0	0	20	0	0	0	20
d__Bacteria	k__norank	p__Proteobacteria	c__Epsilonproteobacteria	o__Campylobacterales	f__Helicobacteraceae	g__Helicobacter	s__unclassified_g__Helicobacter	OTU640	0	37	44	0	0	0	81
d__Bacteria	k__norank	p__Proteobacteria	c__Deltaproteobacteria	o__Desulfurellales	f__Desulfurellaceae	g__G55	s__uncultured_bacterium_g__G55	OTU595	0	10	0	0	0	0	10
d__Bacteria	k__norank	p__Firmicutes	c__Erysipelotrichia	o__Erysipelotrichales	f__Erysipelotrichaceae	g__Erysipelatoclostridium	s__[Clostridium]_cocleatum	OTU988	9	0	8	0	0	0	17
d__Bacteria	k__norank	p__Firmicutes	c__Clostridia	o__Clostridiales	f__Clostridiaceae_1	g__norank_f__Clostridiaceae_1	s__unclassified_g__norank_f__Clostridiaceae_1	OTU425	133	0	10	0	0	0	143
d__Bacteria	k__norank	p__Verrucomicrobia	c__WCHB1-41	o__norank_c__WCHB1-41	f__norank_c__WCHB1-41	g__norank_c__WCHB1-41	s__uncultured_bacterium_g__norank_c__WCHB1-41	OTU1086	5	0	10	0	0	0	15
d__Bacteria	k__norank	p__Bacteroidetes	c__Bacteroidia	o__Bacteroidales	f__Bacteroidaceae	g__Bacteroides	s__unclassified_g__Bacteroides	OTU1294	37	1	44	0	0	1	83
d__Bacteria	k__norank	p__Proteobacteria	c__Gammaproteobacteria	o__Xanthomonadales	f__Xanthomonadaceae	g__unclassified_f__Xanthomonadaceae	s__unclassified_f__Xanthomonadaceae	OTU41	6	0	0	0	0	0	6
d__Bacteria	k__norank	p__Firmicutes	c__Clostridia	o__Clostridiales	f__Lachnospiraceae	g__Coprococcus_1	s__unclassified_g__Coprococcus_1	OTU1132	0	0	9	0	0	0	9
d__Bacteria	k__norank	p__Acidobacteria	c__Acidobacteria	o__Blastocatellales	f__Blastocatellaceae__Subgroup_4_	g__RB41	s__unclassified_g__RB41	OTU1270	0	0	9	0	0	0	9
d__Bacteria	k__norank	p__Bacteroidetes	c__Bacteroidia	o__Bacteroidales	f__Bacteroidales_S24-7_group	g__norank_f__Bacteroidales_S24-7_group	s__unclassified_g__norank_f__Bacteroidales_S24-7_group	OTU486	33	0	9	0	0	0	42
d__Bacteria	k__norank	p__Bacteroidetes	c__Bacteroidia	o__Bacteroidales	f__Rikenellaceae	g__Rikenellaceae_RC9_gut_group	s__uncultured_bacterium_g__Rikenellaceae_RC9_gut_group	OTU502	3	0	0	0	0	0	3
d__Bacteria	k__norank	p__Firmicutes	c__Bacilli	o__Bacillales	f__Thermoactinomycetaceae	g__Thermoactinomyces	s__Thermoactinomyces_vulgaris	OTU395	11	0	0	0	0	0	11
d__Bacteria	k__norank	p__Bacteroidetes	c__Bacteroidia	o__Bacteroidales	f__Bacteroidales_S24-7_group	g__norank_f__Bacteroidales_S24-7_group	s__uncultured_bacterium_g__norank_f__Bacteroidales_S24-7_group	OTU411	14	0	0	0	0	0	14
d__Bacteria	k__norank	p__Proteobacteria	c__Gammaproteobacteria	o__Oceanospirillales	f__Halomonadaceae	g__Chromohalobacter	s__Chromohalobacter_japonicus	OTU527	519	0	0	0	0	0	519
d__Bacteria	k__norank	p__Bacteroidetes	c__Bacteroidia	o__Bacteroidales	f__Prevotellaceae	g__Prevotellaceae_UCG-003	s__unclassified_g__Prevotellaceae_UCG-003	OTU110	9	0	7	0	0	0	16
d__Bacteria	k__norank	p__Bacteroidetes	c__Bacteroidia	o__Bacteroidales	f__Prevotellaceae	g__Alloprevotella	s__uncultured_bacterium_g__Alloprevotella	OTU954	0	0	6	0	0	0	6
d__Bacteria	k__norank	p__Proteobacteria	c__Alphaproteobacteria	o__Sphingomonadales	f__Sphingomonadaceae	g__Sphingomonas	s__unclassified_g__Sphingomonas	OTU131	12	4	0	0	0	0	16
d__Bacteria	k__norank	p__Firmicutes	c__Bacilli	o__Lactobacillales	f__Lactobacillaceae	g__Lactobacillus	s__unclassified_g__Lactobacillus	OTU756	4	30	0	0	0	0	34
d__Bacteria	k__norank	p__Bacteroidetes	c__Bacteroidia	o__Bacteroidales	f__Bacteroidales_S24-7_group	g__norank_f__Bacteroidales_S24-7_group	s__unclassified_g__norank_f__Bacteroidales_S24-7_group	OTU491	57	39	43	0	0	0	139
d__Bacteria	k__norank	p__Firmicutes	c__Clostridia	o__Clostridiales	f__Ruminococcaceae	g__Ruminococcus_1	s__gut_metagenome_g__Ruminococcus_1	OTU573	17	5	37	0	0	0	59
d__Bacteria	k__norank	p__unclassified_k__norank	c__unclassified_k__norank	o__unclassified_k__norank	f__unclassified_k__norank	g__unclassified_k__norank	s__unclassified_k__norank	OTU1166	5	1	45	0	0	0	51
d__Bacteria	k__norank	p__Actinobacteria	c__Actinobacteria	o__Gaiellales	f__norank_o__Gaiellales	g__norank_o__Gaiellales	s__unclassified_g__norank_o__Gaiellales	OTU537	5	0	0	0	0	0	5
d__Bacteria	k__norank	p__Proteobacteria	c__Alphaproteobacteria	o__Rhizobiales	f__unclassified_o__Rhizobiales	g__unclassified_o__Rhizobiales	s__unclassified_o__Rhizobiales	OTU697	0	5	0	0	0	0	5
d__Bacteria	k__norank	p__Firmicutes	c__Clostridia	o__Clostridiales	f__Ruminococcaceae	g__Ruminiclostridium_5	s__uncultured_organism_g__Ruminiclostridium_5	OTU233	2	3	2	0	0	0	7
d__Bacteria	k__norank	p__Bacteroidetes	c__Bacteroidia	o__Bacteroidales	f__Prevotellaceae	g__Prevotellaceae_NK3B31_group	s__uncultured_organism_g__Prevotellaceae_NK3B31_group	OTU1314	6	0	16	0	0	0	22
d__Bacteria	k__norank	p__Proteobacteria	c__Betaproteobacteria	o__Burkholderiales	f__Alcaligenaceae	g__Parasutterella	s__Sutterellaceae_bacterium_YL45	OTU362	7	0	30	0	0	0	37
d__Bacteria	k__norank	p__Firmicutes	c__Clostridia	o__Clostridiales	f__Ruminococcaceae	g__Ruminococcus_2	s__unclassified_g__Ruminococcus_2	OTU1194	2	0	3	0	0	0	5
d__Bacteria	k__norank	p__Bacteroidetes	c__Bacteroidia	o__Bacteroidales	f__Bacteroidales_S24-7_group	g__norank_f__Bacteroidales_S24-7_group	s__unclassified_g__norank_f__Bacteroidales_S24-7_group	OTU1117	75	77	115	0	0	0	267
d__Bacteria	k__norank	p__Bacteroidetes	c__Bacteroidia	o__Bacteroidales	f__Rikenellaceae	g__Rikenellaceae_RC9_gut_group	s__unidentified_rumen_bacterium_RF15	OTU72	7	0	0	0	0	0	7
d__Bacteria	k__norank	p__Firmicutes	c__Clostridia	o__Clostridiales	f__Lachnospiraceae	g__Lachnospiraceae_NK4A136_group	s__unclassified_g__Lachnospiraceae_NK4A136_group	OTU1386	5	147	94	0	0	0	246
d__Bacteria	k__norank	p__Firmicutes	c__Bacilli	o__Lactobacillales	f__Enterococcaceae	g__Enterococcus	s__unclassified_g__Enterococcus	OTU1454	92	469	338	23	33	1313	2268
d__Bacteria	k__norank	p__Firmicutes	c__Clostridia	o__Clostridiales	f__Ruminococcaceae	g__Ruminococcus_1	s__Ruminococcus_flavefaciens	OTU264	9	0	5	0	0	0	14
d__Bacteria	k__norank	p__Verrucomicrobia	c__WCHB1-41	o__norank_c__WCHB1-41	f__norank_c__WCHB1-41	g__norank_c__WCHB1-41	s__uncultured_bacterium_g__norank_c__WCHB1-41	OTU162	2	0	1	0	0	0	3
d__Bacteria	k__norank	p__Spirochaetae	c__Spirochaetes	o__Spirochaetales	f__Spirochaetaceae	g__Treponema_2	s__unclassified_g__Treponema_2	OTU1265	0	0	13	0	0	0	13
d__Bacteria	k__norank	p__Proteobacteria	c__Gammaproteobacteria	o__Oceanospirillales	f__Halomonadaceae	g__Halomonas	s__Halomonas_organivorans	OTU274	40	0	0	0	0	0	40
d__Bacteria	k__norank	p__Spirochaetae	c__Spirochaetes	o__Spirochaetales	f__Spirochaetaceae	g__Treponema_2	s__uncultured_bacterium_g__Treponema_2	OTU1111	20	0	6	0	0	0	26
d__Bacteria	k__norank	p__Proteobacteria	c__Alphaproteobacteria	o__Rhizobiales	f__unclassified_o__Rhizobiales	g__unclassified_o__Rhizobiales	s__unclassified_o__Rhizobiales	OTU644	0	18	0	0	0	0	18
d__Bacteria	k__norank	p__Bacteroidetes	c__Bacteroidia	o__Bacteroidales	f__Rikenellaceae	g__Rikenellaceae_RC9_gut_group	s__uncultured_bacterium_g__Rikenellaceae_RC9_gut_group	OTU1217	7	0	8	0	0	0	15
d__Bacteria	k__norank	p__Firmicutes	c__Clostridia	o__Clostridiales	f__Lachnospiraceae	g__norank_f__Lachnospiraceae	s__Lachnospiraceae_bacterium_3-1	OTU675	0	34	0	0	0	0	34
d__Bacteria	k__norank	p__unclassified_k__norank	c__unclassified_k__norank	o__unclassified_k__norank	f__unclassified_k__norank	g__unclassified_k__norank	s__unclassified_k__norank	OTU412	6	0	0	0	0	0	6
d__Bacteria	k__norank	p__Actinobacteria	c__Actinobacteria	o__Streptomycetales	f__Streptomycetaceae	g__Streptomyces	s__unclassified_g__Streptomyces	OTU303	34	1	4	0	0	0	39
d__Bacteria	k__norank	p__Firmicutes	c__Bacilli	o__Bacillales	f__Paenibacillaceae	g__Paenibacillus	s__uncultured_compost_bacterium_g__Paenibacillus	OTU484	2	0	0	0	0	0	2
d__Bacteria	k__norank	p__Proteobacteria	c__Alphaproteobacteria	o__unclassified_c__Alphaproteobacteria	f__unclassified_c__Alphaproteobacteria	g__unclassified_c__Alphaproteobacteria	s__unclassified_c__Alphaproteobacteria	OTU784	0	49	3	0	0	0	52
d__Bacteria	k__norank	p__Firmicutes	c__Clostridia	o__Clostridiales	f__Ruminococcaceae	g__Ruminococcaceae_UCG-014	s__unclassified_g__Ruminococcaceae_UCG-014	OTU1127	15	0	25	0	0	0	40
d__Bacteria	k__norank	p__Planctomycetes	c__Planctomycetacia	o__Planctomycetales	f__Planctomycetaceae	g__norank_f__Planctomycetaceae	s__uncultured_bacterium_g__norank_f__Planctomycetaceae	OTU891	0	20	0	0	0	0	20
d__Bacteria	k__norank	p__Spirochaetae	c__Spirochaetes	o__Spirochaetales	f__Spirochaetaceae	g__Treponema_2	s__uncultured_bacterium_g__Treponema_2	OTU468	12	0	4	0	0	0	16
d__Bacteria	k__norank	p__Bacteroidetes	c__Bacteroidia	o__Bacteroidales	f__Prevotellaceae	g__Prevotellaceae_NK3B31_group	s__unclassified_g__Prevotellaceae_NK3B31_group	OTU1160	18	0	66	0	0	0	84
d__Bacteria	k__norank	p__Firmicutes	c__Clostridia	o__Clostridiales	f__Lachnospiraceae	g__Roseburia	s__unclassified_g__Roseburia	OTU663	5	60	4	0	0	0	69
d__Bacteria	k__norank	p__Actinobacteria	c__Actinobacteria	o__Micrococcales	f__Microbacteriaceae	g__Lysinimonas	s__uncultured_actinobacterium_g__Lysinimonas	OTU409	17	0	9	0	0	0	26
d__Bacteria	k__norank	p__unclassified_k__norank	c__unclassified_k__norank	o__unclassified_k__norank	f__unclassified_k__norank	g__unclassified_k__norank	s__unclassified_k__norank	OTU631	0	21	0	0	0	0	21
d__Bacteria	k__norank	p__Firmicutes	c__Clostridia	o__Clostridiales	f__Clostridiaceae_1	g__Fervidicella	s__Fervidicella_metallireducens_AeB	OTU33	9	0	1	0	0	0	10
d__Bacteria	k__norank	p__Firmicutes	c__Bacilli	o__Bacillales	f__Bacillaceae	g__Bacillus	s__Bacillus_thermolactis	OTU1340	0	0	3	0	0	0	3
d__Bacteria	k__norank	p__Proteobacteria	c__Alphaproteobacteria	o__Rhodobacterales	f__Rhodobacteraceae	g__Pannonibacter	s__Pannonibacter_phragmitetus	OTU114	4	0	0	0	0	0	4
d__Bacteria	k__norank	p__unclassified_k__norank	c__unclassified_k__norank	o__unclassified_k__norank	f__unclassified_k__norank	g__unclassified_k__norank	s__unclassified_k__norank	OTU702	0	3	0	0	0	0	3
d__Bacteria	k__norank	p__unclassified_k__norank	c__unclassified_k__norank	o__unclassified_k__norank	f__unclassified_k__norank	g__unclassified_k__norank	s__unclassified_k__norank	OTU1377	0	0	8	0	0	0	8
d__Bacteria	k__norank	p__Bacteroidetes	c__Bacteroidia	o__Bacteroidales	f__Prevotellaceae	g__unclassified_f__Prevotellaceae	s__unclassified_f__Prevotellaceae	OTU492	5	0	0	0	0	0	5
d__Bacteria	k__norank	p__Firmicutes	c__Erysipelotrichia	o__Erysipelotrichales	f__Erysipelotrichaceae	g__Faecalibaculum	s__uncultured_bacterium_g__Faecalibaculum	OTU944	30	51	17	0	0	0	98
d__Bacteria	k__norank	p__Firmicutes	c__Clostridia	o__Clostridiales	f__Lachnospiraceae	g__unclassified_f__Lachnospiraceae	s__unclassified_f__Lachnospiraceae	OTU994	7	0	3	0	0	0	10
d__Bacteria	k__norank	p__Firmicutes	c__Clostridia	o__Clostridiales	f__Ruminococcaceae	g__Ruminococcaceae_NK4A214_group	s__unclassified_g__Ruminococcaceae_NK4A214_group	OTU1113	0	0	10	0	0	0	10
d__Bacteria	k__norank	p__Bacteroidetes	c__Sphingobacteriia	o__Sphingobacteriales	f__Chitinophagaceae	g__norank_f__Chitinophagaceae	s__uncultured_Sphingobacteriales_bacterium_g__norank_f__Chitinophagaceae	OTU805	0	32	1	0	0	0	33
d__Bacteria	k__norank	p__Bacteroidetes	c__Cytophagia	o__Cytophagales	f__Cytophagaceae	g__norank_f__Cytophagaceae	s__unclassified_g__norank_f__Cytophagaceae	OTU260	4	0	0	0	0	0	4
d__Bacteria	k__norank	p__Firmicutes	c__Erysipelotrichia	o__Erysipelotrichales	f__Erysipelotrichaceae	g__Allobaculum	s__uncultured_bacterium_g__Allobaculum	OTU932	6	7	2	0	0	0	15
d__Bacteria	k__norank	p__Bacteroidetes	c__Bacteroidia	o__Bacteroidales	f__Bacteroidales_S24-7_group	g__norank_f__Bacteroidales_S24-7_group	s__unclassified_g__norank_f__Bacteroidales_S24-7_group	OTU765	0	31	0	0	0	0	31
d__Bacteria	k__norank	p__Chloroflexi	c__SJA-15	o__norank_c__SJA-15	f__norank_c__SJA-15	g__norank_c__SJA-15	s__unclassified_g__norank_c__SJA-15	OTU961	0	0	18	0	0	0	18
d__Bacteria	k__norank	p__Bacteroidetes	c__Bacteroidia	o__Bacteroidales	f__Bacteroidaceae	g__Bacteroides	s__Bacteroides_stercoris_ATCC_43183	OTU485	57	9	47	2	0	0	115
d__Bacteria	k__norank	p__Chloroflexi	c__unclassified_p__Chloroflexi	o__unclassified_p__Chloroflexi	f__unclassified_p__Chloroflexi	g__unclassified_p__Chloroflexi	s__unclassified_p__Chloroflexi	OTU581	0	49	0	0	0	0	49
d__Bacteria	k__norank	p__unclassified_k__norank	c__unclassified_k__norank	o__unclassified_k__norank	f__unclassified_k__norank	g__unclassified_k__norank	s__unclassified_k__norank	OTU638	0	11	2	0	0	0	13
d__Bacteria	k__norank	p__Proteobacteria	c__Betaproteobacteria	o__Nitrosomonadales	f__Nitrosomonadaceae	g__Nitrosomonas	s__uncultured_bacterium_g__Nitrosomonas	OTU214	10	0	4	0	0	0	14
d__Bacteria	k__norank	p__Proteobacteria	c__Betaproteobacteria	o__Burkholderiales	f__Comamonadaceae	g__Pelomonas	s__unclassified_g__Pelomonas	OTU1405	3	7	11	0	0	0	21
d__Bacteria	k__norank	p__Firmicutes	c__Clostridia	o__Clostridiales	f__Lachnospiraceae	g__unclassified_f__Lachnospiraceae	s__unclassified_f__Lachnospiraceae	OTU373	2	0	0	0	0	0	2
d__Bacteria	k__norank	p__Firmicutes	c__Erysipelotrichia	o__Erysipelotrichales	f__Erysipelotrichaceae	g__Allobaculum	s__unclassified_g__Allobaculum	OTU912	39	17	45	0	0	0	101
d__Bacteria	k__norank	p__Firmicutes	c__Clostridia	o__Clostridiales	f__Lachnospiraceae	g__[Eubacterium]_ruminantium_group	s__unclassified_g__[Eubacterium]_ruminantium_group	OTU418	36	12	8	0	0	0	56
d__Bacteria	k__norank	p__Bacteroidetes	c__Bacteroidia	o__Bacteroidales	f__Prevotellaceae	g__Prevotellaceae_UCG-001	s__uncultured_Bacteroidales_bacterium_g__Prevotellaceae_UCG-001	OTU1416	108	0	100	0	0	0	208
d__Bacteria	k__norank	p__Proteobacteria	c__Alphaproteobacteria	o__Rhizobiales	f__Methylobacteriaceae	g__Methylobacterium	s__Methylobacterium_komagatae	OTU443	56	0	0	0	0	0	56
d__Bacteria	k__norank	p__Bacteroidetes	c__Bacteroidia	o__Bacteroidales	f__Prevotellaceae	g__Prevotella_1	s__uncultured_bacterium_g__Prevotella_1	OTU253	55	0	34	0	0	0	89
d__Bacteria	k__norank	p__Chloroflexi	c__Ktedonobacteria	o__C0119	f__norank_o__C0119	g__norank_o__C0119	s__uncultured_bacterium_g__norank_o__C0119	OTU768	0	10	0	0	0	0	10
d__Bacteria	k__norank	p__Firmicutes	c__Clostridia	o__Clostridiales	f__Lachnospiraceae	g__norank_f__Lachnospiraceae	s__unclassified_g__norank_f__Lachnospiraceae	OTU593	0	18	3	0	0	0	21
d__Bacteria	k__norank	p__Firmicutes	c__Clostridia	o__Clostridiales	f__Lachnospiraceae	g__Lachnospiraceae_NK4A136_group	s__unclassified_g__Lachnospiraceae_NK4A136_group	OTU1157	2	0	21	0	0	0	23
d__Bacteria	k__norank	p__Bacteroidetes	c__Bacteroidia	o__Bacteroidales	f__Prevotellaceae	g__Prevotellaceae_UCG-003	s__unclassified_g__Prevotellaceae_UCG-003	OTU1120	9	0	57	0	0	0	66
d__Bacteria	k__norank	p__unclassified_k__norank	c__unclassified_k__norank	o__unclassified_k__norank	f__unclassified_k__norank	g__unclassified_k__norank	s__unclassified_k__norank	OTU634	0	32	0	0	0	0	32
d__Bacteria	k__norank	p__Firmicutes	c__Bacilli	o__Lactobacillales	f__Lactobacillaceae	g__Lactobacillus	s__unclassified_g__Lactobacillus	OTU1439	8	19	0	12044	14446	14851	41368
d__Bacteria	k__norank	p__Proteobacteria	c__Alphaproteobacteria	o__Rhodospirillales	f__DA111	g__norank_f__DA111	s__unclassified_g__norank_f__DA111	OTU180	16	0	5	0	0	0	21
d__Bacteria	k__norank	p__Proteobacteria	c__Deltaproteobacteria	o__SAR324_clade_Marine_group_B_	f__norank_o__SAR324_clade_Marine_group_B_	g__norank_o__SAR324_clade_Marine_group_B_	s__unclassified_g__norank_o__SAR324_clade_Marine_group_B_	OTU251	5	0	0	0	0	0	5
d__Bacteria	k__norank	p__Firmicutes	c__Clostridia	o__Clostridiales	f__Peptostreptococcaceae	g__Sporacetigenium	s__uncultured_bacterium_g__Sporacetigenium	OTU436	5	0	2	0	0	0	7
d__Bacteria	k__norank	p__Proteobacteria	c__Betaproteobacteria	o__Burkholderiales	f__Alcaligenaceae	g__norank_f__Alcaligenaceae	s__uncultured_bacterium_g__norank_f__Alcaligenaceae	OTU480	4	0	2	0	0	0	6
d__Bacteria	k__norank	p__unclassified_k__norank	c__unclassified_k__norank	o__unclassified_k__norank	f__unclassified_k__norank	g__unclassified_k__norank	s__unclassified_k__norank	OTU1159	0	0	11	0	0	0	11
d__Bacteria	k__norank	p__Firmicutes	c__Clostridia	o__Clostridiales	f__Family_XI_o__Clostridiales	g__Anaerococcus	s__uncultured_bacterium_g__Anaerococcus	OTU1465	0	1	0	0	0	0	1
d__Bacteria	k__norank	p__Firmicutes	c__Clostridia	o__Clostridiales	f__Ruminococcaceae	g__Ruminococcus_1	s__uncultured_Firmicutes_bacterium_g__Ruminococcus_1	OTU1242	2	0	1	0	0	0	3
d__Bacteria	k__norank	p__Firmicutes	c__Clostridia	o__Clostridiales	f__Lachnospiraceae	g__Roseburia	s__unclassified_g__Roseburia	OTU668	1	21	1	0	0	0	23
d__Bacteria	k__norank	p__Synergistetes	c__Synergistia	o__Synergistales	f__Synergistaceae	g__Aminobacterium	s__uncultured_bacterium_g__Aminobacterium	OTU397	7	0	0	0	0	0	7
d__Bacteria	k__norank	p__Bacteroidetes	c__Bacteroidia	o__Bacteroidales	f__Bacteroidales_S24-7_group	g__norank_f__Bacteroidales_S24-7_group	s__uncultured_bacterium_g__norank_f__Bacteroidales_S24-7_group	OTU417	5	0	0	0	0	0	5
d__Bacteria	k__norank	p__Firmicutes	c__Clostridia	o__Clostridiales	f__Christensenellaceae	g__Christensenellaceae_R-7_group	s__uncultured_spirochete_g__Christensenellaceae_R-7_group	OTU966	1	3	4	0	0	0	8
d__Bacteria	k__norank	p__Firmicutes	c__Clostridia	o__Clostridiales	f__Lachnospiraceae	g__Lachnospiraceae_NK4A136_group	s__Lachnospiraceae_bacterium_A4	OTU820	29	41	36	0	0	0	106
d__Bacteria	k__norank	p__Proteobacteria	c__Gammaproteobacteria	o__Pseudomonadales	f__Pseudomonadaceae	g__Pseudomonas	s__Pseudomonas_brenneri	OTU1231	64	82	99	1	0	3	249
d__Bacteria	k__norank	p__Proteobacteria	c__Gammaproteobacteria	o__Pseudomonadales	f__Pseudomonadaceae	g__Pseudomonas	s__unclassified_g__Pseudomonas	OTU1438	2	6	1	2	8	13	32
d__Bacteria	k__norank	p__Bacteroidetes	c__Bacteroidia	o__Bacteroidales	f__Porphyromonadaceae	g__Parabacteroides	s__Parabacteroides_sp._HGS0025	OTU1399	31	0	27	0	0	0	58
d__Bacteria	k__norank	p__Firmicutes	c__Clostridia	o__Clostridiales	f__Lachnospiraceae	g__norank_f__Lachnospiraceae	s__unclassified_g__norank_f__Lachnospiraceae	OTU333	15	23	16	0	0	0	54
d__Bacteria	k__norank	p__Firmicutes	c__Clostridia	o__Clostridiales	f__Ruminococcaceae	g__Butyricicoccus	s__uncultured_bacterium_g__Butyricicoccus	OTU541	10	0	28	0	3	0	41
d__Bacteria	k__norank	p__Bacteroidetes	c__Bacteroidia	o__Bacteroidales	f__Rikenellaceae	g__Rikenellaceae_RC9_gut_group	s__uncultured_bacterium_g__Rikenellaceae_RC9_gut_group	OTU463	6	0	0	0	0	0	6
d__Bacteria	k__norank	p__Actinobacteria	c__Actinobacteria	o__Corynebacteriales	f__Mycobacteriaceae	g__Mycobacterium	s__unclassified_g__Mycobacterium	OTU119	3	0	0	0	0	0	3
d__Bacteria	k__norank	p__Proteobacteria	c__Gammaproteobacteria	o__Oceanospirillales	f__Halomonadaceae	g__Halomonas	s__Halomonas_halodenitrificans	OTU340	14	0	0	0	0	0	14
d__Bacteria	k__norank	p__Chloroflexi	c__Ktedonobacteria	o__JG30-KF-AS9	f__norank_o__JG30-KF-AS9	g__norank_o__JG30-KF-AS9	s__unclassified_g__norank_o__JG30-KF-AS9	OTU1419	0	0	4	0	0	0	4
d__Bacteria	k__norank	p__Bacteroidetes	c__Bacteroidia	o__Bacteroidales	f__Bacteroidales_S24-7_group	g__norank_f__Bacteroidales_S24-7_group	s__uncultured_Bacteroidales_bacterium_g__norank_f__Bacteroidales_S24-7_group	OTU843	11	83	14	0	0	0	108
d__Bacteria	k__norank	p__Firmicutes	c__Erysipelotrichia	o__Erysipelotrichales	f__Erysipelotrichaceae	g__Turicibacter	s__unclassified_g__Turicibacter	OTU982	37	0	10	0	0	0	47
d__Bacteria	k__norank	p__Bacteroidetes	c__Bacteroidia	o__Bacteroidales	f__Porphyromonadaceae	g__Parabacteroides	s__unclassified_g__Parabacteroides	OTU1289	0	0	18	0	0	0	18
d__Bacteria	k__norank	p__Firmicutes	c__Clostridia	o__Clostridiales	f__Ruminococcaceae	g__Ruminococcaceae_UCG-008	s__uncultured_bacterium_g__Ruminococcaceae_UCG-008	OTU166	21	0	10	0	0	0	31
d__Bacteria	k__norank	p__Bacteroidetes	c__Bacteroidia	o__Bacteroidales	f__Prevotellaceae	g__Prevotellaceae_NK3B31_group	s__uncultured_bacterium_g__Prevotellaceae_NK3B31_group	OTU1424	91	10	100	0	0	0	201
d__Bacteria	k__norank	p__Proteobacteria	c__Alphaproteobacteria	o__Rickettsiales	f__Mitochondria	g__norank_f__Mitochondria	s__unclassified_g__norank_f__Mitochondria	OTU1083	0	0	54	0	0	0	54
d__Bacteria	k__norank	p__Acidobacteria	c__Acidobacteria	o__Subgroup_10	f__ABS-19	g__norank_f__ABS-19	s__uncultured_bacterium_g__norank_f__ABS-19	OTU782	0	8	0	0	0	0	8
d__Bacteria	k__norank	p__Proteobacteria	c__Alphaproteobacteria	o__Rickettsiales	f__Mitochondria	g__norank_f__Mitochondria	s__unclassified_g__norank_f__Mitochondria	OTU1082	7	13	10	0	0	0	30
d__Bacteria	k__norank	p__Bacteroidetes	c__Bacteroidia	o__Bacteroidales	f__Bacteroidales_S24-7_group	g__norank_f__Bacteroidales_S24-7_group	s__uncultured_bacterium_g__norank_f__Bacteroidales_S24-7_group	OTU594	0	9	0	0	0	0	9
d__Bacteria	k__norank	p__Bacteroidetes	c__Bacteroidia	o__Bacteroidales	f__Prevotellaceae	g__Alloprevotella	s__uncultured_bacterium_g__Alloprevotella	OTU1261	8	0	19	0	0	0	27
d__Bacteria	k__norank	p__Acidobacteria	c__Acidobacteria	o__norank_c__Acidobacteria	f__norank_c__Acidobacteria	g__norank_c__Acidobacteria	s__unclassified_g__norank_c__Acidobacteria	OTU1286	1	7	9	0	0	0	17
d__Bacteria	k__norank	p__Verrucomicrobia	c__OPB35_soil_group	o__norank_c__OPB35_soil_group	f__norank_c__OPB35_soil_group	g__norank_c__OPB35_soil_group	s__uncultured_bacterium_g__norank_c__OPB35_soil_group	OTU603	0	15	0	0	0	0	15
d__Bacteria	k__norank	p__Firmicutes	c__Clostridia	o__Clostridiales	f__Ruminococcaceae	g__Ruminococcaceae_UCG-005	s__uncultured_bacterium_g__Ruminococcaceae_UCG-005	OTU211	144	57	372	0	0	0	573
d__Bacteria	k__norank	p__Firmicutes	c__Bacilli	o__Bacillales	f__Bacillaceae	g__unclassified_f__Bacillaceae	s__unclassified_f__Bacillaceae	OTU757	0	15	6	0	0	0	21
d__Bacteria	k__norank	p__Bacteroidetes	c__Bacteroidia	o__Bacteroidales	f__Prevotellaceae	g__Prevotellaceae_NK3B31_group	s__uncultured_bacterium_g__Prevotellaceae_NK3B31_group	OTU1425	7	0	11	0	0	0	18
d__Bacteria	k__norank	p__Firmicutes	c__Clostridia	o__Clostridiales	f__Lachnospiraceae	g__norank_f__Lachnospiraceae	s__unclassified_g__norank_f__Lachnospiraceae	OTU118	1	0	0	0	0	0	1
d__Bacteria	k__norank	p__Firmicutes	c__Clostridia	o__Clostridiales	f__Christensenellaceae	g__Christensenellaceae_R-7_group	s__unclassified_g__Christensenellaceae_R-7_group	OTU837	0	13	0	0	0	0	13
d__Bacteria	k__norank	p__Bacteroidetes	c__Bacteroidia	o__Bacteroidales	f__Bacteroidales_S24-7_group	g__norank_f__Bacteroidales_S24-7_group	s__uncultured_bacterium_g__norank_f__Bacteroidales_S24-7_group	OTU137	9	0	4	0	0	0	13
d__Bacteria	k__norank	p__unclassified_k__norank	c__unclassified_k__norank	o__unclassified_k__norank	f__unclassified_k__norank	g__unclassified_k__norank	s__unclassified_k__norank	OTU718	0	22	0	0	0	0	22
d__Bacteria	k__norank	p__Chloroflexi	c__Caldilineae	o__Caldilineales	f__Caldilineaceae	g__norank_f__Caldilineaceae	s__uncultured_soil_bacterium_g__norank_f__Caldilineaceae	OTU48	6	0	0	0	0	0	6
d__Bacteria	k__norank	p__Firmicutes	c__Clostridia	o__Clostridiales	f__Lachnospiraceae	g__norank_f__Lachnospiraceae	s__unclassified_g__norank_f__Lachnospiraceae	OTU1375	0	0	12	0	0	0	12
d__Bacteria	k__norank	p__Actinobacteria	c__Actinobacteria	o__Coriobacteriales	f__Coriobacteriaceae	g__Atopobium	s__unclassified_g__Atopobium	OTU293	6	0	1	0	0	0	7
d__Bacteria	k__norank	p__unclassified_k__norank	c__unclassified_k__norank	o__unclassified_k__norank	f__unclassified_k__norank	g__unclassified_k__norank	s__unclassified_k__norank	OTU713	0	21	0	0	0	0	21
d__Bacteria	k__norank	p__Synergistetes	c__Synergistia	o__Synergistales	f__Synergistaceae	g__Synergistes	s__Synergistes_jonesii	OTU1097	0	0	8	0	0	0	8
d__Bacteria	k__norank	p__Verrucomicrobia	c__Opitutae	o__Opitutae_vadinHA64	f__norank_o__Opitutae_vadinHA64	g__norank_o__Opitutae_vadinHA64	s__uncultured_bacterium_g__norank_o__Opitutae_vadinHA64	OTU451	2	0	0	0	0	0	2
d__Bacteria	k__norank	p__Acidobacteria	c__Acidobacteria	o__norank_c__Acidobacteria	f__norank_c__Acidobacteria	g__norank_c__Acidobacteria	s__unclassified_g__norank_c__Acidobacteria	OTU796	10	17	5	0	0	0	32
d__Bacteria	k__norank	p__Actinobacteria	c__Actinobacteria	o__Acidimicrobiales	f__Acidimicrobiales_Incertae_Sedis	g__Candidatus_Microthrix	s__uncultured_bacterium_g__Candidatus_Microthrix	OTU931	3	14	2	0	0	0	19
d__Bacteria	k__norank	p__Firmicutes	c__Clostridia	o__Clostridiales	f__Christensenellaceae	g__Christensenellaceae_R-7_group	s__uncultured_Christensenellaceae_bacterium	OTU1411	3	0	34	0	0	0	37
d__Bacteria	k__norank	p__Proteobacteria	c__Alphaproteobacteria	o__Rhizobiales	f__Rhizobiales_Incertae_Sedis	g__Agaricicola	s__uncultured_bacterium_g__Agaricicola	OTU553	3	0	0	0	0	0	3
d__Bacteria	k__norank	p__Actinobacteria	c__Actinobacteria	o__Propionibacteriales	f__Propionibacteriaceae	g__Microlunatus	s__unclassified_g__Microlunatus	OTU1170	0	0	8	0	0	0	8
d__Bacteria	k__norank	p__Bacteroidetes	c__Bacteroidia	o__Bacteroidales	f__Bacteroidales_S24-7_group	g__norank_f__Bacteroidales_S24-7_group	s__unclassified_g__norank_f__Bacteroidales_S24-7_group	OTU1278	310	183	302	0	0	0	795
d__Bacteria	k__norank	p__Proteobacteria	c__Betaproteobacteria	o__Burkholderiales	f__Comamonadaceae	g__Xenophilus	s__Xenophilus_aerolatus_g__Xenophilus	OTU1047	3	0	5	0	0	0	8
d__Bacteria	k__norank	p__Firmicutes	c__Clostridia	o__Clostridiales	f__Ruminococcaceae	g__Ruminiclostridium_6	s__uncultured_bacterium_g__Ruminiclostridium_6	OTU1141	6	22	41	0	0	0	69
d__Bacteria	k__norank	p__Bacteroidetes	c__Bacteroidia	o__Bacteroidales	f__Bacteroidales_S24-7_group	g__norank_f__Bacteroidales_S24-7_group	s__uncultured_bacterium_g__norank_f__Bacteroidales_S24-7_group	OTU136	3	0	6	0	0	0	9
d__Bacteria	k__norank	p__Actinobacteria	c__Actinobacteria	o__Propionibacteriales	f__Nocardioidaceae	g__Nocardioides	s__unclassified_g__Nocardioides	OTU907	0	4	0	0	0	0	4
d__Bacteria	k__norank	p__Proteobacteria	c__Alphaproteobacteria	o__Rhodobacterales	f__Rhodobacteraceae	g__unclassified_f__Rhodobacteraceae	s__unclassified_f__Rhodobacteraceae	OTU285	2	8	6	0	0	0	16
d__Bacteria	k__norank	p__Firmicutes	c__Bacilli	o__Bacillales	f__Paenibacillaceae	g__Ammoniphilus	s__uncultured_bacterium_g__Ammoniphilus	OTU52	14	0	3	0	0	0	17
d__Bacteria	k__norank	p__Bacteroidetes	c__Bacteroidia	o__Bacteroidales	f__Bacteroidales_S24-7_group	g__norank_f__Bacteroidales_S24-7_group	s__uncultured_bacterium_g__norank_f__Bacteroidales_S24-7_group	OTU1378	1	0	9	0	0	0	10
d__Bacteria	k__norank	p__Actinobacteria	c__Actinobacteria	o__Frankiales	f__Acidothermaceae	g__Acidothermus	s__uncultured_Thermomonosporaceae_bacterium	OTU1252	2	0	13	0	2	0	17
d__Bacteria	k__norank	p__unclassified_k__norank	c__unclassified_k__norank	o__unclassified_k__norank	f__unclassified_k__norank	g__unclassified_k__norank	s__unclassified_k__norank	OTU1361	1	44	21	0	0	0	66
d__Bacteria	k__norank	p__Firmicutes	c__Clostridia	o__Clostridiales	f__Ruminococcaceae	g__Ruminococcaceae_UCG-010	s__uncultured_organism_g__Ruminococcaceae_UCG-010	OTU855	3	11	3	0	0	0	17
d__Bacteria	k__norank	p__Proteobacteria	c__Betaproteobacteria	o__Burkholderiales	f__Alcaligenaceae	g__Sutterella	s__unclassified_g__Sutterella	OTU1116	7	0	14	0	0	0	21
d__Bacteria	k__norank	p__Firmicutes	c__Clostridia	o__Clostridiales	f__Ruminococcaceae	g__Ruminococcaceae_UCG-005	s__uncultured_Clostridiales_bacterium_g__Ruminococcaceae_UCG-005	OTU371	15	0	0	0	0	0	15
d__Bacteria	k__norank	p__Bacteroidetes	c__Bacteroidia	o__Bacteroidales	f__Rikenellaceae	g__Rikenellaceae_RC9_gut_group	s__unclassified_g__Rikenellaceae_RC9_gut_group	OTU206	9	0	0	0	0	0	9
d__Bacteria	k__norank	p__Deinococcus-Thermus	c__Deinococci	o__Deinococcales	f__Deinococcaceae	g__Deinococcus	s__Deinococcus_proteolyticus_MRP	OTU399	9	0	0	0	0	0	9
d__Bacteria	k__norank	p__Bacteroidetes	c__Bacteroidia	o__Bacteroidales	f__Porphyromonadaceae	g__Parabacteroides	s__Porphyromonadaceae_bacterium_DJF_B175	OTU965	2	0	10	0	0	0	12
d__Bacteria	k__norank	p__Firmicutes	c__Clostridia	o__Clostridiales	f__Ruminococcaceae	g__norank_f__Ruminococcaceae	s__unclassified_g__norank_f__Ruminococcaceae	OTU377	13	0	9	0	0	0	22
d__Bacteria	k__norank	p__Firmicutes	c__Negativicutes	o__Selenomonadales	f__Veillonellaceae	g__Selenomonas_1	s__uncultured_Veillonellaceae_bacterium_g__Selenomonas_1	OTU1058	1	0	14	0	0	0	15
d__Bacteria	k__norank	p__Spirochaetae	c__Spirochaetes	o__Spirochaetales	f__Spirochaetaceae	g__Treponema_2	s__unclassified_g__Treponema_2	OTU1076	2	0	7	0	0	0	9
d__Bacteria	k__norank	p__Proteobacteria	c__Betaproteobacteria	o__Rhodocyclales	f__Rhodocyclaceae	g__Thauera	s__unclassified_g__Thauera	OTU928	30	99	2	0	0	0	131
d__Bacteria	k__norank	p__Actinobacteria	c__Actinobacteria	o__Kineosporiales	f__Kineosporiaceae	g__Kineococcus	s__unclassified_g__Kineococcus	OTU175	18	0	0	0	0	0	18
d__Bacteria	k__norank	p__Firmicutes	c__Clostridia	o__Clostridiales	f__Lachnospiraceae	g__unclassified_f__Lachnospiraceae	s__unclassified_f__Lachnospiraceae	OTU799	0	37	7	0	0	0	44
d__Bacteria	k__norank	p__Bacteroidetes	c__Bacteroidia	o__Bacteroidales	f__Bacteroidales_S24-7_group	g__norank_f__Bacteroidales_S24-7_group	s__uncultured_bacterium_g__norank_f__Bacteroidales_S24-7_group	OTU420	5	0	1	0	0	0	6
d__Bacteria	k__norank	p__Chloroflexi	c__Anaerolineae	o__Anaerolineales	f__Anaerolineaceae	g__norank_f__Anaerolineaceae	s__unclassified_g__norank_f__Anaerolineaceae	OTU829	0	13	0	0	0	0	13
d__Bacteria	k__norank	p__Firmicutes	c__Erysipelotrichia	o__Erysipelotrichales	f__Erysipelotrichaceae	g__Erysipelotrichaceae_UCG-003	s__uncultured_bacterium_g__Erysipelotrichaceae_UCG-003	OTU1455	14	11	8	0	0	1	34
d__Bacteria	k__norank	p__Proteobacteria	c__Alphaproteobacteria	o__Sphingomonadales	f__Sphingomonadaceae	g__Sphingomonas	s__Sphingomonas_melonis_g__Sphingomonas	OTU720	35	26	21	0	0	1	83
d__Bacteria	k__norank	p__Proteobacteria	c__Betaproteobacteria	o__Burkholderiales	f__Comamonadaceae	g__Comamonas	s__unclassified_g__Comamonas	OTU981	5	0	7	0	0	0	12
d__Bacteria	k__norank	p__Proteobacteria	c__Alphaproteobacteria	o__Rickettsiales	f__Mitochondria	g__norank_f__Mitochondria	s__unclassified_g__norank_f__Mitochondria	OTU13	35	1	2	0	0	0	38
d__Bacteria	k__norank	p__Actinobacteria	c__Actinobacteria	o__Gaiellales	f__norank_o__Gaiellales	g__norank_o__Gaiellales	s__uncultured_Rubrobacterales_bacterium_g__norank	OTU1395	0	0	9	0	0	0	9
d__Bacteria	k__norank	p__Actinobacteria	c__Actinobacteria	o__Acidimicrobiales	f__Sva0996_marine_group	g__norank_f__Sva0996_marine_group	s__uncultured_Acidimicrobineae_bacterium_g__norank_f__Sva0996_marine_group	OTU815	0	25	0	0	0	0	25
d__Bacteria	k__norank	p__Firmicutes	c__Erysipelotrichia	o__Erysipelotrichales	f__Erysipelotrichaceae	g__Allobaculum	s__unclassified_g__Allobaculum	OTU69	24	0	7	0	0	0	31
d__Bacteria	k__norank	p__Bacteroidetes	c__Bacteroidia	o__Bacteroidales	f__Bacteroidales_S24-7_group	g__norank_f__Bacteroidales_S24-7_group	s__uncultured_bacterium_g__norank_f__Bacteroidales_S24-7_group	OTU133	4	0	4	0	0	0	8
d__Bacteria	k__norank	p__Bacteroidetes	c__Bacteroidia	o__Bacteroidales	f__unclassified_o__Bacteroidales	g__unclassified_o__Bacteroidales	s__unclassified_o__Bacteroidales	OTU1241	11	0	2	0	0	0	13
d__Bacteria	k__norank	p__Proteobacteria	c__Gammaproteobacteria	o__Xanthomonadales	f__norank_o__Xanthomonadales	g__norank_o__Xanthomonadales	s__unclassified_g__norank_o__Xanthomonadales	OTU374	13	0	7	0	0	0	20
d__Bacteria	k__norank	p__unclassified_k__norank	c__unclassified_k__norank	o__unclassified_k__norank	f__unclassified_k__norank	g__unclassified_k__norank	s__unclassified_k__norank	OTU1093	0	0	5	0	0	0	5
d__Bacteria	k__norank	p__Saccharibacteria	c__norank_p__Saccharibacteria	o__norank_p__Saccharibacteria	f__norank_p__Saccharibacteria	g__norank_p__Saccharibacteria	s__uncultured_bacterium_g__norank_p__Saccharibacteria	OTU744	0	11	0	0	0	0	11
d__Bacteria	k__norank	p__Firmicutes	c__Bacilli	o__Lactobacillales	f__Lactobacillaceae	g__Lactobacillus	s__unclassified_g__Lactobacillus	OTU922	2	30	0	0	0	0	32
d__Bacteria	k__norank	p__Firmicutes	c__Clostridia	o__Clostridiales	f__Ruminococcaceae	g__Ruminiclostridium_9	s__uncultured_bacterium_g__Ruminiclostridium_9	OTU1338	0	0	8	0	0	0	8
d__Bacteria	k__norank	p__Proteobacteria	c__Betaproteobacteria	o__Burkholderiales	f__Comamonadaceae	g__Pseudorhodoferax	s__uncultured_beta_proteobacterium_g__Pseudorhodoferax	OTU735	0	8	0	0	0	0	8
d__Bacteria	k__norank	p__Tenericutes	c__Mollicutes	o__Mycoplasmatales	f__Mycoplasmataceae	g__norank_f__Mycoplasmataceae	s__uncultured_bacterium_g__norank_f__Mycoplasmataceae	OTU767	0	3	0	0	0	0	3
d__Bacteria	k__norank	p__Bacteroidetes	c__Bacteroidia	o__Bacteroidales	f__Bacteroidales_S24-7_group	g__norank_f__Bacteroidales_S24-7_group	s__uncultured_bacterium_g__norank_f__Bacteroidales_S24-7_group	OTU46	7	0	2	0	0	0	9
d__Bacteria	k__norank	p__Firmicutes	c__Clostridia	o__Clostridiales	f__Lachnospiraceae	g__Roseburia	s__uncultured_bacterium_g__Roseburia	OTU1131	13	0	11	0	0	0	24
d__Bacteria	k__norank	p__Firmicutes	c__Clostridia	o__Clostridiales	f__Lachnospiraceae	g__Lachnoclostridium	s__Dorea_sp._5-2	OTU460	51	42	57	0	1	0	151
d__Bacteria	k__norank	p__Firmicutes	c__Clostridia	o__Clostridiales	f__Lachnospiraceae	g__[Eubacterium]_ruminantium_group	s__uncultured_bacterium_g__[Eubacterium]_ruminantium_group	OTU431	8	0	7	0	0	0	15
d__Bacteria	k__norank	p__Chloroflexi	c__TK10	o__norank_c__TK10	f__norank_c__TK10	g__norank_c__TK10	s__unclassified_g__norank_c__TK10	OTU14	6	0	0	0	0	0	6
d__Bacteria	k__norank	p__Bacteroidetes	c__Bacteroidia	o__Bacteroidales	f__Prevotellaceae	g__Alloprevotella	s__gut_metagenome_g__Alloprevotella	OTU1369	17	0	14	0	0	0	31
d__Bacteria	k__norank	p__Deinococcus-Thermus	c__Deinococci	o__Thermales	f__Thermaceae	g__Thermus	s__Thermus_scotoductus	OTU580	0	7	0	0	0	0	7
d__Bacteria	k__norank	p__Firmicutes	c__Bacilli	o__Bacillales	f__Bacillaceae	g__Bacillus	s__unclassified_g__Bacillus	OTU772	38	14	13	0	0	0	65
d__Bacteria	k__norank	p__unclassified_k__norank	c__unclassified_k__norank	o__unclassified_k__norank	f__unclassified_k__norank	g__unclassified_k__norank	s__unclassified_k__norank	OTU1147	2	1	15	0	0	0	18
d__Bacteria	k__norank	p__unclassified_k__norank	c__unclassified_k__norank	o__unclassified_k__norank	f__unclassified_k__norank	g__unclassified_k__norank	s__unclassified_k__norank	OTU1091	0	2	2	0	0	0	4
d__Bacteria	k__norank	p__Firmicutes	c__Clostridia	o__Clostridiales	f__Ruminococcaceae	g__Ruminococcaceae_UCG-014	s__unidentified_rumen_bacterium_JW32	OTU4	5	0	0	0	0	0	5
d__Bacteria	k__norank	p__Proteobacteria	c__Deltaproteobacteria	o__Desulfovibrionales	f__Desulfovibrionaceae	g__Desulfovibrio	s__uncultured_Desulfovibrionales_bacterium_g__Desulfovibrio	OTU972	0	0	9	0	0	0	9
d__Bacteria	k__norank	p__Bacteroidetes	c__Bacteroidia	o__Bacteroidales	f__Rikenellaceae	g__Rikenellaceae_RC9_gut_group	s__uncultured_bacterium_g__Rikenellaceae_RC9_gut_group	OTU43	9	0	7	0	0	0	16
d__Bacteria	k__norank	p__Acidobacteria	c__Acidobacteria	o__Acidobacteriales	f__Acidobacteriaceae__Subgroup_1_	g__norank_f__Acidobacteriaceae__Subgroup_1_	s__unclassified_g__norank_f__Acidobacteriaceae__Subgroup_1_	OTU712	0	19	0	0	0	0	19
d__Bacteria	k__norank	p__Actinobacteria	c__Actinobacteria	o__Coriobacteriales	f__Coriobacteriaceae	g__norank_f__Coriobacteriaceae	s__uncultured_bacterium_g__norank_f__Coriobacteriaceae	OTU307	4	0	0	0	0	0	4
d__Bacteria	k__norank	p__Verrucomicrobia	c__Opitutae	o__Opitutales	f__Opitutaceae	g__Opitutus	s__uncultured_bacterium_g__Opitutus	OTU219	10	0	0	0	0	0	10
d__Bacteria	k__norank	p__Bacteroidetes	c__Bacteroidia	o__Bacteroidales	f__Prevotellaceae	g__Alloprevotella	s__uncultured_Bacteroidales_bacterium_g__Alloprevotella	OTU651	0	47	0	0	0	0	47
d__Bacteria	k__norank	p__Bacteroidetes	c__Bacteroidia	o__Bacteroidales	f__Rikenellaceae	g__Rikenella	s__uncultured_bacterium_g__Rikenella	OTU390	12	22	1	0	0	0	35
d__Bacteria	k__norank	p__Proteobacteria	c__Gammaproteobacteria	o__Oceanospirillales	f__Halomonadaceae	g__Cobetia	s__Cobetia_marina_g__Cobetia	OTU310	83	0	0	0	0	0	83
d__Bacteria	k__norank	p__Firmicutes	c__unclassified_p__Firmicutes	o__unclassified_p__Firmicutes	f__unclassified_p__Firmicutes	g__unclassified_p__Firmicutes	s__unclassified_p__Firmicutes	OTU940	0	28	0	0	0	0	28
d__Bacteria	k__norank	p__Firmicutes	c__Negativicutes	o__Selenomonadales	f__Veillonellaceae	g__Anaerovibrio	s__uncultured_rumen_bacterium_g__Anaerovibrio	OTU1186	8	0	4	0	0	0	12
d__Bacteria	k__norank	p__Nitrospirae	c__Nitrospira	o__norank_c__Nitrospira	f__norank_c__Nitrospira	g__Nitrospira	s__uncultured_Nitrospira_sp._g__Nitrospira	OTU795	15	28	28	0	0	0	71
d__Bacteria	k__norank	p__Proteobacteria	c__Deltaproteobacteria	o__Oligoflexales	f__0319-6G20	g__norank_f__0319-6G20	s__uncultured_bacterium_g__norank_f__0319-6G20	OTU1343	2	3	6	0	0	0	11
d__Bacteria	k__norank	p__unclassified_k__norank	c__unclassified_k__norank	o__unclassified_k__norank	f__unclassified_k__norank	g__unclassified_k__norank	s__unclassified_k__norank	OTU874	0	8	0	0	0	0	8
d__Bacteria	k__norank	p__Proteobacteria	c__Alphaproteobacteria	o__Rhodospirillales	f__DA111	g__norank_f__DA111	s__unclassified_g__norank_f__DA111	OTU238	4	0	0	0	0	0	4
d__Bacteria	k__norank	p__Bacteroidetes	c__Bacteroidia	o__Bacteroidales	f__Prevotellaceae	g__Prevotellaceae_UCG-001	s__uncultured_bacterium_g__Prevotellaceae_UCG-001	OTU1385	20	0	27	0	0	0	47
d__Bacteria	k__norank	p__Firmicutes	c__Clostridia	o__Clostridiales	f__Clostridiaceae_1	g__Clostridium_sensu_stricto_13	s__Clostridium_sp._CL-6	OTU1100	0	0	8	0	0	0	8
d__Bacteria	k__norank	p__Chlorobi	c__Chlorobia	o__Chlorobiales	f__SJA-28	g__norank_f__SJA-28	s__Chlorobi_bacterium_OLB4	OTU936	5	50	3	0	0	0	58
d__Bacteria	k__norank	p__Bacteroidetes	c__Bacteroidia	o__Bacteroidales	f__Rikenellaceae	g__Rikenellaceae_RC9_gut_group	s__uncultured_bacterium_g__Rikenellaceae_RC9_gut_group	OTU1271	0	0	2	0	0	0	2
d__Bacteria	k__norank	p__Firmicutes	c__Bacilli	o__Lactobacillales	f__Lactobacillaceae	g__Lactobacillus	s__unclassified_g__Lactobacillus	OTU1051	154	106	197	0	0	0	457
d__Bacteria	k__norank	p__Firmicutes	c__Clostridia	o__Clostridiales	f__Ruminococcaceae	g__Ruminococcaceae_V9D2013_group	s__uncultured_rumen_bacterium_g__Ruminococcaceae_V9D2013_group	OTU472	8	0	0	0	0	0	8
d__Bacteria	k__norank	p__Firmicutes	c__Clostridia	o__Clostridiales	f__Ruminococcaceae	g__norank_f__Ruminococcaceae	s__unclassified_g__norank_f__Ruminococcaceae	OTU1109	0	0	9	0	0	0	9
d__Bacteria	k__norank	p__Actinobacteria	c__Actinobacteria	o__Coriobacteriales	f__Coriobacteriaceae	g__Adlercreutzia	s__unclassified_g__Adlercreutzia	OTU1119	4	0	4	0	0	0	8
d__Bacteria	k__norank	p__Proteobacteria	c__Betaproteobacteria	o__Hydrogenophilales	f__Hydrogenophilaceae	g__Thiobacillus	s__unclassified_g__Thiobacillus	OTU1042	1	116	52	0	0	0	169
d__Bacteria	k__norank	p__Firmicutes	c__Clostridia	o__Clostridiales	f__Peptostreptococcaceae	g__unclassified_f__Peptostreptococcaceae	s__unclassified_f__Peptostreptococcaceae	OTU183	91	53	77	1	0	0	222
d__Bacteria	k__norank	p__Bacteroidetes	c__Bacteroidia	o__Bacteroidales	f__Bacteroidales_S24-7_group	g__norank_f__Bacteroidales_S24-7_group	s__uncultured_bacterium_g__norank_f__Bacteroidales_S24-7_group	OTU1313	3	0	10	0	0	0	13
d__Bacteria	k__norank	p__unclassified_k__norank	c__unclassified_k__norank	o__unclassified_k__norank	f__unclassified_k__norank	g__unclassified_k__norank	s__unclassified_k__norank	OTU1137	0	5	2	0	0	0	7
d__Bacteria	k__norank	p__Spirochaetae	c__Spirochaetes	o__Spirochaetales	f__Spirochaetaceae	g__Treponema_2	s__uncultured_bacterium_g__Treponema_2	OTU1283	4	0	4	0	0	0	8
d__Bacteria	k__norank	p__Firmicutes	c__Clostridia	o__Clostridiales	f__Ruminococcaceae	g__Ruminococcaceae_UCG-002	s__uncultured_bacterium_g__Ruminococcaceae_UCG-002	OTU1376	14	0	11	0	0	0	25
d__Bacteria	k__norank	p__Bacteroidetes	c__Cytophagia	o__Cytophagales	f__Cytophagaceae	g__Dyadobacter	s__uncultured_bacterium_g__Dyadobacter	OTU565	9	0	0	0	0	0	9
d__Bacteria	k__norank	p__Bacteroidetes	c__Flavobacteriia	o__Flavobacteriales	f__Flavobacteriaceae	g__Chryseobacterium	s__Chryseobacterium_aquaticum	OTU863	2	9	0	0	0	0	11
d__Bacteria	k__norank	p__Bacteroidetes	c__Bacteroidia	o__Bacteroidales	f__Prevotellaceae	g__Paraprevotella	s__Paraprevotella_xylaniphila	OTU1052	0	0	12	0	0	0	12
d__Bacteria	k__norank	p__Proteobacteria	c__Betaproteobacteria	o__Hydrogenophilales	f__Hydrogenophilaceae	g__Ferritrophicum	s__unclassified_g__Ferritrophicum	OTU1140	1	6	12	0	0	0	19
d__Bacteria	k__norank	p__Actinobacteria	c__Actinobacteria	o__Solirubrobacterales	f__Solirubrobacteraceae	g__Solirubrobacter	s__uncultured_Solirubrobacter_sp._g__Solirubrobacter	OTU1019	0	0	3	0	0	0	3
d__Bacteria	k__norank	p__Verrucomicrobia	c__WCHB1-41	o__norank_c__WCHB1-41	f__norank_c__WCHB1-41	g__norank_c__WCHB1-41	s__unclassified_g__norank_c__WCHB1-41	OTU482	9	0	2	0	0	0	11
d__Bacteria	k__norank	p__Bacteroidetes	c__Bacteroidia	o__Bacteroidales	f__Rikenellaceae	g__Alistipes	s__unclassified_g__Alistipes	OTU1322	0	0	4	0	0	0	4
d__Bacteria	k__norank	p__Proteobacteria	c__Gammaproteobacteria	o__Xanthomonadales	f__Xanthomonadaceae	g__norank_f__Xanthomonadaceae	s__unclassified_g__norank_f__Xanthomonadaceae	OTU410	2	0	0	0	0	0	2
d__Bacteria	k__norank	p__Firmicutes	c__Clostridia	o__Clostridiales	f__Ruminococcaceae	g__Ruminococcus_1	s__unclassified_g__Ruminococcus_1	OTU517	27	19	22	0	0	0	68
d__Bacteria	k__norank	p__Firmicutes	c__Negativicutes	o__Selenomonadales	f__Veillonellaceae	g__unclassified_f__Veillonellaceae	s__unclassified_f__Veillonellaceae	OTU1012	5	0	1	0	0	0	6
d__Bacteria	k__norank	p__Proteobacteria	c__Deltaproteobacteria	o__Bradymonadales	f__norank_o__Bradymonadales	g__norank_o__Bradymonadales	s__uncultured_rumen_bacterium_g__norank_o__Bradymonadales	OTU1229	7	0	9	0	0	0	16
d__Bacteria	k__norank	p__Firmicutes	c__Clostridia	o__Clostridiales	f__Ruminococcaceae	g__Ruminiclostridium	s__[Clostridium]_leptum_g__Ruminiclostridium	OTU903	2	27	5	0	0	0	34
d__Bacteria	k__norank	p__Firmicutes	c__Bacilli	o__Bacillales	f__Paenibacillaceae	g__Paenibacillus	s__unclassified_g__Paenibacillus	OTU171	8	0	0	0	0	0	8
d__Bacteria	k__norank	p__Proteobacteria	c__Alphaproteobacteria	o__Rhizobiales	f__KF-JG30-B3	g__norank_f__KF-JG30-B3	s__uncultured_bacterium_g__norank_f__KF-JG30-B3	OTU694	0	12	0	0	0	0	12
d__Bacteria	k__norank	p__Proteobacteria	c__Gammaproteobacteria	o__Pseudomonadales	f__Pseudomonadaceae	g__Pseudomonas	s__Pseudomonas_japonica	OTU296	27	2	74	0	0	0	103
d__Bacteria	k__norank	p__Bacteroidetes	c__Bacteroidia	o__Bacteroidales	f__Bacteroidaceae	g__Bacteroides	s__unclassified_g__Bacteroides	OTU586	5	53	9	0	0	0	67
d__Bacteria	k__norank	p__Bacteroidetes	c__Bacteroidia	o__Bacteroidales	f__Prevotellaceae	g__Alloprevotella	s__unclassified_g__Alloprevotella	OTU1161	2	2	5	0	0	0	9
d__Bacteria	k__norank	p__Firmicutes	c__Clostridia	o__Clostridiales	f__Lachnospiraceae	g__norank_f__Lachnospiraceae	s__Clostridium_sp._Culture-27	OTU12	6	0	0	0	0	0	6
d__Bacteria	k__norank	p__Proteobacteria	c__Gammaproteobacteria	o__Pseudomonadales	f__Moraxellaceae	g__Acinetobacter	s__unclassified_g__Acinetobacter	OTU1445	17	48	41	1	9	0	116
d__Bacteria	k__norank	p__Firmicutes	c__Clostridia	o__Clostridiales	f__Ruminococcaceae	g__Ruminococcaceae_UCG-014	s__uncultured_bacterium_g__Ruminococcaceae_UCG-014	OTU1041	0	0	9	0	0	0	9
d__Bacteria	k__norank	p__Firmicutes	c__Clostridia	o__Clostridiales	f__Lachnospiraceae	g__unclassified_f__Lachnospiraceae	s__unclassified_f__Lachnospiraceae	OTU18	8	0	5	0	0	0	13
d__Bacteria	k__norank	p__Actinobacteria	c__Actinobacteria	o__Corynebacteriales	f__Corynebacteriaceae	g__Corynebacterium_1	s__unclassified_g__Corynebacterium_1	OTU808	0	4	0	0	0	0	4
d__Bacteria	k__norank	p__Bacteroidetes	c__Bacteroidia	o__Bacteroidales	f__Bacteroidales_S24-7_group	g__norank_f__Bacteroidales_S24-7_group	s__uncultured_bacterium_g__norank_f__Bacteroidales_S24-7_group	OTU1410	112	0	78	0	0	0	190
d__Bacteria	k__norank	p__Cyanobacteria	c__Cyanobacteria	o__norank_c__Cyanobacteria	f__norank_c__Cyanobacteria	g__norank_c__Cyanobacteria	s__Ephedra_equisetina	OTU10	1581	0	0	0	0	0	1581
d__Bacteria	k__norank	p__Actinobacteria	c__Actinobacteria	o__Solirubrobacterales	f__288-2	g__norank_f__288-2	s__uncultured_bacterium_g__norank_f__288-2	OTU986	0	0	4	0	0	0	4
d__Bacteria	k__norank	p__Bacteroidetes	c__Bacteroidia	o__Bacteroidales	f__Prevotellaceae	g__Prevotella_9	s__unclassified_g__Prevotella_9	OTU1311	5	0	34	2	3	0	44
d__Bacteria	k__norank	p__Firmicutes	c__Clostridia	o__Clostridiales	f__Ruminococcaceae	g__Ruminococcaceae_UCG-013	s__uncultured_bacterium_g__Ruminococcaceae_UCG-013	OTU1363	0	0	10	0	0	0	10
d__Bacteria	k__norank	p__Firmicutes	c__Clostridia	o__Clostridiales	f__Lachnospiraceae	g__norank_f__Lachnospiraceae	s__unclassified_g__norank_f__Lachnospiraceae	OTU714	2	82	29	0	0	0	113
d__Bacteria	k__norank	p__Bacteroidetes	c__Bacteroidia	o__Bacteroidales	f__Bacteroidaceae	g__Bacteroides	s__unclassified_g__Bacteroides	OTU1362	134	0	128	0	0	0	262
d__Bacteria	k__norank	p__Firmicutes	c__Clostridia	o__Clostridiales	f__Ruminococcaceae	g__Ruminococcaceae_UCG-010	s__unclassified_g__Ruminococcaceae_UCG-010	OTU350	3	0	0	0	0	0	3
d__Bacteria	k__norank	p__Proteobacteria	c__Gammaproteobacteria	o__Xanthomonadales	f__Xanthomonadaceae	g__Rhodanobacter	s__uncultured_bacterium_g__Rhodanobacter	OTU682	0	16	0	0	0	0	16
d__Bacteria	k__norank	p__Firmicutes	c__Clostridia	o__Clostridiales	f__Lachnospiraceae	g__norank_f__Lachnospiraceae	s__uncultured_bacterium_g__norank_f__Lachnospiraceae	OTU678	0	31	0	0	0	0	31
d__Bacteria	k__norank	p__Firmicutes	c__Clostridia	o__Clostridiales	f__Lachnospiraceae	g__Blautia	s__Ruminococcus_sp._5_1_39BFAA	OTU143	128	49	183	0	1	0	361
d__Bacteria	k__norank	p__Firmicutes	c__Clostridia	o__Clostridiales	f__Ruminococcaceae	g__Anaerotruncus	s__uncultured_bacterium_g__Anaerotruncus	OTU1312	1	0	3	0	0	0	4
d__Bacteria	k__norank	p__Firmicutes	c__Clostridia	o__Clostridiales	f__Lachnospiraceae	g__[Bacteroides]_pectinophilus_group	s__unclassified_g__[Bacteroides]_pectinophilus_group	OTU359	5	0	1	0	0	0	6
d__Bacteria	k__norank	p__unclassified_k__norank	c__unclassified_k__norank	o__unclassified_k__norank	f__unclassified_k__norank	g__unclassified_k__norank	s__unclassified_k__norank	OTU899	2	10	86	0	0	0	98
d__Bacteria	k__norank	p__Firmicutes	c__Clostridia	o__Clostridiales	f__Ruminococcaceae	g__Ruminiclostridium_6	s__uncultured_bacterium_g__Ruminiclostridium_6	OTU1115	4	0	23	0	0	0	27
d__Bacteria	k__norank	p__Bacteroidetes	c__Bacteroidia	o__Bacteroidales	f__Porphyromonadaceae	g__Odoribacter	s__unclassified_g__Odoribacter	OTU709	1	304	86	0	0	0	391
d__Bacteria	k__norank	p__Bacteroidetes	c__Bacteroidia	o__Bacteroidales	f__Rikenellaceae	g__Rikenellaceae_RC9_gut_group	s__uncultured_bacterium_g__Rikenellaceae_RC9_gut_group	OTU234	4	0	0	0	0	0	4
d__Bacteria	k__norank	p__Firmicutes	c__Clostridia	o__Clostridiales	f__Lachnospiraceae	g__Lachnospiraceae_FCS020_group	s__uncultured_organism_g__Lachnospiraceae_FCS020_group	OTU660	0	64	0	0	0	0	64
d__Bacteria	k__norank	p__Firmicutes	c__Clostridia	o__Clostridiales	f__Ruminococcaceae	g__Ruminococcus_1	s__unclassified_g__Ruminococcus_1	OTU424	10	0	12	0	0	0	22
d__Bacteria	k__norank	p__Actinobacteria	c__Actinobacteria	o__Micrococcales	f__Intrasporangiaceae	g__norank_f__Intrasporangiaceae	s__uncultured_bacterium_g__norank_f__Intrasporangiaceae	OTU657	3	51	13	0	0	0	67
d__Bacteria	k__norank	p__Bacteroidetes	c__Flavobacteriia	o__Flavobacteriales	f__Flavobacteriaceae	g__Empedobacter	s__unclassified_g__Empedobacter	OTU71	21	0	0	0	0	0	21
d__Bacteria	k__norank	p__unclassified_k__norank	c__unclassified_k__norank	o__unclassified_k__norank	f__unclassified_k__norank	g__unclassified_k__norank	s__unclassified_k__norank	OTU893	0	52	0	0	0	0	52
d__Bacteria	k__norank	p__Bacteroidetes	c__Bacteroidia	o__Bacteroidales	f__Prevotellaceae	g__Alloprevotella	s__uncultured_bacterium_g__Alloprevotella	OTU369	45	0	75	0	0	0	120
d__Bacteria	k__norank	p__Firmicutes	c__Bacilli	o__Bacillales	f__Thermoactinomycetaceae	g__Planifilum	s__unclassified_g__Planifilum	OTU643	1	23	0	0	0	0	24
d__Bacteria	k__norank	p__Firmicutes	c__Bacilli	o__Lactobacillales	f__Lactobacillaceae	g__Lactobacillus	s__unclassified_g__Lactobacillus	OTU914	219	59	179	0	0	0	457
d__Bacteria	k__norank	p__Firmicutes	c__Clostridia	o__Clostridiales	f__Clostridiaceae_1	g__Clostridium_sensu_stricto_1	s__uncultured_bacterium_g__Clostridium_sensu_stricto_1	OTU140	201	12	156	0	0	0	369
d__Bacteria	k__norank	p__Firmicutes	c__Bacilli	o__Bacillales	f__Bacillaceae	g__Alkalibacillus	s__Alkalibacillus_salilacus	OTU414	8	0	0	0	0	0	8
d__Bacteria	k__norank	p__Firmicutes	c__Clostridia	o__Clostridiales	f__Ruminococcaceae	g__Anaerotruncus	s__uncultured_bacterium_g__Anaerotruncus	OTU736	0	34	0	0	0	0	34
d__Bacteria	k__norank	p__Latescibacteria	c__norank_p__Latescibacteria	o__norank_p__Latescibacteria	f__norank_p__Latescibacteria	g__norank_p__Latescibacteria	s__unclassified_g__norank_p__Latescibacteria	OTU167	3	0	0	0	0	0	3
d__Bacteria	k__norank	p__Firmicutes	c__Negativicutes	o__Selenomonadales	f__Veillonellaceae	g__Anaerovibrio	s__unclassified_g__Anaerovibrio	OTU1293	3	0	4	0	0	0	7
d__Bacteria	k__norank	p__Firmicutes	c__Negativicutes	o__Selenomonadales	f__Veillonellaceae	g__Anaerovibrio	s__unclassified_g__Anaerovibrio	OTU1246	17	0	7	0	0	0	24
d__Bacteria	k__norank	p__Chloroflexi	c__Caldilineae	o__Caldilineales	f__Caldilineaceae	g__norank_f__Caldilineaceae	s__uncultured_soil_bacterium_g__norank_f__Caldilineaceae	OTU1238	0	0	7	0	0	0	7
d__Bacteria	k__norank	p__Proteobacteria	c__Epsilonproteobacteria	o__Campylobacterales	f__Helicobacteraceae	g__Helicobacter	s__unclassified_g__Helicobacter	OTU655	0	16	0	0	0	0	16
d__Bacteria	k__norank	p__Firmicutes	c__Clostridia	o__Clostridiales	f__Lachnospiraceae	g__Cellulosilyticum	s__uncultured_bacterium_g__Cellulosilyticum	OTU84	0	0	5	0	0	0	5
d__Bacteria	k__norank	p__Planctomycetes	c__Phycisphaerae	o__Phycisphaerales	f__Phycisphaeraceae	g__SM1A02	s__unclassified_g__SM1A02	OTU563	6	0	0	0	0	0	6
d__Bacteria	k__norank	p__Bacteroidetes	c__Bacteroidia	o__Bacteroidales	f__Prevotellaceae	g__Prevotellaceae_NK3B31_group	s__uncultured_bacterium_g__Prevotellaceae_NK3B31_group	OTU1247	3	0	13	0	0	0	16
d__Bacteria	k__norank	p__Firmicutes	c__Clostridia	o__Clostridiales	f__Lachnospiraceae	g__Lachnospiraceae_NK4A136_group	s__unclassified_g__Lachnospiraceae_NK4A136_group	OTU1007	0	0	7	0	0	0	7
d__Bacteria	k__norank	p__unclassified_k__norank	c__unclassified_k__norank	o__unclassified_k__norank	f__unclassified_k__norank	g__unclassified_k__norank	s__unclassified_k__norank	OTU885	0	10	0	0	0	0	10
d__Bacteria	k__norank	p__Proteobacteria	c__Alphaproteobacteria	o__Rhodospirillales	f__DA111	g__norank_f__DA111	s__uncultured_bacterium_g__norank_f__DA111	OTU312	3	0	4	0	0	0	7
d__Bacteria	k__norank	p__Proteobacteria	c__Alphaproteobacteria	o__Rhizobiales	f__Aurantimonadaceae	g__Aureimonas	s__unclassified_g__Aureimonas	OTU316	3	0	0	0	0	0	3
d__Bacteria	k__norank	p__Firmicutes	c__Clostridia	o__Clostridiales	f__Lachnospiraceae	g__[Ruminococcus]_torques_group	s__unclassified_g__[Ruminococcus]_torques_group	OTU139	19	0	14	0	0	0	33
d__Bacteria	k__norank	p__Firmicutes	c__Bacilli	o__Lactobacillales	f__Streptococcaceae	g__Streptococcus	s__Streptococcus_anginosus_subsp._anginosus	OTU924	0	11	0	0	0	0	11
d__Bacteria	k__norank	p__unclassified_k__norank	c__unclassified_k__norank	o__unclassified_k__norank	f__unclassified_k__norank	g__unclassified_k__norank	s__unclassified_k__norank	OTU862	0	14	0	0	0	0	14
d__Bacteria	k__norank	p__Tenericutes	c__Mollicutes	o__Mollicutes_RF9	f__norank_o__Mollicutes_RF9	g__norank_o__Mollicutes_RF9	s__unclassified_g__norank_o__Mollicutes_RF9	OTU800	0	6	9	0	0	0	15
d__Bacteria	k__norank	p__Bacteroidetes	c__Bacteroidia	o__Bacteroidales	f__Bacteroidales_S24-7_group	g__norank_f__Bacteroidales_S24-7_group	s__unclassified_g__norank_f__Bacteroidales_S24-7_group	OTU1317	1	0	3	0	0	0	4
d__Bacteria	k__norank	p__Bacteroidetes	c__Bacteroidia	o__Bacteroidales	f__unclassified_o__Bacteroidales	g__unclassified_o__Bacteroidales	s__unclassified_o__Bacteroidales	OTU974	1	0	4	0	0	0	5
d__Bacteria	k__norank	p__Bacteroidetes	c__Bacteroidia	o__Bacteroidales	f__Bacteroidales_S24-7_group	g__norank_f__Bacteroidales_S24-7_group	s__uncultured_bacterium_g__norank_f__Bacteroidales_S24-7_group	OTU1280	3	1	8	0	0	0	12
d__Bacteria	k__norank	p__Firmicutes	c__Bacilli	o__Bacillales	f__Bacillaceae	g__Bacillus	s__unclassified_g__Bacillus	OTU549	66	0	4	0	0	0	70
d__Bacteria	k__norank	p__unclassified_k__norank	c__unclassified_k__norank	o__unclassified_k__norank	f__unclassified_k__norank	g__unclassified_k__norank	s__unclassified_k__norank	OTU1133	0	0	5	0	0	0	5
d__Bacteria	k__norank	p__Bacteroidetes	c__Bacteroidia	o__Bacteroidales	f__Bacteroidaceae	g__Bacteroides	s__unclassified_g__Bacteroides	OTU1365	1	0	0	0	0	0	1
d__Bacteria	k__norank	p__Firmicutes	c__Clostridia	o__Clostridiales	f__Lachnospiraceae	g__Lachnospira	s__uncultured_bacterium_g__Lachnospira	OTU533	31	5	29	0	0	0	65
d__Bacteria	k__norank	p__Proteobacteria	c__Alphaproteobacteria	o__Rhodospirillales	f__Rhodospirillaceae	g__norank_f__Rhodospirillaceae	s__gut_metagenome_g__norank_f__Rhodospirillaceae	OTU967	1	0	3	0	0	0	4
d__Bacteria	k__norank	p__Firmicutes	c__Clostridia	o__Halanaerobiales	f__ODP1230B8.23	g__norank_f__ODP1230B8.23	s__unclassified_g__norank_f__ODP1230B8.23	OTU88	10	0	0	0	0	0	10
d__Bacteria	k__norank	p__Firmicutes	c__Clostridia	o__Clostridiales	f__Peptococcaceae	g__norank_f__Peptococcaceae	s__unclassified_g__norank_f__Peptococcaceae	OTU897	6	110	18	0	0	0	134
d__Bacteria	k__norank	p__Cyanobacteria	c__Cyanobacteria	o__norank_c__Cyanobacteria	f__norank_c__Cyanobacteria	g__norank_c__Cyanobacteria	s__Astragalus_mongholicus	OTU268	117	0	0	0	0	0	117
d__Bacteria	k__norank	p__unclassified_k__norank	c__unclassified_k__norank	o__unclassified_k__norank	f__unclassified_k__norank	g__unclassified_k__norank	s__unclassified_k__norank	OTU860	3	4	6	0	0	0	13
d__Bacteria	k__norank	p__Firmicutes	c__Clostridia	o__Clostridiales	f__Family_XIII	g__[Eubacterium]_nodatum_group	s__uncultured_bacterium_g__[Eubacterium]_nodatum_group	OTU505	7	0	1	0	0	0	8
d__Bacteria	k__norank	p__Firmicutes	c__Clostridia	o__Clostridiales	f__Lachnospiraceae	g__Lachnospiraceae_NK4A136_group	s__uncultured_Clostridiales_bacterium_g__Lachnospiraceae_NK4A136_group	OTU683	4	308	11	0	0	0	323
d__Bacteria	k__norank	p__Bacteroidetes	c__Bacteroidia	o__Bacteroidales	f__Porphyromonadaceae	g__Parabacteroides	s__Porphyromonadaceae_bacterium_DJF_B175	OTU85	6	0	4	0	0	0	10
d__Bacteria	k__norank	p__Firmicutes	c__Bacilli	o__Bacillales	f__Planococcaceae	g__Solibacillus	s__Solibacillus_silvestris_StLB046	OTU21	3	0	0	0	0	0	3
d__Bacteria	k__norank	p__Firmicutes	c__Clostridia	o__Clostridiales	f__Ruminococcaceae	g__Anaerotruncus	s__uncultured_bacterium_g__Anaerotruncus	OTU1000	4	0	3	0	0	0	7
d__Bacteria	k__norank	p__Bacteroidetes	c__Bacteroidia	o__Bacteroidales	f__Prevotellaceae	g__Prevotella_7	s__uncultured_bacterium_g__Prevotella_7	OTU1461	0	0	5	1	0	0	6
d__Bacteria	k__norank	p__Firmicutes	c__Clostridia	o__Clostridiales	f__Ruminococcaceae	g__unclassified_f__Ruminococcaceae	s__unclassified_f__Ruminococcaceae	OTU292	5	0	0	0	0	0	5
d__Bacteria	k__norank	p__Proteobacteria	c__Betaproteobacteria	o__Burkholderiales	f__Burkholderiales_Incertae_Sedis	g__Thiomonas	s__unclassified_g__Thiomonas	OTU793	0	26	0	0	0	0	26
d__Bacteria	k__norank	p__Firmicutes	c__Clostridia	o__Clostridiales	f__Lachnospiraceae	g__Lachnospiraceae_NK4A136_group	s__unclassified_g__Lachnospiraceae_NK4A136_group	OTU671	30	153	76	0	0	0	259
d__Bacteria	k__norank	p__Proteobacteria	c__Betaproteobacteria	o__Burkholderiales	f__Alcaligenaceae	g__norank_f__Alcaligenaceae	s__unclassified_g__norank_f__Alcaligenaceae	OTU901	0	49	0	0	0	0	49
d__Bacteria	k__norank	p__Proteobacteria	c__Gammaproteobacteria	o__unclassified_c__Gammaproteobacteria	f__unclassified_c__Gammaproteobacteria	g__unclassified_c__Gammaproteobacteria	s__unclassified_c__Gammaproteobacteria	OTU277	7	0	0	0	0	0	7
d__Bacteria	k__norank	p__unclassified_k__norank	c__unclassified_k__norank	o__unclassified_k__norank	f__unclassified_k__norank	g__unclassified_k__norank	s__unclassified_k__norank	OTU645	1	9	22	0	0	0	32
d__Bacteria	k__norank	p__Firmicutes	c__Clostridia	o__Clostridiales	f__Family_XIII	g__Family_XIII_AD3011_group	s__uncultured_organism_g__Family_XIII_AD3011_group	OTU231	13	0	5	0	0	0	18
d__Bacteria	k__norank	p__Chloroflexi	c__Thermomicrobia	o__JG30-KF-CM45	f__norank_o__JG30-KF-CM45	g__norank_o__JG30-KF-CM45	s__uncultured_Chloroflexi_bacterium_g__norank_o__JG30-KF-CM45	OTU121	8	0	0	0	0	0	8
d__Bacteria	k__norank	p__Firmicutes	c__Clostridia	o__Clostridiales	f__Lachnospiraceae	g__[Eubacterium]_xylanophilum_group	s__unclassified_g__[Eubacterium]_xylanophilum_group	OTU1152	3	0	14	0	0	0	17
d__Bacteria	k__norank	p__Firmicutes	c__Negativicutes	o__Selenomonadales	f__Veillonellaceae	g__Anaerovibrio	s__uncultured_bacterium_g__Anaerovibrio	OTU1122	11	0	29	0	0	0	40
d__Bacteria	k__norank	p__Bacteroidetes	c__Flavobacteriia	o__Flavobacteriales	f__Cryomorphaceae	g__Brumimicrobium	s__uncultured_bacterium_g__Brumimicrobium	OTU87	4	0	0	0	0	0	4
d__Bacteria	k__norank	p__Firmicutes	c__Bacilli	o__Bacillales	f__Family_XII_o__Bacillales	g__Exiguobacterium	s__unclassified_g__Exiguobacterium	OTU338	30	0	0	0	0	0	30
d__Bacteria	k__norank	p__Bacteroidetes	c__Bacteroidia	o__Bacteroidales	f__Prevotellaceae	g__Prevotella_1	s__uncultured_bacterium_g__Prevotella_1	OTU444	10	0	4	0	0	0	14
d__Bacteria	k__norank	p__Firmicutes	c__Bacilli	o__Bacillales	f__Planococcaceae	g__Rummeliibacillus	s__Rummeliibacillus_pycnus	OTU249	8	0	0	0	0	0	8
d__Bacteria	k__norank	p__Actinobacteria	c__Actinobacteria	o__Gaiellales	f__Gaiellaceae	g__Gaiella	s__uncultured_bacterium_g__Gaiella	OTU821	0	56	2	0	0	0	58
d__Bacteria	k__norank	p__Proteobacteria	c__Gammaproteobacteria	o__Xanthomonadales	f__Xanthomonadaceae	g__unclassified_f__Xanthomonadaceae	s__unclassified_f__Xanthomonadaceae	OTU1297	0	0	2	0	0	0	2
d__Bacteria	k__norank	p__Proteobacteria	c__Alphaproteobacteria	o__Rhizobiales	f__Rhizobiales_Incertae_Sedis	g__Bauldia	s__unclassified_g__Bauldia	OTU589	0	7	4	0	0	0	11
d__Bacteria	k__norank	p__Firmicutes	c__Clostridia	o__Clostridiales	f__Lachnospiraceae	g__norank_f__Lachnospiraceae	s__unclassified_g__norank_f__Lachnospiraceae	OTU911	2	59	4	0	0	0	65
d__Bacteria	k__norank	p__Firmicutes	c__Clostridia	o__Clostridiales	f__Lachnospiraceae	g__[Eubacterium]_rectale_group	s__unclassified_g__[Eubacterium]_rectale_group	OTU1457	278	169	231	1	0	0	679
d__Bacteria	k__norank	p__Bacteroidetes	c__Flavobacteriia	o__Flavobacteriales	f__Flavobacteriaceae	g__Myroides	s__unclassified_g__Myroides	OTU428	18	0	0	0	0	0	18
d__Bacteria	k__norank	p__Chloroflexi	c__KD4-96	o__norank_c__KD4-96	f__norank_c__KD4-96	g__norank_c__KD4-96	s__unclassified_g__norank_c__KD4-96	OTU1371	4	0	15	0	0	0	19
d__Bacteria	k__norank	p__Proteobacteria	c__Betaproteobacteria	o__Burkholderiales	f__Comamonadaceae	g__unclassified_f__Comamonadaceae	s__unclassified_f__Comamonadaceae	OTU754	0	16	0	0	0	0	16
d__Bacteria	k__norank	p__Bacteroidetes	c__Bacteroidia	o__Bacteroidales	f__Bacteroidales_S24-7_group	g__norank_f__Bacteroidales_S24-7_group	s__unclassified_g__norank_f__Bacteroidales_S24-7_group	OTU835	0	58	0	0	0	0	58
d__Bacteria	k__norank	p__Proteobacteria	c__Gammaproteobacteria	o__Enterobacteriales	f__Enterobacteriaceae	g__Escherichia-Shigella	s__unclassified_g__Escherichia-Shigella	OTU1025	147	25	139	0	0	0	311
d__Bacteria	k__norank	p__Actinobacteria	c__Actinobacteria	o__Propionibacteriales	f__Propionibacteriaceae	g__Propionibacterium	s__Propionibacterium_granulosum	OTU1022	0	0	2	0	0	0	2
d__Bacteria	k__norank	p__Proteobacteria	c__Betaproteobacteria	o__Burkholderiales	f__Burkholderiaceae	g__Burkholderia-Paraburkholderia	s__unclassified_g__Burkholderia-Paraburkholderia	OTU1102	13	26	20	0	0	0	59
d__Bacteria	k__norank	p__Actinobacteria	c__Actinobacteria	o__Micromonosporales	f__Micromonosporaceae	g__Actinoplanes	s__Actinoplanes_liguriensis	OTU402	13	0	0	0	0	0	13
d__Bacteria	k__norank	p__Bacteroidetes	c__Bacteroidia	o__Bacteroidales	f__Bacteroidales_S24-7_group	g__norank_f__Bacteroidales_S24-7_group	s__unclassified_g__norank_f__Bacteroidales_S24-7_group	OTU632	1	26	2	0	0	0	29
d__Bacteria	k__norank	p__Firmicutes	c__Clostridia	o__Clostridiales	f__Ruminococcaceae	g__Ruminiclostridium_9	s__unclassified_g__Ruminiclostridium_9	OTU847	1	33	33	0	0	0	67
d__Bacteria	k__norank	p__Proteobacteria	c__Betaproteobacteria	o__Burkholderiales	f__Comamonadaceae	g__Aquabacterium	s__unclassified_g__Aquabacterium	OTU477	17	4	3	0	0	0	24
d__Bacteria	k__norank	p__Firmicutes	c__Clostridia	o__Clostridiales	f__Lachnospiraceae	g__Lachnospiraceae_UCG-006	s__uncultured_bacterium_g__Lachnospiraceae_UCG-006	OTU478	19	0	18	0	0	0	37
d__Bacteria	k__norank	p__Actinobacteria	c__Actinobacteria	o__Corynebacteriales	f__Mycobacteriaceae	g__Mycobacterium	s__unclassified_g__Mycobacterium	OTU1442	0	0	0	0	3	0	3
d__Bacteria	k__norank	p__unclassified_k__norank	c__unclassified_k__norank	o__unclassified_k__norank	f__unclassified_k__norank	g__unclassified_k__norank	s__unclassified_k__norank	OTU865	0	16	0	0	0	0	16
d__Bacteria	k__norank	p__Bacteroidetes	c__Bacteroidia	o__Bacteroidales	f__Prevotellaceae	g__norank_f__Prevotellaceae	s__uncultured_bacterium_g__norank_f__Prevotellaceae	OTU518	28	0	79	0	0	0	107
d__Bacteria	k__norank	p__Firmicutes	c__Clostridia	o__Clostridiales	f__Ruminococcaceae	g__Ruminococcaceae_NK4A214_group	s__uncultured_bacterium_g__Ruminococcaceae_NK4A214_group	OTU36	7	0	6	0	0	0	13
d__Bacteria	k__norank	p__Firmicutes	c__Clostridia	o__Clostridiales	f__Lachnospiraceae	g__unclassified_f__Lachnospiraceae	s__unclassified_f__Lachnospiraceae	OTU430	55	98	52	0	0	0	205
d__Bacteria	k__norank	p__unclassified_k__norank	c__unclassified_k__norank	o__unclassified_k__norank	f__unclassified_k__norank	g__unclassified_k__norank	s__unclassified_k__norank	OTU1139	0	0	2	0	0	0	2
d__Bacteria	k__norank	p__Firmicutes	c__Clostridia	o__Clostridiales	f__Lachnospiraceae	g__Lachnospiraceae_NK4A136_group	s__unclassified_g__Lachnospiraceae_NK4A136_group	OTU861	70	111	108	0	0	0	289
d__Bacteria	k__norank	p__Chloroflexi	c__Ktedonobacteria	o__Ktedonobacterales	f__Thermosporotrichaceae	g__norank_f__Thermosporotrichaceae	s__uncultured_soil_bacterium_g__norank_f__Thermosporotrichaceae	OTU98	5	0	0	0	0	0	5
d__Bacteria	k__norank	p__Firmicutes	c__Bacilli	o__Bacillales	f__Planococcaceae	g__Domibacillus	s__uncultured_bacterium_g__Domibacillus	OTU555	14	0	0	0	0	0	14
d__Bacteria	k__norank	p__Bacteroidetes	c__Bacteroidia	o__Bacteroidales	f__Prevotellaceae	g__Alloprevotella	s__uncultured_bacterium_g__Alloprevotella	OTU1223	39	0	65	0	0	0	104
d__Bacteria	k__norank	p__Proteobacteria	c__Betaproteobacteria	o__Burkholderiales	f__Comamonadaceae	g__Curvibacter	s__unclassified_g__Curvibacter	OTU1063	0	0	12	0	0	0	12
d__Bacteria	k__norank	p__Bacteroidetes	c__Bacteroidia	o__Bacteroidales	f__Prevotellaceae	g__Alloprevotella	s__Prevotellaceae_bacterium_Marseille-P2831	OTU94	7	0	0	0	0	0	7
d__Bacteria	k__norank	p__Firmicutes	c__Clostridia	o__Clostridiales	f__Lachnospiraceae	g__Eisenbergiella	s__uncultured_organism_g__Eisenbergiella	OTU165	28	0	6	0	0	0	34
d__Bacteria	k__norank	p__Bacteroidetes	c__Bacteroidia	o__Bacteroidales	f__Bacteroidaceae	g__Bacteroides	s__uncultured_bacterium_g__Bacteroides	OTU83	15	0	3	0	0	0	18
d__Bacteria	k__norank	p__Proteobacteria	c__Betaproteobacteria	o__Neisseriales	f__Neisseriaceae	g__Neisseria	s__unclassified_g__Neisseria	OTU741	3	7	0	0	0	0	10
d__Bacteria	k__norank	p__Bacteroidetes	c__Bacteroidia	o__Bacteroidales	f__Porphyromonadaceae	g__Butyricimonas	s__Butyricimonas_virosa	OTU997	7	0	5	0	0	0	12
d__Bacteria	k__norank	p__Tenericutes	c__Mollicutes	o__Mollicutes_RF9	f__norank_o__Mollicutes_RF9	g__norank_o__Mollicutes_RF9	s__uncultured_bacterium_g__norank_o__Mollicutes_RF9	OTU819	0	32	0	0	0	0	32
d__Bacteria	k__norank	p__Armatimonadetes	c__Fimbriimonadia	o__Fimbriimonadales	f__unclassified_o__Fimbriimonadales	g__unclassified_o__Fimbriimonadales	s__unclassified_o__Fimbriimonadales	OTU1002	0	0	5	0	0	0	5
d__Bacteria	k__norank	p__Bacteroidetes	c__Bacteroidia	o__Bacteroidales	f__Prevotellaceae	g__Paraprevotella	s__gut_metagenome_g__Paraprevotella	OTU1421	3	0	14	0	0	0	17
d__Bacteria	k__norank	p__Proteobacteria	c__Alphaproteobacteria	o__Rhizobiales	f__1174-901-12	g__norank_f__1174-901-12	s__uncultured_organism_g__norank_f__1174-901-12	OTU122	19	0	2	0	0	0	21
d__Bacteria	k__norank	p__Cyanobacteria	c__Cyanobacteria	o__Gastranaerophilales	f__norank_o__Gastranaerophilales	g__norank_o__Gastranaerophilales	s__unclassified_g__norank_o__Gastranaerophilales	OTU1126	3	0	4	0	0	0	7
d__Bacteria	k__norank	p__Proteobacteria	c__Alphaproteobacteria	o__Caulobacterales	f__Caulobacteraceae	g__Brevundimonas	s__Brevundimonas_nasdae	OTU106	1	6	17	0	0	0	24
d__Bacteria	k__norank	p__Proteobacteria	c__Alphaproteobacteria	o__Rhizobiales	f__Hyphomicrobiaceae	g__Hyphomicrobium	s__unclassified_g__Hyphomicrobium	OTU1171	0	0	5	0	0	0	5
d__Bacteria	k__norank	p__Bacteroidetes	c__Flavobacteriia	o__Flavobacteriales	f__NS9_marine_group	g__norank_f__NS9_marine_group	s__uncultured_bacterium_g__norank_f__NS9_marine_group	OTU422	4	0	0	0	0	0	4
d__Bacteria	k__norank	p__Bacteroidetes	c__Flavobacteriia	o__Flavobacteriales	f__Flavobacteriaceae	g__Bergeyella	s__unclassified_g__Bergeyella	OTU602	0	18	26	0	0	0	44
d__Bacteria	k__norank	p__Spirochaetae	c__Spirochaetes	o__Spirochaetales	f__Spirochaetaceae	g__Treponema_2	s__unclassified_g__Treponema_2	OTU78	5	0	21	0	0	0	26
d__Bacteria	k__norank	p__unclassified_k__norank	c__unclassified_k__norank	o__unclassified_k__norank	f__unclassified_k__norank	g__unclassified_k__norank	s__unclassified_k__norank	OTU1308	0	3	4	0	0	0	7
d__Bacteria	k__norank	p__Bacteroidetes	c__Bacteroidia	o__Bacteroidales	f__Porphyromonadaceae	g__Parabacteroides	s__Parabacteroides_distasonis	OTU1368	126	3	130	0	0	0	259
d__Bacteria	k__norank	p__Firmicutes	c__Clostridia	o__Clostridiales	f__Lachnospiraceae	g__Roseburia	s__uncultured_bacterium_g__Roseburia	OTU1201	1	0	9	0	0	0	10
d__Bacteria	k__norank	p__Spirochaetae	c__Spirochaetes	o__Spirochaetales	f__Spirochaetaceae	g__Treponema_2	s__uncultured_bacterium_g__Treponema_2	OTU538	8	0	3	0	0	0	11
d__Bacteria	k__norank	p__Firmicutes	c__Clostridia	o__Clostridiales	f__Christensenellaceae	g__Christensenellaceae_R-7_group	s__bacterium_YE57	OTU50	4	0	3	0	0	0	7
d__Bacteria	k__norank	p__Proteobacteria	c__Alphaproteobacteria	o__Rhizobiales	f__1174-901-12	g__norank_f__1174-901-12	s__unclassified_g__norank_f__1174-901-12	OTU115	15	0	0	0	0	0	15
d__Bacteria	k__norank	p__Firmicutes	c__Clostridia	o__Clostridiales	f__Ruminococcaceae	g__Ruminiclostridium_5	s__uncultured_Clostridiales_bacterium_g__Ruminiclostridium_5	OTU759	0	25	6	0	0	0	31
d__Bacteria	k__norank	p__Firmicutes	c__Erysipelotrichia	o__Erysipelotrichales	f__Erysipelotrichaceae	g__Candidatus_Stoquefichus	s__uncultured_bacterium_g__Candidatus_Stoquefichus	OTU5	9	0	0	0	0	0	9
d__Bacteria	k__norank	p__Firmicutes	c__Clostridia	o__Clostridiales	f__Ruminococcaceae	g__Subdoligranulum	s__uncultured_Faecalibacterium_sp._g__Subdoligranulum	OTU434	16	0	21	0	0	0	37
d__Bacteria	k__norank	p__Proteobacteria	c__Epsilonproteobacteria	o__Campylobacterales	f__Helicobacteraceae	g__Helicobacter	s__unclassified_g__Helicobacter	OTU435	11	5	0	0	0	0	16
d__Bacteria	k__norank	p__Acidobacteria	c__Acidobacteria	o__Blastocatellales	f__Blastocatellaceae__Subgroup_4_	g__Blastocatella	s__unclassified_g__Blastocatella	OTU1013	4	0	10	0	0	0	14
d__Bacteria	k__norank	p__Proteobacteria	c__Gammaproteobacteria	o__Xanthomonadales	f__JTB255_marine_benthic_group	g__norank_f__JTB255_marine_benthic_group	s__unclassified_g__norank_f__JTB255_marine_benthic_group	OTU1379	0	0	2	0	0	0	2
d__Bacteria	k__norank	p__Firmicutes	c__Clostridia	o__Clostridiales	f__Ruminococcaceae	g__Oscillibacter	s__Oscillibacter_sp._1-3	OTU302	30	0	31	0	0	0	61
d__Bacteria	k__norank	p__Firmicutes	c__Erysipelotrichia	o__Erysipelotrichales	f__Erysipelotrichaceae	g__[Clostridium]_innocuum_group	s__uncultured_bacterium_g__[Clostridium]_innocuum_group	OTU1072	9	21	41	0	0	0	71
d__Bacteria	k__norank	p__unclassified_k__norank	c__unclassified_k__norank	o__unclassified_k__norank	f__unclassified_k__norank	g__unclassified_k__norank	s__unclassified_k__norank	OTU1315	0	0	6	0	0	0	6
d__Bacteria	k__norank	p__Proteobacteria	c__Betaproteobacteria	o__Rhodocyclales	f__Rhodocyclaceae	g__Denitratisoma	s__unclassified_g__Denitratisoma	OTU724	1	49	9	0	0	0	59
d__Bacteria	k__norank	p__Planctomycetes	c__BD7-11	o__norank_c__BD7-11	f__norank_c__BD7-11	g__norank_c__BD7-11	s__uncultured_bacterium_g__norank_c__BD7-11	OTU711	4	6	2	0	0	0	12
d__Bacteria	k__norank	p__Proteobacteria	c__Gammaproteobacteria	o__Enterobacteriales	f__Enterobacteriaceae	g__Proteus	s__unclassified_g__Proteus	OTU187	49	0	17	0	0	0	66
d__Bacteria	k__norank	p__Proteobacteria	c__Deltaproteobacteria	o__Myxococcales	f__Polyangiaceae	g__Sorangium	s__unclassified_g__Sorangium	OTU476	5	0	0	0	0	0	5
d__Bacteria	k__norank	p__Proteobacteria	c__Alphaproteobacteria	o__Rhodobacterales	f__Rhodobacteraceae	g__Amaricoccus	s__uncultured_Amaricoccus_sp._g__Amaricoccus	OTU1474	0	0	0	0	2	0	2
d__Bacteria	k__norank	p__Firmicutes	c__Clostridia	o__Clostridiales	f__Ruminococcaceae	g__unclassified_f__Ruminococcaceae	s__unclassified_f__Ruminococcaceae	OTU280	18	0	33	0	0	0	51
d__Bacteria	k__norank	p__Bacteroidetes	c__Cytophagia	o__Cytophagales	f__Cytophagaceae	g__Hymenobacter	s__Hymenobacter_xinjiangensis	OTU918	0	4	0	0	0	0	4
d__Bacteria	k__norank	p__Firmicutes	c__Clostridia	o__Clostridiales	f__Ruminococcaceae	g__Ruminococcus_2	s__unclassified_g__Ruminococcus_2	OTU1092	4	0	20	0	0	0	24
d__Bacteria	k__norank	p__Bacteroidetes	c__Sphingobacteriia	o__Sphingobacteriales	f__Chitinophagaceae	g__Chitinophaga	s__uncultured_soil_bacterium_g__Chitinophaga	OTU267	6	0	0	0	0	0	6
d__Bacteria	k__norank	p__Firmicutes	c__Clostridia	o__Halanaerobiales	f__ODP1230B8.23	g__norank_f__ODP1230B8.23	s__Burkholderiales_bacterium_Beta_02	OTU1420	0	0	3	0	0	0	3
d__Bacteria	k__norank	p__Chloroflexi	c__Thermomicrobia	o__JG30-KF-CM45	f__norank_o__JG30-KF-CM45	g__norank_o__JG30-KF-CM45	s__unclassified_g__norank_o__JG30-KF-CM45	OTU810	0	7	0	0	0	0	7
d__Bacteria	k__norank	p__Firmicutes	c__Clostridia	o__Clostridiales	f__Lachnospiraceae	g__norank_f__Lachnospiraceae	s__unclassified_g__norank_f__Lachnospiraceae	OTU701	0	31	0	0	0	0	31
d__Bacteria	k__norank	p__Proteobacteria	c__Betaproteobacteria	o__Burkholderiales	f__Comamonadaceae	g__Malikia	s__uncultured_bacterium_g__Malikia	OTU898	0	10	6	0	2	0	18
d__Bacteria	k__norank	p__Firmicutes	c__Clostridia	o__Clostridiales	f__Lachnospiraceae	g__Coprococcus_2	s__unclassified_g__Coprococcus_2	OTU454	22	8	6	0	1	0	37
d__Bacteria	k__norank	p__unclassified_k__norank	c__unclassified_k__norank	o__unclassified_k__norank	f__unclassified_k__norank	g__unclassified_k__norank	s__unclassified_k__norank	OTU985	5	25	15	0	0	0	45
d__Bacteria	k__norank	p__Firmicutes	c__Erysipelotrichia	o__Erysipelotrichales	f__Erysipelotrichaceae	g__Candidatus_Stoquefichus	s__unclassified_g__Candidatus_Stoquefichus	OTU1005	0	0	6	0	0	0	6
d__Bacteria	k__norank	p__Bacteroidetes	c__Bacteroidia	o__Bacteroidales	f__Bacteroidales_S24-7_group	g__norank_f__Bacteroidales_S24-7_group	s__uncultured_Bacteroidales_bacterium_g__norank_f__Bacteroidales_S24-7_group	OTU859	1	157	2	0	0	0	160
d__Bacteria	k__norank	p__unclassified_k__norank	c__unclassified_k__norank	o__unclassified_k__norank	f__unclassified_k__norank	g__unclassified_k__norank	s__unclassified_k__norank	OTU1124	0	12	7	0	0	0	19
d__Bacteria	k__norank	p__Firmicutes	c__Clostridia	o__Clostridiales	f__Lachnospiraceae	g__Lachnospiraceae_XPB1014_group	s__uncultured_bacterium_g__Lachnospiraceae_XPB1014_group	OTU161	15	0	27	0	0	0	42
d__Bacteria	k__norank	p__Bacteroidetes	c__Bacteroidia	o__Bacteroidales	f__Rikenellaceae	g__dgA-11_gut_group	s__uncultured_Bacteroidales_bacterium_g__dgA-11_gut_group	OTU1330	9	0	66	0	0	0	75
d__Bacteria	k__norank	p__Bacteroidetes	c__Bacteroidia	o__Bacteroidales	f__unclassified_o__Bacteroidales	g__unclassified_o__Bacteroidales	s__unclassified_o__Bacteroidales	OTU704	0	67	0	0	0	0	67
d__Bacteria	k__norank	p__Bacteroidetes	c__Sphingobacteriia	o__Sphingobacteriales	f__Saprospiraceae	g__norank_f__Saprospiraceae	s__unclassified_g__norank_f__Saprospiraceae	OTU613	0	15	0	0	0	0	15
d__Bacteria	k__norank	p__Bacteroidetes	c__Bacteroidia	o__Bacteroidales	f__Bacteroidales_S24-7_group	g__norank_f__Bacteroidales_S24-7_group	s__uncultured_bacterium_g__norank_f__Bacteroidales_S24-7_group	OTU1402	0	0	3	0	0	0	3
d__Bacteria	k__norank	p__Bacteroidetes	c__Flavobacteriia	o__Flavobacteriales	f__Flavobacteriaceae	g__Chryseobacterium	s__unclassified_g__Chryseobacterium	OTU155	1	0	0	0	0	0	1
d__Bacteria	k__norank	p__Firmicutes	c__Clostridia	o__Clostridiales	f__Lachnospiraceae	g__[Eubacterium]_hallii_group	s__uncultured_bacterium_g__[Eubacterium]_hallii_group	OTU154	14	7	8	0	1	0	30
d__Bacteria	k__norank	p__Actinobacteria	c__Actinobacteria	o__Coriobacteriales	f__Coriobacteriaceae	g__Enorma	s__unclassified_g__Enorma	OTU803	0	9	0	0	0	0	9
d__Bacteria	k__norank	p__Bacteroidetes	c__Bacteroidia	o__Bacteroidales	f__Bacteroidales_S24-7_group	g__norank_f__Bacteroidales_S24-7_group	s__uncultured_bacterium_g__norank_f__Bacteroidales_S24-7_group	OTU457	16	0	21	0	0	0	37
d__Bacteria	k__norank	p__Bacteroidetes	c__Bacteroidia	o__Bacteroidales	f__unclassified_o__Bacteroidales	g__unclassified_o__Bacteroidales	s__unclassified_o__Bacteroidales	OTU817	0	27	0	0	0	0	27
d__Bacteria	k__norank	p__Firmicutes	c__Clostridia	o__Clostridiales	f__Lachnospiraceae	g__[Eubacterium]_ventriosum_group	s__uncultured_rumen_bacterium_g__[Eubacterium]_ventriosum_group	OTU144	10	0	0	0	0	0	10
d__Bacteria	k__norank	p__unclassified_k__norank	c__unclassified_k__norank	o__unclassified_k__norank	f__unclassified_k__norank	g__unclassified_k__norank	s__unclassified_k__norank	OTU1233	109	283	352	0	0	0	744
d__Bacteria	k__norank	p__Firmicutes	c__Clostridia	o__Clostridiales	f__Lachnospiraceae	g__unclassified_f__Lachnospiraceae	s__unclassified_f__Lachnospiraceae	OTU203	4	0	1	0	0	0	5
d__Bacteria	k__norank	p__Bacteroidetes	c__Bacteroidia	o__Bacteroidales	f__Bacteroidales_S24-7_group	g__norank_f__Bacteroidales_S24-7_group	s__uncultured_bacterium_g__norank_f__Bacteroidales_S24-7_group	OTU921	7	51	4	0	0	0	62
d__Bacteria	k__norank	p__Bacteroidetes	c__Bacteroidia	o__Bacteroidales	f__Bacteroidales_S24-7_group	g__norank_f__Bacteroidales_S24-7_group	s__unclassified_g__norank_f__Bacteroidales_S24-7_group	OTU868	0	7	0	0	0	0	7
d__Bacteria	k__norank	p__Proteobacteria	c__Betaproteobacteria	o__Nitrosomonadales	f__Nitrosomonadaceae	g__Nitrosomonas	s__unclassified_g__Nitrosomonas	OTU1068	30	0	39	0	0	0	69
d__Bacteria	k__norank	p__Firmicutes	c__Clostridia	o__Clostridiales	f__Lachnospiraceae	g__norank_f__Lachnospiraceae	s__unclassified_g__norank_f__Lachnospiraceae	OTU672	0	16	5	0	0	0	21
d__Bacteria	k__norank	p__Proteobacteria	c__Betaproteobacteria	o__Burkholderiales	f__Comamonadaceae	g__Limnohabitans	s__unclassified_g__Limnohabitans	OTU323	9	0	2	0	0	0	11
d__Bacteria	k__norank	p__Spirochaetae	c__Spirochaetes	o__Spirochaetales	f__Spirochaetaceae	g__Treponema_2	s__uncultured_bacterium_g__Treponema_2	OTU1032	3	0	30	0	0	0	33
d__Bacteria	k__norank	p__Bacteroidetes	c__Bacteroidia	o__Bacteroidales	f__Porphyromonadaceae	g__Butyricimonas	s__uncultured_bacterium_g__Butyricimonas	OTU990	6	0	17	0	0	0	23
d__Bacteria	k__norank	p__Firmicutes	c__Clostridia	o__Clostridiales	f__Ruminococcaceae	g__Ruminococcus_2	s__uncultured_Ruminococcaceae_bacterium_g__Ruminococcus_2	OTU364	22	8	68	0	1	2	101
d__Bacteria	k__norank	p__Actinobacteria	c__Actinobacteria	o__Corynebacteriales	f__Nocardiaceae	g__Rhodococcus	s__unclassified_g__Rhodococcus	OTU676	719	1863	1284	0	0	0	3866
d__Bacteria	k__norank	p__Bacteroidetes	c__Bacteroidia	o__Bacteroidales	f__Prevotellaceae	g__Paraprevotella	s__uncultured_organism_g__Paraprevotella	OTU1134	1	0	21	0	0	0	22
d__Bacteria	k__norank	p__Bacteroidetes	c__Bacteroidia	o__Bacteroidales	f__Bacteroidales_S24-7_group	g__norank_f__Bacteroidales_S24-7_group	s__unclassified_g__norank_f__Bacteroidales_S24-7_group	OTU1324	12	0	12	0	0	0	24
d__Bacteria	k__norank	p__Firmicutes	c__Clostridia	o__Clostridiales	f__Lachnospiraceae	g__unclassified_f__Lachnospiraceae	s__unclassified_f__Lachnospiraceae	OTU446	11	0	14	0	0	0	25
d__Bacteria	k__norank	p__Proteobacteria	c__Betaproteobacteria	o__Burkholderiales	f__Comamonadaceae	g__Brachymonas	s__uncultured_bacterium_g__Brachymonas	OTU963	10	56	10	0	0	0	76
d__Bacteria	k__norank	p__Firmicutes	c__Erysipelotrichia	o__Erysipelotrichales	f__Erysipelotrichaceae	g__Allobaculum	s__uncultured_bacterium_g__Allobaculum	OTU875	15	126	6	0	0	0	147
d__Bacteria	k__norank	p__Firmicutes	c__Clostridia	o__Clostridiales	f__Clostridiaceae_1	g__Clostridium_sensu_stricto_1	s__unclassified_g__Clostridium_sensu_stricto_1	OTU542	15	0	3	0	0	0	18
d__Bacteria	k__norank	p__Firmicutes	c__Clostridia	o__Clostridiales	f__Christensenellaceae	g__Christensenellaceae_R-7_group	s__unclassified_g__Christensenellaceae_R-7_group	OTU1155	0	0	8	0	0	0	8
d__Bacteria	k__norank	p__Firmicutes	c__Clostridia	o__Clostridiales	f__Lachnospiraceae	g__Lachnospiraceae_NK4A136_group	s__unclassified_g__Lachnospiraceae_NK4A136_group	OTU882	1	15	1	0	1	0	18
d__Bacteria	k__norank	p__Planctomycetes	c__Planctomycetacia	o__Planctomycetales	f__Planctomycetaceae	g__Singulisphaera	s__uncultured_bacterium_g__Singulisphaera	OTU680	0	25	0	0	0	0	25
d__Bacteria	k__norank	p__Bacteroidetes	c__Bacteroidia	o__Bacteroidales	f__Bacteroidales_S24-7_group	g__norank_f__Bacteroidales_S24-7_group	s__uncultured_Bacteroidales_bacterium_g__norank_f__Bacteroidales_S24-7_group	OTU212	53	221	63	0	0	0	337
d__Bacteria	k__norank	p__Firmicutes	c__Erysipelotrichia	o__Erysipelotrichales	f__Erysipelotrichaceae	g__norank_f__Erysipelotrichaceae	s__unclassified_g__norank_f__Erysipelotrichaceae	OTU1176	2	0	6	0	0	0	8
d__Bacteria	k__norank	p__Bacteroidetes	c__Bacteroidia	o__Bacteroidales	f__Bacteroidales_S24-7_group	g__norank_f__Bacteroidales_S24-7_group	s__unclassified_g__norank_f__Bacteroidales_S24-7_group	OTU1412	44	0	40	0	0	0	84
d__Bacteria	k__norank	p__Bacteroidetes	c__Bacteroidia	o__Bacteroidales	f__Porphyromonadaceae	g__Odoribacter	s__uncultured_bacterium_g__Odoribacter	OTU1253	0	4	20	0	0	0	24
d__Bacteria	k__norank	p__Firmicutes	c__Clostridia	o__Clostridiales	f__Ruminococcaceae	g__Ruminococcaceae_UCG-013	s__unclassified_g__Ruminococcaceae_UCG-013	OTU35	9	0	0	0	0	0	9
d__Bacteria	k__norank	p__Firmicutes	c__Clostridia	o__Clostridiales	f__Ruminococcaceae	g__Ruminococcus_1	s__human_gut_metagenome_g__Ruminococcus_1	OTU147	8	0	44	0	0	0	52
d__Bacteria	k__norank	p__Firmicutes	c__Clostridia	o__Clostridiales	f__Lachnospiraceae	g__unclassified_f__Lachnospiraceae	s__unclassified_f__Lachnospiraceae	OTU846	1	7	0	0	0	0	8
d__Bacteria	k__norank	p__Firmicutes	c__Erysipelotrichia	o__Erysipelotrichales	f__Erysipelotrichaceae	g__Erysipelatoclostridium	s__Erysipelatoclostridium_ramosum	OTU878	6	16	1	0	0	0	23
d__Bacteria	k__norank	p__Proteobacteria	c__Gammaproteobacteria	o__Xanthomonadales	f__Xanthomonadaceae	g__Pseudoxanthomonas	s__unclassified_g__Pseudoxanthomonas	OTU97	7	0	0	0	0	0	7
d__Bacteria	k__norank	p__Proteobacteria	c__Alphaproteobacteria	o__Rhodobacterales	f__Rhodobacteraceae	g__unclassified_f__Rhodobacteraceae	s__unclassified_f__Rhodobacteraceae	OTU109	4	1	1	0	0	0	6
d__Bacteria	k__norank	p__unclassified_k__norank	c__unclassified_k__norank	o__unclassified_k__norank	f__unclassified_k__norank	g__unclassified_k__norank	s__unclassified_k__norank	OTU1054	0	0	14	0	0	0	14
d__Bacteria	k__norank	p__Firmicutes	c__Clostridia	o__Clostridiales	f__Lachnospiraceae	g__Coprococcus_1	s__uncultured_Coprococcus_sp.	OTU449	14	5	5	0	0	0	24
d__Bacteria	k__norank	p__Bacteroidetes	c__Bacteroidia	o__Bacteroidales	f__Bacteroidales_S24-7_group	g__norank_f__Bacteroidales_S24-7_group	s__unclassified_g__norank_f__Bacteroidales_S24-7_group	OTU1257	58	0	136	0	0	0	194
d__Bacteria	k__norank	p__Firmicutes	c__Erysipelotrichia	o__Erysipelotrichales	f__Erysipelotrichaceae	g__Allobaculum	s__uncultured_bacterium_g__Allobaculum	OTU483	6	0	9	0	0	0	15
d__Bacteria	k__norank	p__Bacteroidetes	c__Bacteroidia	o__Bacteroidales	f__Bacteroidales_S24-7_group	g__norank_f__Bacteroidales_S24-7_group	s__uncultured_bacterium_g__norank_f__Bacteroidales_S24-7_group	OTU456	33	0	13	0	0	0	46
d__Bacteria	k__norank	p__Firmicutes	c__Clostridia	o__Clostridiales	f__Ruminococcaceae	g__[Eubacterium]_coprostanoligenes_group	s__unclassified_g__[Eubacterium]_coprostanoligenes_group	OTU509	5	0	2	0	0	0	7
d__Bacteria	k__norank	p__Bacteroidetes	c__Bacteroidia	o__Bacteroidales	f__Bacteroidales_S24-7_group	g__norank_f__Bacteroidales_S24-7_group	s__uncultured_bacterium_g__norank_f__Bacteroidales_S24-7_group	OTU1406	17	0	17	0	0	0	34
d__Bacteria	k__norank	p__Acidobacteria	c__Acidobacteria	o__norank_c__Acidobacteria	f__norank_c__Acidobacteria	g__norank_c__Acidobacteria	s__uncultured_sludge_bacterium_A22	OTU953	0	0	2	0	0	0	2
d__Bacteria	k__norank	p__Proteobacteria	c__Gammaproteobacteria	o__Xanthomonadales	f__Xanthomonadaceae	g__Rhodanobacter	s__unclassified_g__Rhodanobacter	OTU787	0	4	0	0	0	0	4
d__Bacteria	k__norank	p__unclassified_k__norank	c__unclassified_k__norank	o__unclassified_k__norank	f__unclassified_k__norank	g__unclassified_k__norank	s__unclassified_k__norank	OTU1128	1	85	40	0	0	0	126
d__Bacteria	k__norank	p__unclassified_k__norank	c__unclassified_k__norank	o__unclassified_k__norank	f__unclassified_k__norank	g__unclassified_k__norank	s__unclassified_k__norank	OTU1232	0	13	61	0	0	0	74
d__Bacteria	k__norank	p__Bacteroidetes	c__Bacteroidia	o__Bacteroidales	f__Prevotellaceae	g__norank_f__Prevotellaceae	s__uncultured_bacterium_g__norank_f__Prevotellaceae	OTU1423	12	0	45	0	0	0	57
d__Bacteria	k__norank	p__Firmicutes	c__Clostridia	o__Clostridiales	f__Lachnospiraceae	g__Lachnospira	s__uncultured_bacterium_g__Lachnospira	OTU455	15	1	32	0	0	0	48
d__Bacteria	k__norank	p__Proteobacteria	c__Alphaproteobacteria	o__Rickettsiales	f__Rickettsiales_Incertae_Sedis	g__Candidatus_Hepatincola	s__unclassified_g__Candidatus_Hepatincola	OTU1240	0	0	7	0	0	0	7
d__Bacteria	k__norank	p__Firmicutes	c__Negativicutes	o__Selenomonadales	f__Veillonellaceae	g__Veillonella	s__unclassified_g__Veillonella	OTU240	5	6	8	0	0	0	19
d__Bacteria	k__norank	p__Firmicutes	c__Erysipelotrichia	o__Erysipelotrichales	f__Erysipelotrichaceae	g__Turicibacter	s__uncultured_bacterium_g__Turicibacter	OTU1017	6	21	18	0	0	0	45
d__Bacteria	k__norank	p__Bacteroidetes	c__Bacteroidia	o__Bacteroidales	f__Prevotellaceae	g__Prevotellaceae_NK3B31_group	s__uncultured_bacterium_g__Prevotellaceae_NK3B31_group	OTU1277	3	0	21	0	0	0	24
d__Bacteria	k__norank	p__Actinobacteria	c__Actinobacteria	o__norank_c__Actinobacteria	f__norank_c__Actinobacteria	g__norank_c__Actinobacteria	s__unclassified_g__norank_c__Actinobacteria	OTU1106	0	0	5	0	0	0	5
d__Bacteria	k__norank	p__Firmicutes	c__Clostridia	o__Clostridiales	f__Ruminococcaceae	g__Ruminiclostridium_6	s__uncultured_bacterium_g__Ruminiclostridium_6	OTU276	2	0	3	0	0	0	5
d__Bacteria	k__norank	p__Proteobacteria	c__Betaproteobacteria	o__Burkholderiales	f__Comamonadaceae	g__Comamonas	s__uncultured_Comamonadaceae_bacterium_g__Comamonas	OTU700	0	8	0	0	0	0	8
d__Bacteria	k__norank	p__Bacteroidetes	c__Sphingobacteriia	o__Sphingobacteriales	f__Chitinophagaceae	g__norank_f__Chitinophagaceae	s__uncultured_Sphingobacteriia_bacterium_g__norank_f__Chitinophagaceae	OTU1045	0	9	5	0	0	0	14
d__Bacteria	k__norank	p__Firmicutes	c__Clostridia	o__Clostridiales	f__Lachnospiraceae	g__Lachnospiraceae_NK4A136_group	s__unclassified_g__Lachnospiraceae_NK4A136_group	OTU812	0	24	0	0	0	0	24
d__Bacteria	k__norank	p__Bacteroidetes	c__Sphingobacteriia	o__Sphingobacteriales	f__Chitinophagaceae	g__norank_f__Chitinophagaceae	s__uncultured_bacterium_g__norank_f__Chitinophagaceae	OTU1334	0	0	9	0	0	0	9
d__Bacteria	k__norank	p__Proteobacteria	c__Deltaproteobacteria	o__Desulfovibrionales	f__Desulfovibrionaceae	g__Desulfovibrio	s__unclassified_g__Desulfovibrio	OTU272	20	42	13	0	0	0	75
d__Bacteria	k__norank	p__Bacteroidetes	c__Bacteroidia	o__Bacteroidales	f__Prevotellaceae	g__Prevotella_1	s__uncultured_bacterium_g__Prevotella_1	OTU181	8	0	1	0	0	0	9
d__Bacteria	k__norank	p__Firmicutes	c__Clostridia	o__Clostridiales	f__Lachnospiraceae	g__norank_f__Lachnospiraceae	s__Lachnospiraceae_bacterium_DW12	OTU730	0	27	10	0	1	0	38
d__Bacteria	k__norank	p__Proteobacteria	c__Deltaproteobacteria	o__Bdellovibrionales	f__Bdellovibrionaceae	g__OM27_clade	s__uncultured_bacterium_g__OM27_clade	OTU95	4	0	0	0	0	0	4
d__Bacteria	k__norank	p__Firmicutes	c__Clostridia	o__Clostridiales	f__Ruminococcaceae	g__Ruminococcaceae_UCG-010	s__uncultured_organism_g__Ruminococcaceae_UCG-010	OTU1336	0	0	1	0	0	0	1
d__Bacteria	k__norank	p__Actinobacteria	c__Actinobacteria	o__Frankiales	f__Acidothermaceae	g__Acidothermus	s__uncultured_soil_bacterium_g__Acidothermus	OTU229	4	0	0	0	0	0	4
d__Bacteria	k__norank	p__Firmicutes	c__Clostridia	o__Clostridiales	f__Lachnospiraceae	g__[Eubacterium]_hallii_group	s__unclassified_g__[Eubacterium]_hallii_group	OTU616	0	33	0	0	0	0	33
d__Bacteria	k__norank	p__Proteobacteria	c__Alphaproteobacteria	o__Rhizobiales	f__Hyphomicrobiaceae	g__Pelagibacterium	s__uncultured_bacterium_g__Pelagibacterium	OTU396	3	0	0	0	0	0	3
d__Bacteria	k__norank	p__Firmicutes	c__Clostridia	o__Clostridiales	f__Lachnospiraceae	g__[Eubacterium]_ruminantium_group	s__uncultured_bacterium_g__[Eubacterium]_ruminantium_group	OTU487	3	0	0	0	0	0	3
d__Bacteria	k__norank	p__Chloroflexi	c__Thermomicrobia	o__JG30-KF-CM45	f__norank_o__JG30-KF-CM45	g__norank_o__JG30-KF-CM45	s__uncultured_bacterium_g__norank_o__JG30-KF-CM45	OTU185	6	0	15	0	0	0	21
d__Bacteria	k__norank	p__Firmicutes	c__Clostridia	o__Clostridiales	f__Ruminococcaceae	g__Oscillibacter	s__uncultured_Clostridiales_bacterium_g__Oscillibacter	OTU63	6	0	0	0	0	0	6
d__Bacteria	k__norank	p__Proteobacteria	c__Deltaproteobacteria	o__Myxococcales	f__BIrii41	g__norank_f__BIrii41	s__uncultured_bacterium_g__norank_f__BIrii41	OTU881	0	18	0	0	0	0	18
d__Bacteria	k__norank	p__Actinobacteria	c__Actinobacteria	o__Micrococcales	f__Microbacteriaceae	g__Microbacterium	s__unclassified_g__Microbacterium	OTU365	28	6	1	0	0	0	35
d__Bacteria	k__norank	p__Proteobacteria	c__Alphaproteobacteria	o__Rhodospirillales	f__Rhodospirillaceae	g__unclassified_f__Rhodospirillaceae	s__unclassified_f__Rhodospirillaceae	OTU904	0	8	0	0	0	0	8
d__Bacteria	k__norank	p__unclassified_k__norank	c__unclassified_k__norank	o__unclassified_k__norank	f__unclassified_k__norank	g__unclassified_k__norank	s__unclassified_k__norank	OTU851	0	2	0	0	0	0	2
d__Bacteria	k__norank	p__Bacteroidetes	c__Bacteroidia	o__Bacteroidales	f__Porphyromonadaceae	g__Odoribacter	s__uncultured_bacterium_g__Odoribacter	OTU804	0	40	3	0	0	0	43
d__Bacteria	k__norank	p__Firmicutes	c__Clostridia	o__Clostridiales	f__Clostridiaceae_1	g__Clostridium_sensu_stricto_15	s__Clostridium_tetani_E88	OTU618	0	8	0	0	0	0	8
d__Bacteria	k__norank	p__Proteobacteria	c__Alphaproteobacteria	o__Rhodobacterales	f__Rhodobacteraceae	g__Rhodobacter	s__uncultured_Rhodobacter_sp._g__Rhodobacter	OTU705	0	35	0	0	0	0	35
d__Bacteria	k__norank	p__Ignavibacteriae	c__Ignavibacteria	o__Ignavibacteriales	f__Ignavibacteriaceae	g__Ignavibacterium	s__bacterium_enrichment_culture_clone_SRAO_47	OTU625	13	95	6	0	0	0	114
d__Bacteria	k__norank	p__Proteobacteria	c__Alphaproteobacteria	o__Caulobacterales	f__Hyphomonadaceae	g__Woodsholea	s__unclassified_g__Woodsholea	OTU284	2	0	0	0	0	0	2
d__Bacteria	k__norank	p__Firmicutes	c__Clostridia	o__Clostridiales	f__Ruminococcaceae	g__Ruminococcaceae_UCG-009	s__uncultured_bacterium_g__Ruminococcaceae_UCG-009	OTU182	12	0	16	0	0	0	28
d__Bacteria	k__norank	p__Firmicutes	c__Clostridia	o__Clostridiales	f__Lachnospiraceae	g__Lachnospiraceae_UCG-010	s__uncultured_organism_g__Lachnospiraceae_UCG-010	OTU1471	1	0	2	1	0	0	4
d__Bacteria	k__norank	p__Firmicutes	c__Bacilli	o__norank_c__Bacilli	f__norank_c__Bacilli	g__norank_c__Bacilli	s__uncultured_bacterium_g__norank_c__Bacilli	OTU1196	0	0	5	0	0	0	5
d__Bacteria	k__norank	p__Verrucomicrobia	c__WCHB1-41	o__norank_c__WCHB1-41	f__norank_c__WCHB1-41	g__norank_c__WCHB1-41	s__uncultured_bacterium_g__norank_c__WCHB1-41	OTU548	5	0	1	0	0	0	6
d__Bacteria	k__norank	p__Actinobacteria	c__Actinobacteria	o__Frankiales	f__Geodermatophilaceae	g__Geodermatophilus	s__unclassified_g__Geodermatophilus	OTU347	13	0	0	0	0	0	13
d__Bacteria	k__norank	p__Chloroflexi	c__KD4-96	o__norank_c__KD4-96	f__norank_c__KD4-96	g__norank_c__KD4-96	s__unclassified_g__norank_c__KD4-96	OTU664	0	37	0	0	0	0	37
d__Bacteria	k__norank	p__Verrucomicrobia	c__Spartobacteria	o__Chthoniobacterales	f__Xiphinematobacteraceae	g__Candidatus_Xiphinematobacter	s__unclassified_g__Candidatus_Xiphinematobacter	OTU416	2	0	0	0	0	0	2
d__Bacteria	k__norank	p__Firmicutes	c__Clostridia	o__Clostridiales	f__Ruminococcaceae	g__Ruminiclostridium_6	s__uncultured_bacterium_g__Ruminiclostridium_6	OTU470	2	0	5	0	0	0	7
d__Bacteria	k__norank	p__Firmicutes	c__Clostridia	o__Clostridiales	f__Lachnospiraceae	g__unclassified_f__Lachnospiraceae	s__unclassified_f__Lachnospiraceae	OTU1192	0	0	10	0	0	0	10
d__Bacteria	k__norank	p__Firmicutes	c__Bacilli	o__Lactobacillales	f__Lactobacillaceae	g__Lactobacillus	s__Lactobacillus_ruminis	OTU1482	4	0	0	0	0	0	4
d__Bacteria	k__norank	p__Bacteroidetes	c__Bacteroidia	o__Bacteroidales	f__Prevotellaceae	g__Alloprevotella	s__uncultured_bacterium_g__Alloprevotella	OTU506	14	0	0	0	0	0	14
d__Bacteria	k__norank	p__Actinobacteria	c__Actinobacteria	o__Corynebacteriales	f__Nocardiaceae	g__Rhodococcus	s__Rhodococcus_fascians	OTU789	0	19	3	0	0	0	22
d__Bacteria	k__norank	p__Firmicutes	c__Clostridia	o__Clostridiales	f__Lachnospiraceae	g__Lachnospiraceae_NK4A136_group	s__Clostridiales_bacterium_CIEAF_020	OTU80	28	26	29	0	0	0	83
d__Bacteria	k__norank	p__Actinobacteria	c__Actinobacteria	o__Acidimicrobiales	f__OM1_clade	g__Candidatus_Actinomarina	s__unclassified_g__Candidatus_Actinomarina	OTU838	0	32	0	0	0	0	32
d__Bacteria	k__norank	p__Firmicutes	c__Clostridia	o__Clostridiales	f__Ruminococcaceae	g__Ruminococcaceae_UCG-014	s__unclassified_g__Ruminococcaceae_UCG-014	OTU776	8	34	14	0	0	0	56
d__Bacteria	k__norank	p__Firmicutes	c__Clostridia	o__Clostridiales	f__Ruminococcaceae	g__Ruminococcaceae_UCG-010	s__uncultured_bacterium_g__Ruminococcaceae_UCG-010	OTU1168	2	0	18	0	0	0	20
d__Bacteria	k__norank	p__Firmicutes	c__Bacilli	o__Lactobacillales	f__Enterococcaceae	g__Tetragenococcus	s__unclassified_g__Tetragenococcus	OTU209	10	0	0	0	0	0	10
d__Bacteria	k__norank	p__Firmicutes	c__Clostridia	o__Clostridiales	f__Peptostreptococcaceae	g__Peptostreptococcus	s__unclassified_g__Peptostreptococcus	OTU798	0	18	0	0	0	0	18
d__Bacteria	k__norank	p__Bacteroidetes	c__Bacteroidia	o__Bacteroidales	f__Bacteroidales_S24-7_group	g__norank_f__Bacteroidales_S24-7_group	s__uncultured_bacterium_g__norank_f__Bacteroidales_S24-7_group	OTU1321	55	0	55	0	0	0	110
d__Bacteria	k__norank	p__Proteobacteria	c__Gammaproteobacteria	o__Xanthomonadales	f__Xanthomonadaceae	g__Rhodanobacter	s__unclassified_g__Rhodanobacter	OTU686	0	151	15	0	0	0	166
d__Bacteria	k__norank	p__Firmicutes	c__Clostridia	o__Clostridiales	f__Ruminococcaceae	g__Ruminococcus_1	s__unclassified_g__Ruminococcus_1	OTU393	3	0	10	0	0	0	13
d__Bacteria	k__norank	p__Firmicutes	c__Clostridia	o__Clostridiales	f__Ruminococcaceae	g__Ruminococcaceae_UCG-014	s__unclassified_g__Ruminococcaceae_UCG-014	OTU773	1	16	0	0	0	0	17
d__Bacteria	k__norank	p__Bacteroidetes	c__Bacteroidia	o__Bacteroidales	f__Prevotellaceae	g__norank_f__Prevotellaceae	s__uncultured_bacterium_g__norank_f__Prevotellaceae	OTU1415	6	0	15	0	0	0	21
d__Bacteria	k__norank	p__Acidobacteria	c__Acidobacteria	o__Holophagales	f__Holophagaceae	g__norank_f__Holophagaceae	s__uncultured_Acidobacteria_bacterium_g__norank	OTU413	6	0	0	0	0	0	6
d__Bacteria	k__norank	p__Proteobacteria	c__Gammaproteobacteria	o__Alteromonadales	f__Alteromonadaceae	g__Marinobacter	s__Marinobacter_sp._T13-3	OTU197	14	0	0	0	0	0	14
d__Bacteria	k__norank	p__Proteobacteria	c__Betaproteobacteria	o__Burkholderiales	f__Burkholderiaceae	g__Burkholderia-Paraburkholderia	s__Paraburkholderia_caledonica	OTU1464	46	66	101	8	6	4	231
d__Bacteria	k__norank	p__Bacteroidetes	c__Bacteroidia	o__Bacteroidales	f__Bacteroidales_S24-7_group	g__norank_f__Bacteroidales_S24-7_group	s__uncultured_bacterium_g__norank_f__Bacteroidales_S24-7_group	OTU1329	122	0	213	0	0	0	335
d__Bacteria	k__norank	p__Bacteroidetes	c__Bacteroidetes_vadinHA17	o__norank_c__Bacteroidetes_vadinHA17	f__norank_c__Bacteroidetes_vadinHA17	g__norank_c__Bacteroidetes_vadinHA17	s__uncultured_soil_bacterium_g__norank_c__Bacteroidetes_vadinHA17	OTU858	0	19	0	0	0	0	19
d__Bacteria	k__norank	p__Firmicutes	c__Clostridia	o__Clostridiales	f__Lachnospiraceae	g__Lachnospiraceae_NK4A136_group	s__unclassified_g__Lachnospiraceae_NK4A136_group	OTU1203	18	0	18	0	0	0	36
d__Bacteria	k__norank	p__Proteobacteria	c__Alphaproteobacteria	o__Rhizobiales	f__Roseiarcaceae	g__Roseiarcus	s__uncultured_bacterium_g__Roseiarcus	OTU1407	0	0	6	0	0	0	6
d__Bacteria	k__norank	p__Firmicutes	c__Clostridia	o__Clostridiales	f__Lachnospiraceae	g__norank_f__Lachnospiraceae	s__unclassified_g__norank_f__Lachnospiraceae	OTU1050	0	0	12	0	0	0	12
d__Bacteria	k__norank	p__Proteobacteria	c__Gammaproteobacteria	o__Cellvibrionales	f__Spongiibacteraceae	g__Spongiibacter	s__uncultured_bacterium_g__Spongiibacter	OTU933	0	14	0	0	0	0	14
d__Bacteria	k__norank	p__Firmicutes	c__Clostridia	o__Clostridiales	f__Lachnospiraceae	g__Lachnospiraceae_NK4A136_group	s__uncultured_bacterium_g__Lachnospiraceae_NK4A136_group	OTU646	32	68	62	0	0	0	162
d__Bacteria	k__norank	p__Firmicutes	c__Clostridia	o__Clostridiales	f__Lachnospiraceae	g__Fusicatenibacter	s__unclassified_g__Fusicatenibacter	OTU500	43	95	50	0	0	0	188
d__Bacteria	k__norank	p__Firmicutes	c__Clostridia	o__Clostridiales	f__Lachnospiraceae	g__unclassified_f__Lachnospiraceae	s__unclassified_f__Lachnospiraceae	OTU146	11	0	0	0	0	0	11
d__Bacteria	k__norank	p__Bacteroidetes	c__Bacteroidia	o__Bacteroidales	f__Bacteroidales_S24-7_group	g__norank_f__Bacteroidales_S24-7_group	s__uncultured_bacterium_g__norank_f__Bacteroidales_S24-7_group	OTU1188	4	0	12	0	0	0	16
d__Bacteria	k__norank	p__Firmicutes	c__Clostridia	o__Clostridiales	f__Ruminococcaceae	g__Ruminococcaceae_UCG-005	s__unclassified_g__Ruminococcaceae_UCG-005	OTU970	2	1	9	0	0	0	12
d__Bacteria	k__norank	p__Bacteroidetes	c__Flavobacteriia	o__Flavobacteriales	f__Flavobacteriaceae	g__Flavobacterium	s__Flavobacterium_frigidimaris	OTU585	0	10	0	0	0	0	10
d__Bacteria	k__norank	p__Firmicutes	c__Clostridia	o__Clostridiales	f__Ruminococcaceae	g__Anaerotruncus	s__uncultured_bacterium_g__Anaerotruncus	OTU1212	0	0	4	0	0	0	4
d__Bacteria	k__norank	p__Bacteroidetes	c__Bacteroidia	o__Bacteroidales	f__Bacteroidales_S24-7_group	g__norank_f__Bacteroidales_S24-7_group	s__uncultured_bacterium_g__norank_f__Bacteroidales_S24-7_group	OTU1055	0	0	9	0	0	0	9
d__Bacteria	k__norank	p__Planctomycetes	c__Planctomycetacia	o__Brocadiales	f__Brocadiaceae	g__Candidatus_Kuenenia	s__uncultured_bacterium_g__Candidatus_Kuenenia	OTU62	4	0	0	0	0	0	4
d__Bacteria	k__norank	p__Firmicutes	c__Clostridia	o__Clostridiales	f__Ruminococcaceae	g__Ruminococcaceae_UCG-013	s__unclassified_g__Ruminococcaceae_UCG-013	OTU525	16	0	16	0	0	0	32
d__Bacteria	k__norank	p__Proteobacteria	c__Gammaproteobacteria	o__Pseudomonadales	f__Pseudomonadaceae	g__Pseudomonas	s__unclassified_g__Pseudomonas	OTU1014	31	46	109	0	0	0	186
d__Bacteria	k__norank	p__Firmicutes	c__Clostridia	o__Clostridiales	f__Ruminococcaceae	g__Ruminococcaceae_UCG-010	s__unclassified_g__Ruminococcaceae_UCG-010	OTU200	6	0	0	0	0	0	6
d__Bacteria	k__norank	p__Firmicutes	c__Clostridia	o__Clostridiales	f__Ruminococcaceae	g__Ruminiclostridium_5	s__unclassified_g__Ruminiclostridium_5	OTU1436	2	0	4	0	0	0	6
d__Bacteria	k__norank	p__Firmicutes	c__Clostridia	o__Clostridiales	f__Ruminococcaceae	g__Anaerotruncus	s__unclassified_g__Anaerotruncus	OTU528	19	0	15	0	0	0	34
d__Bacteria	k__norank	p__Actinobacteria	c__Actinobacteria	o__Streptosporangiales	f__Thermomonosporaceae	g__Actinomadura	s__Actinomadura_hallensis	OTU1205	2	2	3	0	0	0	7
d__Bacteria	k__norank	p__unclassified_k__norank	c__unclassified_k__norank	o__unclassified_k__norank	f__unclassified_k__norank	g__unclassified_k__norank	s__unclassified_k__norank	OTU1337	0	3	8	0	0	0	11
d__Bacteria	k__norank	p__Firmicutes	c__Clostridia	o__Clostridiales	f__Lachnospiraceae	g__unclassified_f__Lachnospiraceae	s__unclassified_f__Lachnospiraceae	OTU329	56	0	0	0	0	0	56
d__Bacteria	k__norank	p__Bacteroidetes	c__Bacteroidia	o__Bacteroidales	f__Porphyromonadaceae	g__Parabacteroides	s__Parabacteroides_goldsteinii	OTU81	31	0	7	0	0	0	38
d__Bacteria	k__norank	p__Firmicutes	c__Clostridia	o__Clostridiales	f__unclassified_o__Clostridiales	g__unclassified_o__Clostridiales	s__unclassified_o__Clostridiales	OTU423	10	0	0	0	0	0	10
d__Bacteria	k__norank	p__Actinobacteria	c__Actinobacteria	o__Bifidobacteriales	f__Bifidobacteriaceae	g__Bifidobacterium	s__Bifidobacterium_pseudolongum_PV8-2	OTU1428	182	0	146	0	0	0	328
d__Bacteria	k__norank	p__Actinobacteria	c__Actinobacteria	o__Acidimicrobiales	f__unclassified_o__Acidimicrobiales	g__unclassified_o__Acidimicrobiales	s__unclassified_o__Acidimicrobiales	OTU831	0	9	1	0	0	0	10
d__Bacteria	k__norank	p__Firmicutes	c__Clostridia	o__Clostridiales	f__Lachnospiraceae	g__[Eubacterium]_xylanophilum_group	s__uncultured_bacterium_g__[Eubacterium]_xylanophilum_group	OTU698	4	149	33	0	0	0	186
d__Bacteria	k__norank	p__Bacteroidetes	c__Sphingobacteriia	o__Sphingobacteriales	f__norank_o__Sphingobacteriales	g__norank_o__Sphingobacteriales	s__unclassified_g__norank_o__Sphingobacteriales	OTU845	0	28	0	0	0	0	28
d__Bacteria	k__norank	p__Proteobacteria	c__Betaproteobacteria	o__unclassified_c__Betaproteobacteria	f__unclassified_c__Betaproteobacteria	g__unclassified_c__Betaproteobacteria	s__unclassified_c__Betaproteobacteria	OTU934	0	63	0	0	0	0	63
d__Bacteria	k__norank	p__Bacteroidetes	c__Sphingobacteriia	o__Sphingobacteriales	f__Chitinophagaceae	g__norank_f__Chitinophagaceae	s__unclassified_g__norank_f__Chitinophagaceae	OTU850	0	55	0	0	0	0	55
d__Bacteria	k__norank	p__Bacteroidetes	c__Sphingobacteriia	o__Sphingobacteriales	f__Sphingobacteriaceae	g__Sphingobacterium	s__unclassified_g__Sphingobacterium	OTU150	4	0	0	0	0	0	4
d__Bacteria	k__norank	p__Proteobacteria	c__Epsilonproteobacteria	o__Campylobacterales	f__Helicobacteraceae	g__Helicobacter	s__Helicobacter_rodentium	OTU703	1	146	59	0	0	0	206
d__Bacteria	k__norank	p__Firmicutes	c__Clostridia	o__Clostridiales	f__Ruminococcaceae	g__Ruminococcaceae_UCG-014	s__gut_metagenome_g__Ruminococcaceae_UCG-014	OTU467	12	0	33	1	0	0	46
d__Bacteria	k__norank	p__Bacteroidetes	c__Bacteroidia	o__Bacteroidales	f__Bacteroidaceae	g__Bacteroides	s__Bacteroides_plebeius	OTU576	45	5	54	0	3	0	107
d__Bacteria	k__norank	p__Firmicutes	c__Bacilli	o__Bacillales	f__Bacillaceae	g__Bacillus	s__Bacillus_infernus	OTU441	4	0	0	0	0	0	4
d__Bacteria	k__norank	p__Proteobacteria	c__Betaproteobacteria	o__Nitrosomonadales	f__Nitrosomonadaceae	g__norank_f__Nitrosomonadaceae	s__uncultured_Burkholderiales_bacterium_g__norank_f__Nitrosomonadaceae	OTU948	0	22	0	0	0	0	22
d__Bacteria	k__norank	p__Spirochaetae	c__Spirochaetes	o__Spirochaetales	f__Spirochaetaceae	g__Sphaerochaeta	s__uncultured_prokaryote_g__Sphaerochaeta	OTU1380	2	0	9	0	0	0	11
d__Bacteria	k__norank	p__Actinobacteria	c__Actinobacteria	o__Solirubrobacterales	f__TM146	g__norank_f__TM146	s__unclassified_g__norank_f__TM146	OTU116	11	0	0	0	0	0	11
d__Bacteria	k__norank	p__Cyanobacteria	c__Cyanobacteria	o__norank_c__Cyanobacteria	f__norank_c__Cyanobacteria	g__norank_c__Cyanobacteria	s__unclassified_g__norank_c__Cyanobacteria	OTU382	5	0	0	0	0	0	5
d__Bacteria	k__norank	p__Firmicutes	c__Clostridia	o__Clostridiales	f__Ruminococcaceae	g__Ruminococcaceae_UCG-010	s__uncultured_bacterium_g__Ruminococcaceae_UCG-010	OTU1169	0	0	7	0	0	0	7
d__Bacteria	k__norank	p__Proteobacteria	c__Gammaproteobacteria	o__Alteromonadales	f__Pseudoalteromonadaceae	g__Pseudoalteromonas	s__unclassified_g__Pseudoalteromonas	OTU532	6	0	0	0	0	0	6
d__Bacteria	k__norank	p__Firmicutes	c__Bacilli	o__Lactobacillales	f__Leuconostocaceae	g__Weissella	s__Weissella_hellenica	OTU1452	82	121	11	958	451	265	1888
d__Bacteria	k__norank	p__Firmicutes	c__Clostridia	o__Clostridiales	f__Lachnospiraceae	g__Lachnospiraceae_NK4A136_group	s__uncultured_bacterium_g__Lachnospiraceae_NK4A136_group	OTU738	17	128	129	0	0	0	274
d__Bacteria	k__norank	p__unclassified_k__norank	c__unclassified_k__norank	o__unclassified_k__norank	f__unclassified_k__norank	g__unclassified_k__norank	s__unclassified_k__norank	OTU1206	0	0	8	0	0	0	8
d__Bacteria	k__norank	p__Bacteroidetes	c__Sphingobacteriia	o__Sphingobacteriales	f__Saprospiraceae	g__norank_f__Saprospiraceae	s__unclassified_g__norank_f__Saprospiraceae	OTU666	0	2	0	0	0	0	2
d__Bacteria	k__norank	p__Proteobacteria	c__Gammaproteobacteria	o__Vibrionales	f__Vibrionaceae	g__Vibrio	s__unclassified_g__Vibrio	OTU201	20	0	19	0	7	0	46
d__Bacteria	k__norank	p__Chloroflexi	c__Thermomicrobia	o__JG30-KF-CM45	f__norank_o__JG30-KF-CM45	g__norank_o__JG30-KF-CM45	s__uncultured_Thermomicrobium_sp._g__norank_o__JG30-KF-CM45	OTU26	8	0	0	0	0	0	8
d__Bacteria	k__norank	p__SR1__Absconditabacteria_	c__norank_p__SR1__Absconditabacteria_	o__norank_p__SR1__Absconditabacteria_	f__norank_p__SR1__Absconditabacteria_	g__norank_p__SR1__Absconditabacteria_	s__SR1_bacterium_human_oral_taxon_HOT-345	OTU1061	0	0	4	0	0	0	4
d__Bacteria	k__norank	p__Firmicutes	c__Clostridia	o__Clostridiales	f__Ruminococcaceae	g__Saccharofermentans	s__Saccharofermentans_sp._CA24	OTU693	0	5	0	0	0	0	5
d__Bacteria	k__norank	p__Proteobacteria	c__Alphaproteobacteria	o__Rhodobacterales	f__Rhodobacteraceae	g__Paracoccus	s__unclassified_g__Paracoccus	OTU926	9	13	6	1	1	0	30
d__Bacteria	k__norank	p__Tenericutes	c__Mollicutes	o__Mollicutes_RF9	f__norank_o__Mollicutes_RF9	g__norank_o__Mollicutes_RF9	s__uncultured_bacterium_g__norank_o__Mollicutes_RF9	OTU687	0	8	0	0	0	0	8
d__Bacteria	k__norank	p__Bacteroidetes	c__Bacteroidia	o__Bacteroidales	f__Bacteroidales_S24-7_group	g__norank_f__Bacteroidales_S24-7_group	s__uncultured_bacterium_g__norank_f__Bacteroidales_S24-7_group	OTU867	1	18	1	0	0	0	20
d__Bacteria	k__norank	p__Chloroflexi	c__Thermomicrobia	o__JG30-KF-CM45	f__norank_o__JG30-KF-CM45	g__norank_o__JG30-KF-CM45	s__uncultured_Thermomicrobium_sp._g__norank_o__JG30-KF-CM45	OTU949	0	16	0	0	0	0	16
d__Bacteria	k__norank	p__Actinobacteria	c__Actinobacteria	o__Frankiales	f__unclassified_o__Frankiales	g__unclassified_o__Frankiales	s__unclassified_o__Frankiales	OTU726	0	13	0	0	0	0	13
d__Bacteria	k__norank	p__Bacteroidetes	c__Bacteroidia	o__Bacteroidales	f__Prevotellaceae	g__Prevotella_7	s__unclassified_g__Prevotella_7	OTU1444	0	0	0	0	9	0	9
d__Bacteria	k__norank	p__Actinobacteria	c__Actinobacteria	o__Streptomycetales	f__Streptomycetaceae	g__unclassified_f__Streptomycetaceae	s__unclassified_f__Streptomycetaceae	OTU401	36	7	15	0	0	0	58
d__Bacteria	k__norank	p__Actinobacteria	c__Actinobacteria	o__Coriobacteriales	f__Coriobacteriaceae	g__Gordonibacter	s__unclassified_g__Gordonibacter	OTU1447	0	0	0	0	16	0	16
d__Bacteria	k__norank	p__Firmicutes	c__Clostridia	o__Clostridiales	f__Ruminococcaceae	g__Anaerotruncus	s__Anaerotruncus_sp._G3_2012_	OTU1281	22	55	63	0	0	0	140
d__Bacteria	k__norank	p__Proteobacteria	c__Betaproteobacteria	o__Burkholderiales	f__Comamonadaceae	g__Pseudorhodoferax	s__uncultured_bacterium_g__Pseudorhodoferax	OTU560	6	0	0	0	0	0	6
d__Bacteria	k__norank	p__Actinobacteria	c__Actinobacteria	o__Streptosporangiales	f__Nocardiopsaceae	g__Nocardiopsis	s__unclassified_g__Nocardiopsis	OTU828	5	6	1	0	0	0	12
d__Bacteria	k__norank	p__Proteobacteria	c__Betaproteobacteria	o__Burkholderiales	f__Burkholderiaceae	g__Burkholderia-Paraburkholderia	s__unclassified_g__Burkholderia-Paraburkholderia	OTU1228	10	43	30	0	2	0	85
d__Bacteria	k__norank	p__Bacteroidetes	c__Flavobacteriia	o__Flavobacteriales	f__NS9_marine_group	g__norank_f__NS9_marine_group	s__unclassified_g__norank_f__NS9_marine_group	OTU611	0	20	0	0	0	0	20
d__Bacteria	k__norank	p__Proteobacteria	c__Gammaproteobacteria	o__Xanthomonadales	f__norank_o__Xanthomonadales	g__norank_o__Xanthomonadales	s__unclassified_g__norank_o__Xanthomonadales	OTU208	7	0	0	0	0	0	7
d__Bacteria	k__norank	p__Firmicutes	c__Clostridia	o__Clostridiales	f__Lachnospiraceae	g__Lachnospiraceae_NK4A136_group	s__unclassified_g__Lachnospiraceae_NK4A136_group	OTU134	36	16	48	0	0	0	100
d__Bacteria	k__norank	p__Firmicutes	c__Clostridia	o__Clostridiales	f__Lachnospiraceae	g__Blautia	s__Blautia_obeum	OTU1463	39	13	21	0	3	0	76
d__Bacteria	k__norank	p__Firmicutes	c__Clostridia	o__Clostridiales	f__Ruminococcaceae	g__norank_f__Ruminococcaceae	s__unclassified_g__norank_f__Ruminococcaceae	OTU605	2	47	5	0	0	0	54
d__Bacteria	k__norank	p__unclassified_k__norank	c__unclassified_k__norank	o__unclassified_k__norank	f__unclassified_k__norank	g__unclassified_k__norank	s__unclassified_k__norank	OTU23	3	4	4	0	0	0	11
d__Bacteria	k__norank	p__Bacteroidetes	c__Bacteroidia	o__Bacteroidales	f__Bacteroidaceae	g__Bacteroides	s__unclassified_g__Bacteroides	OTU1414	6	0	13	0	0	0	19
d__Bacteria	k__norank	p__Actinobacteria	c__Actinobacteria	o__Streptosporangiales	f__Nocardiopsaceae	g__Thermobifida	s__Thermobifida_alba	OTU1236	0	0	13	0	0	0	13
d__Bacteria	k__norank	p__Firmicutes	c__Bacilli	o__Lactobacillales	f__Lactobacillaceae	g__Lactobacillus	s__Lactobacillus_plantarum_subsp._plantarum	OTU1450	0	0	0	4	0	6	10
d__Bacteria	k__norank	p__Firmicutes	c__Clostridia	o__Clostridiales	f__Ruminococcaceae	g__Ruminococcaceae_UCG-010	s__unclassified_g__Ruminococcaceae_UCG-010	OTU1142	0	0	6	0	0	0	6
d__Bacteria	k__norank	p__Firmicutes	c__Bacilli	o__Lactobacillales	f__Lactobacillaceae	g__Lactobacillus	s__unclassified_g__Lactobacillus	OTU1154	0	0	7	0	0	0	7
d__Bacteria	k__norank	p__FBP	c__norank_p__FBP	o__norank_p__FBP	f__norank_p__FBP	g__norank_p__FBP	s__bacterium_LY17	OTU778	0	7	0	0	0	0	7
d__Bacteria	k__norank	p__Bacteroidetes	c__Bacteroidia	o__Bacteroidales	f__Prevotellaceae	g__norank_f__Prevotellaceae	s__uncultured_bacterium_g__norank_f__Prevotellaceae	OTU1396	29	0	30	0	1	0	60
d__Bacteria	k__norank	p__Firmicutes	c__Clostridia	o__Clostridiales	f__Lachnospiraceae	g__norank_f__Lachnospiraceae	s__Lachnospiraceae_bacterium_DW8	OTU387	17	84	7	0	0	0	108
d__Bacteria	k__norank	p__Firmicutes	c__Clostridia	o__Clostridiales	f__Ruminococcaceae	g__Ruminococcaceae_UCG-014	s__uncultured_bacterium_g__Ruminococcaceae_UCG-014	OTU1183	16	0	14	0	0	0	30
d__Bacteria	k__norank	p__Verrucomicrobia	c__unclassified_p__Verrucomicrobia	o__unclassified_p__Verrucomicrobia	f__unclassified_p__Verrucomicrobia	g__unclassified_p__Verrucomicrobia	s__unclassified_p__Verrucomicrobia	OTU1179	0	0	15	0	0	0	15
d__Bacteria	k__norank	p__Bacteroidetes	c__Bacteroidia	o__Bacteroidales	f__Bacteroidales_S24-7_group	g__norank_f__Bacteroidales_S24-7_group	s__uncultured_bacterium_g__norank_f__Bacteroidales_S24-7_group	OTU866	6	36	7	0	0	0	49
d__Bacteria	k__norank	p__Bacteroidetes	c__Bacteroidia	o__Bacteroidales	f__Bacteroidales_S24-7_group	g__norank_f__Bacteroidales_S24-7_group	s__unclassified_g__norank_f__Bacteroidales_S24-7_group	OTU877	0	14	0	0	0	0	14
d__Bacteria	k__norank	p__Proteobacteria	c__Gammaproteobacteria	o__Pseudomonadales	f__Pseudomonadaceae	g__Pseudomonas	s__unclassified_g__Pseudomonas	OTU309	17	0	0	0	0	0	17
d__Bacteria	k__norank	p__Proteobacteria	c__Alphaproteobacteria	o__Rhizobiales	f__Methylobacteriaceae	g__Methylobacterium	s__Methylobacterium_aerolatum	OTU151	88	0	0	0	0	1	89
d__Bacteria	k__norank	p__Bacteroidetes	c__Bacteroidia	o__Bacteroidales	f__Bacteroidales_S24-7_group	g__norank_f__Bacteroidales_S24-7_group	s__uncultured_bacterium_g__norank_f__Bacteroidales_S24-7_group	OTU1429	16	0	13	0	0	0	29
d__Bacteria	k__norank	p__Firmicutes	c__Clostridia	o__Clostridiales	f__Ruminococcaceae	g__[Eubacterium]_coprostanoligenes_group	s__unclassified_g__[Eubacterium]_coprostanoligenes_group	OTU262	4	0	0	0	0	0	4
d__Bacteria	k__norank	p__Firmicutes	c__Clostridia	o__Clostridiales	f__Ruminococcaceae	g__Ruminococcaceae_UCG-001	s__unclassified_g__Ruminococcaceae_UCG-001	OTU879	0	11	0	0	0	0	11
d__Bacteria	k__norank	p__Firmicutes	c__Clostridia	o__Clostridiales	f__Ruminococcaceae	g__Ruminococcus_1	s__unclassified_g__Ruminococcus_1	OTU814	0	8	0	0	0	0	8
d__Bacteria	k__norank	p__Bacteroidetes	c__Bacteroidia	o__Bacteroidales	f__Prevotellaceae	g__Prevotellaceae_UCG-003	s__unclassified_g__Prevotellaceae_UCG-003	OTU1404	1	0	19	0	0	0	20
d__Bacteria	k__norank	p__Firmicutes	c__Clostridia	o__Clostridiales	f__Peptostreptococcaceae	g__Terrisporobacter	s__unclassified_g__Terrisporobacter	OTU1418	111	11	111	0	0	0	233
d__Bacteria	k__norank	p__Bacteroidetes	c__Bacteroidia	o__Bacteroidales	f__Bacteroidales_S24-7_group	g__norank_f__Bacteroidales_S24-7_group	s__unclassified_g__norank_f__Bacteroidales_S24-7_group	OTU834	2	7	0	0	0	0	9
d__Bacteria	k__norank	p__Bacteroidetes	c__Bacteroidia	o__Bacteroidales	f__Bacteroidales_S24-7_group	g__norank_f__Bacteroidales_S24-7_group	s__uncultured_bacterium_g__norank_f__Bacteroidales_S24-7_group	OTU474	22	0	28	0	0	0	50
d__Bacteria	k__norank	p__Proteobacteria	c__Deltaproteobacteria	o__Desulfovibrionales	f__Desulfovibrionaceae	g__Bilophila	s__Bilophila_wadsworthia	OTU1145	40	0	51	0	0	0	91
d__Bacteria	k__norank	p__Bacteroidetes	c__Sphingobacteriia	o__Sphingobacteriales	f__Chitinophagaceae	g__unclassified_f__Chitinophagaceae	s__unclassified_f__Chitinophagaceae	OTU562	2	0	0	0	0	0	2
d__Bacteria	k__norank	p__Bacteroidetes	c__Bacteroidia	o__Bacteroidales	f__Bacteroidales_S24-7_group	g__norank_f__Bacteroidales_S24-7_group	s__uncultured_organism_g__norank_f__Bacteroidales_S24-7_group	OTU841	0	80	0	0	0	0	80
d__Bacteria	k__norank	p__Bacteroidetes	c__Bacteroidia	o__Bacteroidales	f__Bacteroidales_S24-7_group	g__norank_f__Bacteroidales_S24-7_group	s__unclassified_g__norank_f__Bacteroidales_S24-7_group	OTU886	0	26	0	0	0	0	26
d__Bacteria	k__norank	p__Firmicutes	c__Negativicutes	o__Selenomonadales	f__Veillonellaceae	g__Dialister	s__Dialister_invisus_DSM_15470	OTU1269	10	0	1	0	6	0	17
d__Bacteria	k__norank	p__Proteobacteria	c__Betaproteobacteria	o__Nitrosomonadales	f__Nitrosomonadaceae	g__Nitrosomonas	s__Nitrosomonas_europaea	OTU729	0	28	0	0	0	0	28
d__Bacteria	k__norank	p__Bacteroidetes	c__Bacteroidia	o__Bacteroidales	f__Porphyromonadaceae	g__Odoribacter	s__uncultured_bacterium_g__Odoribacter	OTU864	1	27	11	0	0	0	39
d__Bacteria	k__norank	p__Planctomycetes	c__Planctomycetacia	o__Brocadiales	f__Brocadiaceae	g__Candidatus_Brocadia	s__uncultured_bacterium_g__Candidatus_Brocadia	OTU263	15	0	2	0	0	0	17
d__Bacteria	k__norank	p__Firmicutes	c__Bacilli	o__Lactobacillales	f__Lactobacillaceae	g__Lactobacillus	s__Lactobacillus_camelliae	OTU733	23	40	13	0	0	0	76
d__Bacteria	k__norank	p__Proteobacteria	c__Alphaproteobacteria	o__Rhodobacterales	f__Rhodobacteraceae	g__Paracoccus	s__unclassified_g__Paracoccus	OTU289	11	1	9	0	0	0	21
d__Bacteria	k__norank	p__Proteobacteria	c__Alphaproteobacteria	o__Rhodospirillales	f__DA111	g__norank_f__DA111	s__uncultured_bacterium_g__norank_f__DA111	OTU1138	0	0	4	0	0	0	4
d__Bacteria	k__norank	p__Bacteroidetes	c__Flavobacteriia	o__Flavobacteriales	f__NS9_marine_group	g__norank_f__NS9_marine_group	s__uncultured_bacterium_g__norank_f__NS9_marine_group	OTU1295	0	0	8	0	0	0	8
d__Bacteria	k__norank	p__Firmicutes	c__Clostridia	o__Clostridiales	f__Lachnospiraceae	g__Roseburia	s__unclassified_g__Roseburia	OTU1031	0	0	9	0	0	0	9
d__Bacteria	k__norank	p__Cyanobacteria	c__Cyanobacteria	o__norank_c__Cyanobacteria	f__norank_c__Cyanobacteria	g__norank_c__Cyanobacteria	s__unclassified_g__norank_c__Cyanobacteria	OTU1389	0	0	2	0	0	0	2
d__Bacteria	k__norank	p__Bacteroidetes	c__Bacteroidia	o__Bacteroidales	f__Bacteroidales_S24-7_group	g__norank_f__Bacteroidales_S24-7_group	s__uncultured_bacterium_g__norank_f__Bacteroidales_S24-7_group	OTU22	15	0	5	0	0	0	20
d__Bacteria	k__norank	p__Firmicutes	c__Erysipelotrichia	o__Erysipelotrichales	f__Erysipelotrichaceae	g__[Anaerorhabdus]_furcosa_group	s__uncultured_bacterium_g__[Anaerorhabdus]_furcosa_group	OTU1143	1	0	5	0	0	0	6
d__Bacteria	k__norank	p__unclassified_k__norank	c__unclassified_k__norank	o__unclassified_k__norank	f__unclassified_k__norank	g__unclassified_k__norank	s__unclassified_k__norank	OTU844	0	64	0	0	0	0	64
d__Bacteria	k__norank	p__Tenericutes	c__Mollicutes	o__Mollicutes_RF9	f__norank_o__Mollicutes_RF9	g__norank_o__Mollicutes_RF9	s__unclassified_g__norank_o__Mollicutes_RF9	OTU1187	0	0	6	0	0	0	6
d__Bacteria	k__norank	p__unclassified_k__norank	c__unclassified_k__norank	o__unclassified_k__norank	f__unclassified_k__norank	g__unclassified_k__norank	s__unclassified_k__norank	OTU996	0	0	7	0	0	0	7
d__Bacteria	k__norank	p__Bacteroidetes	c__Bacteroidia	o__Bacteroidales	f__Rikenellaceae	g__Alistipes	s__Alistipes_shahii	OTU60	10	0	28	0	0	0	38
d__Bacteria	k__norank	p__Proteobacteria	c__Gammaproteobacteria	o__Oceanospirillales	f__Halomonadaceae	g__Halomonas	s__Halomonas_cibimaris	OTU327	49	0	12	0	0	0	61
d__Bacteria	k__norank	p__Bacteroidetes	c__Bacteroidia	o__Bacteroidales	f__Prevotellaceae	g__Prevotellaceae_NK3B31_group	s__uncultured_bacterium_g__Prevotellaceae_NK3B31_group	OTU64	12	0	23	0	0	0	35
d__Bacteria	k__norank	p__Firmicutes	c__Erysipelotrichia	o__Erysipelotrichales	f__Erysipelotrichaceae	g__Allobaculum	s__uncultured_bacterium_g__Allobaculum	OTU1198	13	0	21	0	1	0	35
d__Bacteria	k__norank	p__Proteobacteria	c__Betaproteobacteria	o__Nitrosomonadales	f__Nitrosomonadaceae	g__Nitrosomonas	s__bacterium_enrichment_culture_clone_SRAO_14	OTU1044	0	0	15	0	0	0	15
d__Bacteria	k__norank	p__unclassified_k__norank	c__unclassified_k__norank	o__unclassified_k__norank	f__unclassified_k__norank	g__unclassified_k__norank	s__unclassified_k__norank	OTU848	0	35	0	0	0	0	35
d__Bacteria	k__norank	p__Proteobacteria	c__Deltaproteobacteria	o__Myxococcales	f__Blfdi19	g__norank_f__Blfdi19	s__uncultured_bacterium_g__norank_f__Blfdi19	OTU654	0	54	0	0	0	0	54
d__Bacteria	k__norank	p__Proteobacteria	c__Alphaproteobacteria	o__Rhizobiales	f__Rhizobiales_Incertae_Sedis	g__Rhizomicrobium	s__unclassified_g__Rhizomicrobium	OTU830	0	12	0	0	0	0	12
d__Bacteria	k__norank	p__Bacteroidetes	c__Bacteroidia	o__Bacteroidales	f__Bacteroidales_S24-7_group	g__norank_f__Bacteroidales_S24-7_group	s__uncultured_bacterium_g__norank_f__Bacteroidales_S24-7_group	OTU707	11	63	37	0	0	0	111
d__Bacteria	k__norank	p__Firmicutes	c__Clostridia	o__Clostridiales	f__Family_XI_o__Clostridiales	g__Anaerococcus	s__unclassified_g__Anaerococcus	OTU732	0	21	0	0	0	0	21
d__Bacteria	k__norank	p__Bacteroidetes	c__Bacteroidia	o__Bacteroidales	f__Bacteroidales_S24-7_group	g__norank_f__Bacteroidales_S24-7_group	s__uncultured_bacterium_g__norank_f__Bacteroidales_S24-7_group	OTU25	10	0	2	0	0	0	12
d__Bacteria	k__norank	p__Proteobacteria	c__Alphaproteobacteria	o__Rhizobiales	f__Rhizobiales_Incertae_Sedis	g__Rhizomicrobium	s__uncultured_alpha_proteobacterium_g__Rhizomicrobium	OTU545	10	0	3	0	0	0	13
d__Bacteria	k__norank	p__Firmicutes	c__Clostridia	o__Clostridiales	f__Lachnospiraceae	g__Lachnospiraceae_NK4A136_group	s__uncultured_bacterium_g__Lachnospiraceae_NK4A136_group	OTU622	0	19	3	0	0	0	22
d__Bacteria	k__norank	p__unclassified_k__norank	c__unclassified_k__norank	o__unclassified_k__norank	f__unclassified_k__norank	g__unclassified_k__norank	s__unclassified_k__norank	OTU667	0	57	0	0	0	0	57
d__Bacteria	k__norank	p__Bacteroidetes	c__Bacteroidia	o__Bacteroidales	f__Prevotellaceae	g__Prevotellaceae_NK3B31_group	s__uncultured_Prevotella_sp._g__Prevotellaceae_NK3B31_group	OTU1348	21	0	108	0	0	0	129
d__Bacteria	k__norank	p__Bacteroidetes	c__Flavobacteriia	o__Flavobacteriales	f__Flavobacteriaceae	g__Cloacibacterium	s__unclassified_g__Cloacibacterium	OTU1285	2	12	27	0	2	0	43
d__Bacteria	k__norank	p__Proteobacteria	c__Deltaproteobacteria	o__Desulfovibrionales	f__Desulfovibrionaceae	g__Desulfovibrio	s__unclassified_g__Desulfovibrio	OTU1040	0	0	12	0	0	0	12
d__Bacteria	k__norank	p__Acidobacteria	c__Acidobacteria	o__norank_c__Acidobacteria	f__norank_c__Acidobacteria	g__norank_c__Acidobacteria	s__unclassified_g__norank_c__Acidobacteria	OTU728	0	23	0	0	0	0	23
d__Bacteria	k__norank	p__Latescibacteria	c__norank_p__Latescibacteria	o__norank_p__Latescibacteria	f__norank_p__Latescibacteria	g__norank_p__Latescibacteria	s__uncultured_Acidobacteria_bacterium_g__norank_p__Latescibacteria	OTU1004	0	0	13	0	0	0	13
d__Bacteria	k__norank	p__Proteobacteria	c__Gammaproteobacteria	o__Enterobacteriales	f__Enterobacteriaceae	g__Enterobacter	s__unclassified_g__Enterobacter	OTU1449	417	4	58	0	0	2	481
d__Bacteria	k__norank	p__Firmicutes	c__Clostridia	o__Clostridiales	f__Lachnospiraceae	g__Butyrivibrio	s__unclassified_g__Butyrivibrio	OTU1255	5	0	13	0	0	0	18
d__Bacteria	k__norank	p__Verrucomicrobia	c__Verrucomicrobiae	o__Verrucomicrobiales	f__Verrucomicrobiaceae	g__Akkermansia	s__Akkermansia_muciniphila	OTU322	138	0	109	0	0	0	247
d__Bacteria	k__norank	p__Firmicutes	c__Bacilli	o__Lactobacillales	f__Lactobacillaceae	g__Lactobacillus	s__Lactobacillus_mucosae_LM1	OTU497	14	0	6	0	0	0	20
d__Bacteria	k__norank	p__Firmicutes	c__Clostridia	o__Clostridiales	f__Lachnospiraceae	g__Roseburia	s__Eubacterium_plexicaudatum	OTU889	0	10	0	0	0	0	10
d__Bacteria	k__norank	p__Firmicutes	c__Clostridia	o__Clostridiales	f__Lachnospiraceae	g__Blautia	s__unclassified_g__Blautia	OTU1029	15	51	33	0	0	0	99
d__Bacteria	k__norank	p__Firmicutes	c__Clostridia	o__Clostridiales	f__Ruminococcaceae	g__Ruminococcaceae_UCG-005	s__uncultured_bacterium_g__Ruminococcaceae_UCG-005	OTU1163	0	0	9	0	0	0	9
d__Bacteria	k__norank	p__Proteobacteria	c__Alphaproteobacteria	o__Caulobacterales	f__Caulobacteraceae	g__Phenylobacterium	s__unclassified_g__Phenylobacterium	OTU987	0	0	4	0	0	0	4
d__Bacteria	k__norank	p__Firmicutes	c__Clostridia	o__Clostridiales	f__Ruminococcaceae	g__Ruminococcus_1	s__unclassified_g__Ruminococcus_1	OTU570	42	0	51	0	0	0	93
d__Bacteria	k__norank	p__Firmicutes	c__Clostridia	o__Clostridiales	f__Lachnospiraceae	g__Anaerosporobacter	s__unclassified_g__Anaerosporobacter	OTU2	7	0	10	0	0	0	17
d__Bacteria	k__norank	p__unclassified_k__norank	c__unclassified_k__norank	o__unclassified_k__norank	f__unclassified_k__norank	g__unclassified_k__norank	s__unclassified_k__norank	OTU1218	0	0	4	0	0	0	4
d__Bacteria	k__norank	p__Proteobacteria	c__Gammaproteobacteria	o__Oceanospirillales	f__Alcanivoracaceae	g__Alcanivorax	s__unclassified_g__Alcanivorax	OTU809	0	8	0	0	0	0	8
d__Bacteria	k__norank	p__Actinobacteria	c__Actinobacteria	o__Micrococcales	f__Micrococcaceae	g__Kocuria	s__Kocuria_marina	OTU905	17	72	15	0	0	0	104
d__Bacteria	k__norank	p__Firmicutes	c__Clostridia	o__Clostridiales	f__Peptococcaceae	g__Peptococcus	s__uncultured_bacterium_g__Peptococcus	OTU184	2	0	1	0	0	0	3
d__Bacteria	k__norank	p__Bacteroidetes	c__Bacteroidia	o__Bacteroidales	f__Prevotellaceae	g__Prevotella_1	s__uncultured_rumen_bacterium_g__Prevotella_1	OTU794	0	12	3	0	0	0	15
d__Bacteria	k__norank	p__Spirochaetae	c__Spirochaetes	o__Spirochaetales	f__Spirochaetaceae	g__Treponema_2	s__unclassified_g__Treponema_2	OTU973	5	0	6	0	0	0	11
d__Bacteria	k__norank	p__Firmicutes	c__Clostridia	o__Clostridiales	f__Ruminococcaceae	g__Ruminiclostridium_5	s__uncultured_bacterium_g__Ruminiclostridium_5	OTU164	12	0	12	0	0	0	24
d__Bacteria	k__norank	p__Firmicutes	c__Bacilli	o__Bacillales	f__Paenibacillaceae	g__Paenibacillus	s__Paenibacillus_bovis	OTU169	13	0	0	0	0	0	13
d__Bacteria	k__norank	p__Firmicutes	c__Negativicutes	o__Selenomonadales	f__Veillonellaceae	g__Mitsuokella	s__unclassified_g__Mitsuokella	OTU1053	16	0	32	0	0	0	48
d__Bacteria	k__norank	p__Firmicutes	c__Clostridia	o__Clostridiales	f__Lachnospiraceae	g__Lachnospiraceae_NK4A136_group	s__uncultured_bacterium_g__Lachnospiraceae_NK4A136_group	OTU1039	10	22	44	0	0	0	76
d__Bacteria	k__norank	p__Chloroflexi	c__Anaerolineae	o__Anaerolineales	f__Anaerolineaceae	g__Anaerolinea	s__unclassified_g__Anaerolinea	OTU942	0	17	0	0	0	0	17
d__Bacteria	k__norank	p__Proteobacteria	c__Deltaproteobacteria	o__Oligoflexales	f__0319-6G20	g__norank_f__0319-6G20	s__unclassified_g__norank_f__0319-6G20	OTU1211	1	2	9	0	0	0	12
d__Bacteria	k__norank	p__unclassified_k__norank	c__unclassified_k__norank	o__unclassified_k__norank	f__unclassified_k__norank	g__unclassified_k__norank	s__unclassified_k__norank	OTU1079	0	0	7	0	0	1	8
d__Bacteria	k__norank	p__Deinococcus-Thermus	c__Deinococci	o__Deinococcales	f__Deinococcaceae	g__Deinococcus	s__Deinococcus_geothermalis_DSM_11300	OTU1401	0	3	8	0	0	0	11
d__Bacteria	k__norank	p__Bacteroidetes	c__Bacteroidia	o__Bacteroidales	f__Bacteroidales_S24-7_group	g__norank_f__Bacteroidales_S24-7_group	s__uncultured_bacterium_g__norank_f__Bacteroidales_S24-7_group	OTU872	0	67	0	0	0	0	67
d__Bacteria	k__norank	p__Firmicutes	c__Clostridia	o__Clostridiales	f__Ruminococcaceae	g__Ruminococcaceae_UCG-013	s__unclassified_g__Ruminococcaceae_UCG-013	OTU248	4	0	0	0	0	0	4
d__Bacteria	k__norank	p__Bacteroidetes	c__Bacteroidia	o__Bacteroidales	f__Prevotellaceae	g__Prevotella_2	s__unclassified_g__Prevotella_2	OTU331	30	0	29	0	3	0	62
d__Bacteria	k__norank	p__Actinobacteria	c__Actinobacteria	o__Micrococcales	f__Intrasporangiaceae	g__Oryzihumus	s__uncultured_bacterium_g__Oryzihumus	OTU1028	0	0	4	0	0	0	4
d__Bacteria	k__norank	p__Firmicutes	c__Clostridia	o__Clostridiales	f__Ruminococcaceae	g__Ruminococcaceae_UCG-005	s__unclassified_g__Ruminococcaceae_UCG-005	OTU1112	31	0	36	0	0	0	67
d__Bacteria	k__norank	p__Chloroflexi	c__Anaerolineae	o__Anaerolineales	f__Anaerolineaceae	g__norank_f__Anaerolineaceae	s__unclassified_g__norank_f__Anaerolineaceae	OTU832	0	20	0	0	0	0	20
d__Bacteria	k__norank	p__Firmicutes	c__Clostridia	o__Clostridiales	f__Lachnospiraceae	g__Lachnoclostridium	s__unclassified_g__Lachnoclostridium	OTU440	300	0	332	0	0	0	632
d__Bacteria	k__norank	p__Firmicutes	c__Clostridia	o__Clostridiales	f__Family_XIII	g__Family_XIII_AD3011_group	s__uncultured_bacterium_g__Family_XIII_AD3011_group	OTU822	0	6	0	0	0	0	6
d__Bacteria	k__norank	p__Actinobacteria	c__Actinobacteria	o__Micrococcales	f__Microbacteriaceae	g__Gryllotalpicola	s__uncultured_bacterium_g__Gryllotalpicola	OTU813	0	7	0	0	0	0	7
d__Bacteria	k__norank	p__Bacteroidetes	c__Bacteroidia	o__Bacteroidales	f__Bacteroidales_S24-7_group	g__norank_f__Bacteroidales_S24-7_group	s__uncultured_bacterium_g__norank_f__Bacteroidales_S24-7_group	OTU869	5	42	16	0	0	0	63
d__Bacteria	k__norank	p__Proteobacteria	c__Alphaproteobacteria	o__Rhizobiales	f__Beijerinckiaceae	g__Methylovirgula	s__uncultured_alpha_proteobacterium_g__Methylovirgula	OTU227	5	0	0	0	0	0	5
d__Bacteria	k__norank	p__Bacteroidetes	c__Cytophagia	o__Cytophagales	f__Cytophagaceae	g__Larkinella	s__uncultured_bacterium_g__Larkinella	OTU73	6	0	0	0	0	0	6
d__Bacteria	k__norank	p__Spirochaetae	c__Spirochaetes	o__Spirochaetales	f__Spirochaetaceae	g__Treponema_2	s__Treponema_succinifaciens_DSM_2489	OTU1374	0	0	13	0	0	0	13
d__Bacteria	k__norank	p__Firmicutes	c__Clostridia	o__Clostridiales	f__Lachnospiraceae	g__Lachnospiraceae_UCG-001	s__uncultured_bacterium_g__Lachnospiraceae_UCG-001	OTU342	21	128	117	0	0	0	266
d__Bacteria	k__norank	p__Bacteroidetes	c__Bacteroidia	o__Bacteroidales	f__Bacteroidales_S24-7_group	g__norank_f__Bacteroidales_S24-7_group	s__uncultured_bacterium_g__norank_f__Bacteroidales_S24-7_group	OTU493	16	7	20	0	0	0	43
d__Bacteria	k__norank	p__Ignavibacteriae	c__Ignavibacteria	o__Ignavibacteriales	f__PHOS-HE36	g__norank_f__PHOS-HE36	s__uncultured_bacterium_g__norank_f__PHOS-HE36	OTU1409	0	0	5	0	0	0	5
d__Bacteria	k__norank	p__Bacteroidetes	c__Bacteroidia	o__Bacteroidales	f__Rikenellaceae	g__Alistipes	s__unclassified_g__Alistipes	OTU1373	0	0	5	0	0	0	5
d__Bacteria	k__norank	p__Firmicutes	c__Clostridia	o__Clostridiales	f__Ruminococcaceae	g__Ruminiclostridium_5	s__uncultured_bacterium_g__Ruminiclostridium_5	OTU685	3	56	0	0	0	0	59
d__Bacteria	k__norank	p__Firmicutes	c__Clostridia	o__Clostridiales	f__Lachnospiraceae	g__Anaerostipes	s__Anaerostipes_hadrus_g__Anaerostipes	OTU520	35	0	65	0	0	1	101
d__Bacteria	k__norank	p__Firmicutes	c__Clostridia	o__Clostridiales	f__Lachnospiraceae	g__norank_f__Lachnospiraceae	s__uncultured_bacterium_g__norank_f__Lachnospiraceae	OTU421	6	0	0	0	0	0	6
d__Bacteria	k__norank	p__Firmicutes	c__Clostridia	o__Clostridiales	f__Ruminococcaceae	g__Ruminococcaceae_UCG-009	s__uncultured_bacterium_g__Ruminococcaceae_UCG-009	OTU199	2	0	4	0	0	0	6
d__Bacteria	k__norank	p__Proteobacteria	c__Alphaproteobacteria	o__Rhodobacterales	f__Rhodobacteraceae	g__Rhodobacter	s__unclassified_g__Rhodobacter	OTU717	0	59	1	0	0	0	60
d__Bacteria	k__norank	p__Bacteroidetes	c__Flavobacteriia	o__Flavobacteriales	f__Flavobacteriaceae	g__Flavobacterium	s__Flavobacterium_aquatile	OTU764	0	18	0	0	0	0	18
d__Bacteria	k__norank	p__Bacteroidetes	c__Bacteroidia	o__Bacteroidales	f__Rikenellaceae	g__Rikenellaceae_RC9_gut_group	s__uncultured_Bacteroidales_bacterium_g__Rikenellaceae_RC9_gut_group	OTU1432	10	0	16	0	0	0	26
d__Bacteria	k__norank	p__Firmicutes	c__Clostridia	o__Clostridiales	f__Lachnospiraceae	g__Anaerostipes	s__unclassified_g__Anaerostipes	OTU222	30	0	13	0	0	0	43
d__Bacteria	k__norank	p__unclassified_k__norank	c__unclassified_k__norank	o__unclassified_k__norank	f__unclassified_k__norank	g__unclassified_k__norank	s__unclassified_k__norank	OTU1267	0	1	3	0	0	0	4
d__Bacteria	k__norank	p__Firmicutes	c__Clostridia	o__Clostridiales	f__Lachnospiraceae	g__[Eubacterium]_fissicatena_group	s__unclassified_g__[Eubacterium]_fissicatena_group	OTU475	9	0	3	0	0	0	12
d__Bacteria	k__norank	p__Firmicutes	c__Clostridia	o__Clostridiales	f__Lachnospiraceae	g__unclassified_f__Lachnospiraceae	s__unclassified_f__Lachnospiraceae	OTU129	77	81	200	0	0	0	358
d__Bacteria	k__norank	p__Proteobacteria	c__Betaproteobacteria	o__Burkholderiales	f__Comamonadaceae	g__unclassified_f__Comamonadaceae	s__unclassified_f__Comamonadaceae	OTU321	12	0	0	0	0	0	12
d__Bacteria	k__norank	p__Actinobacteria	c__Actinobacteria	o__Micrococcales	f__Sanguibacteraceae	g__Sanguibacter	s__Sanguibacter_keddieii_DSM_10542	OTU172	10	0	0	0	0	0	10
d__Bacteria	k__norank	p__Chloroflexi	c__Thermomicrobia	o__JG30-KF-CM45	f__norank_o__JG30-KF-CM45	g__norank_o__JG30-KF-CM45	s__unclassified_g__norank_o__JG30-KF-CM45	OTU627	0	28	0	0	0	0	28
d__Bacteria	k__norank	p__Bacteroidetes	c__Bacteroidetes_Incertae_Sedis	o__Order_III	f__norank_o__Order_III	g__norank_o__Order_III	s__uncultured_bacterium_g__norank_o__Order_III	OTU635	0	9	0	0	0	0	9
d__Bacteria	k__norank	p__Firmicutes	c__Clostridia	o__Clostridiales	f__Lachnospiraceae	g__Lachnospiraceae_UCG-006	s__uncultured_bacterium_g__Lachnospiraceae_UCG-006	OTU193	8	10	13	0	0	0	31
d__Bacteria	k__norank	p__Firmicutes	c__Clostridia	o__Clostridiales	f__Lachnospiraceae	g__Oribacterium	s__uncultured_bacterium_g__Oribacterium	OTU236	3	0	2	1	0	0	6
d__Bacteria	k__norank	p__Gemmatimonadetes	c__Gemmatimonadetes	o__norank_c__Gemmatimonadetes	f__norank_c__Gemmatimonadetes	g__norank_c__Gemmatimonadetes	s__uncultured_bacterium_g__norank_c__Gemmatimonadetes	OTU469	3	0	0	0	0	0	3
d__Bacteria	k__norank	p__Firmicutes	c__Clostridia	o__Clostridiales	f__Lachnospiraceae	g__Lachnospiraceae_NK4A136_group	s__uncultured_bacterium_g__Lachnospiraceae_NK4A136_group	OTU53	81	54	84	0	0	0	219
d__Bacteria	k__norank	p__Chloroflexi	c__Anaerolineae	o__Anaerolineales	f__Anaerolineaceae	g__norank_f__Anaerolineaceae	s__unclassified_g__norank_f__Anaerolineaceae	OTU170	4	0	6	0	0	0	10
d__Bacteria	k__norank	p__Planctomycetes	c__Planctomycetacia	o__Planctomycetales	f__Planctomycetaceae	g__norank_f__Planctomycetaceae	s__unclassified_g__norank_f__Planctomycetaceae	OTU153	4	0	0	0	0	0	4
d__Bacteria	k__norank	p__Firmicutes	c__Clostridia	o__Clostridiales	f__Ruminococcaceae	g__Ruminiclostridium_9	s__unclassified_g__Ruminiclostridium_9	OTU341	2	0	0	0	0	0	2
d__Bacteria	k__norank	p__Firmicutes	c__Clostridia	o__Clostridiales	f__Lachnospiraceae	g__unclassified_f__Lachnospiraceae	s__unclassified_f__Lachnospiraceae	OTU127	12	0	1	0	0	0	13
d__Bacteria	k__norank	p__Proteobacteria	c__Alphaproteobacteria	o__Rhizobiales	f__Hyphomicrobiaceae	g__Pelagibacterium	s__uncultured_bacterium_g__Pelagibacterium	OTU351	4	0	0	0	0	0	4
d__Bacteria	k__norank	p__Actinobacteria	c__Actinobacteria	o__Streptosporangiales	f__Streptosporangiaceae	g__Nonomuraea	s__Nonomuraea_kuesteri	OTU168	5	5	0	0	0	0	10
d__Bacteria	k__norank	p__Bacteroidetes	c__Sphingobacteriia	o__Sphingobacteriales	f__norank_o__Sphingobacteriales	g__norank_o__Sphingobacteriales	s__uncultured_bacterium_g__norank_o__Sphingobacteriales	OTU1403	3	0	2	0	0	0	5
d__Bacteria	k__norank	p__Firmicutes	c__Clostridia	o__Clostridiales	f__Lachnospiraceae	g__Lachnospiraceae_NK4A136_group	s__uncultured_Firmicutes_bacterium_g__Lachnospiraceae_NK4A136_group	OTU597	6	24	3	0	0	0	33
d__Bacteria	k__norank	p__Bacteroidetes	c__Bacteroidia	o__Bacteroidales	f__Porphyromonadaceae	g__unclassified_f__Porphyromonadaceae	s__unclassified_f__Porphyromonadaceae	OTU737	0	66	0	0	0	0	66
d__Bacteria	k__norank	p__Tenericutes	c__Mollicutes	o__Mollicutes_RF9	f__norank_o__Mollicutes_RF9	g__norank_o__Mollicutes_RF9	s__unclassified_g__norank_o__Mollicutes_RF9	OTU308	17	0	8	0	0	0	25
d__Bacteria	k__norank	p__Firmicutes	c__Clostridia	o__Clostridiales	f__Lachnospiraceae	g__norank_f__Lachnospiraceae	s__uncultured_bacterium_g__norank_f__Lachnospiraceae	OTU684	0	28	0	0	0	0	28
d__Bacteria	k__norank	p__Proteobacteria	c__Betaproteobacteria	o__Burkholderiales	f__Oxalobacteraceae	g__Massilia	s__unclassified_g__Massilia	OTU243	33	19	5	0	0	0	57
d__Bacteria	k__norank	p__Firmicutes	c__Clostridia	o__Clostridiales	f__Ruminococcaceae	g__unclassified_f__Ruminococcaceae	s__unclassified_f__Ruminococcaceae	OTU348	7	0	0	0	0	0	7
d__Bacteria	k__norank	p__Bacteroidetes	c__Bacteroidia	o__Bacteroidales	f__Prevotellaceae	g__Paraprevotella	s__unclassified_g__Paraprevotella	OTU44	21	0	0	0	0	0	21
d__Bacteria	k__norank	p__Proteobacteria	c__Alphaproteobacteria	o__Rhodospirillales	f__Acetobacteraceae	g__unclassified_f__Acetobacteraceae	s__unclassified_f__Acetobacteraceae	OTU719	0	69	24	0	0	0	93
d__Bacteria	k__norank	p__Proteobacteria	c__Betaproteobacteria	o__Burkholderiales	f__Comamonadaceae	g__unclassified_f__Comamonadaceae	s__unclassified_f__Comamonadaceae	OTU807	0	46	0	0	0	0	46
d__Bacteria	k__norank	p__Bacteroidetes	c__Cytophagia	o__Cytophagales	f__Cytophagaceae	g__Larkinella	s__uncultured_bacterium_g__Larkinella	OTU86	7	0	0	0	0	0	7
d__Bacteria	k__norank	p__Proteobacteria	c__Gammaproteobacteria	o__Enterobacteriales	f__Enterobacteriaceae	g__unclassified_f__Enterobacteriaceae	s__unclassified_f__Enterobacteriaceae	OTU247	26	0	0	0	0	0	26
d__Bacteria	k__norank	p__Bacteroidetes	c__Bacteroidia	o__Bacteroidales	f__Bacteroidales_S24-7_group	g__norank_f__Bacteroidales_S24-7_group	s__uncultured_bacterium_g__norank_f__Bacteroidales_S24-7_group	OTU394	3	0	5	0	0	0	8
d__Bacteria	k__norank	p__Proteobacteria	c__Alphaproteobacteria	o__Rhodospirillales	f__Rhodospirillaceae	g__Inquilinus	s__unclassified_g__Inquilinus	OTU1165	0	0	2	0	0	0	2
d__Bacteria	k__norank	p__Firmicutes	c__Clostridia	o__Clostridiales	f__Christensenellaceae	g__Christensenellaceae_R-7_group	s__uncultured_prokaryote_g__Christensenellaceae_R-7_group	OTU512	53	0	40	0	0	0	93
d__Bacteria	k__norank	p__Saccharibacteria	c__Unknown_Class_p__Saccharibacteria	o__Unknown_Order_c__Unknown_Class_p__Saccharibacteria	f__Unknown_Family_o__Unknown_Order_c__Unknown_Class_p__Saccharibacteria	g__Candidatus_Saccharimonas	s__unclassified_g__Candidatus_Saccharimonas	OTU785	0	52	0	0	0	0	52
d__Bacteria	k__norank	p__unclassified_k__norank	c__unclassified_k__norank	o__unclassified_k__norank	f__unclassified_k__norank	g__unclassified_k__norank	s__unclassified_k__norank	OTU546	6	0	0	0	0	0	6
d__Bacteria	k__norank	p__Firmicutes	c__Negativicutes	o__Selenomonadales	f__Veillonellaceae	g__Megasphaera	s__Megasphaera_elsdenii_DSM_20460	OTU571	74	2	63	0	0	0	139
d__Bacteria	k__norank	p__Firmicutes	c__Clostridia	o__Clostridiales	f__Ruminococcaceae	g__Ruminiclostridium_9	s__unclassified_g__Ruminiclostridium_9	OTU503	102	34	161	0	0	1	298
d__Bacteria	k__norank	p__Bacteroidetes	c__Bacteroidia	o__Bacteroidales	f__Bacteroidales_S24-7_group	g__norank_f__Bacteroidales_S24-7_group	s__uncultured_bacterium_g__norank_f__Bacteroidales_S24-7_group	OTU32	195	0	153	0	0	0	348
d__Bacteria	k__norank	p__Firmicutes	c__Bacilli	o__Bacillales	f__Bacillaceae	g__Bacillus	s__unclassified_g__Bacillus	OTU188	37	0	0	0	0	0	37
d__Bacteria	k__norank	p__Bacteroidetes	c__Bacteroidia	o__Bacteroidales	f__Rikenellaceae	g__Rikenellaceae_RC9_gut_group	s__Bacteroidales_bacterium_P13	OTU1326	0	0	5	0	0	0	5
d__Bacteria	k__norank	p__Firmicutes	c__Clostridia	o__Clostridiales	f__Lachnospiraceae	g__unclassified_f__Lachnospiraceae	s__unclassified_f__Lachnospiraceae	OTU1073	0	0	4	0	0	0	4
d__Bacteria	k__norank	p__Firmicutes	c__Bacilli	o__Lactobacillales	f__Lactobacillaceae	g__Lactobacillus	s__Lactobacillus_intestinalis	OTU1064	84	3	53	0	0	0	140
d__Bacteria	k__norank	p__Firmicutes	c__Clostridia	o__Clostridiales	f__Ruminococcaceae	g__Ruminococcus_1	s__unclassified_g__Ruminococcus_1	OTU551	2	0	0	0	0	0	2
d__Bacteria	k__norank	p__Firmicutes	c__Clostridia	o__Clostridiales	f__Lachnospiraceae	g__Lachnospiraceae_NC2004_group	s__uncultured_Clostridiaceae_bacterium_g__Lachnospiraceae_NC2004_group	OTU258	2	0	7	0	0	0	9
d__Bacteria	k__norank	p__Cyanobacteria	c__Cyanobacteria	o__Gastranaerophilales	f__norank_o__Gastranaerophilales	g__norank_o__Gastranaerophilales	s__uncultured_bacterium_g__norank_o__Gastranaerophilales	OTU677	0	353	13	0	0	0	366
d__Bacteria	k__norank	p__Actinobacteria	c__Actinobacteria	o__Corynebacteriales	f__Mycobacteriaceae	g__Mycobacterium	s__unclassified_g__Mycobacterium	OTU749	2	54	1	0	2	0	59
d__Bacteria	k__norank	p__Firmicutes	c__Clostridia	o__Clostridiales	f__unclassified_o__Clostridiales	g__unclassified_o__Clostridiales	s__unclassified_o__Clostridiales	OTU786	0	21	0	0	0	0	21
d__Bacteria	k__norank	p__Firmicutes	c__Clostridia	o__Clostridiales	f__Ruminococcaceae	g__Ruminococcaceae_UCG-013	s__unclassified_g__Ruminococcaceae_UCG-013	OTU1123	1	0	3	0	0	0	4
d__Bacteria	k__norank	p__Firmicutes	c__Clostridia	o__Clostridiales	f__Lachnospiraceae	g__[Eubacterium]_ventriosum_group	s__uncultured_organism_g__[Eubacterium]_ventriosum_group	OTU28	10	0	12	0	0	0	22
d__Bacteria	k__norank	p__Actinobacteria	c__Actinobacteria	o__Corynebacteriales	f__Corynebacteriaceae	g__Corynebacterium_1	s__unclassified_g__Corynebacterium_1	OTU1477	14	22	8	0	0	0	44
d__Bacteria	k__norank	p__Firmicutes	c__Bacilli	o__Lactobacillales	f__Streptococcaceae	g__Streptococcus	s__Streptococcus_hyointestinalis	OTU39	17	0	3	0	0	0	20
d__Bacteria	k__norank	p__Firmicutes	c__Clostridia	o__Clostridiales	f__Lachnospiraceae	g__Lachnoclostridium	s__unclassified_g__Lachnoclostridium	OTU145	82	2	71	0	0	0	155
d__Bacteria	k__norank	p__unclassified_k__norank	c__unclassified_k__norank	o__unclassified_k__norank	f__unclassified_k__norank	g__unclassified_k__norank	s__unclassified_k__norank	OTU1173	0	4	26	0	0	0	30
d__Bacteria	k__norank	p__Proteobacteria	c__Gammaproteobacteria	o__Pseudomonadales	f__Pseudomonadaceae	g__Pseudomonas	s__unclassified_g__Pseudomonas	OTU598	0	14	0	0	0	0	14
d__Bacteria	k__norank	p__Bacteroidetes	c__Bacteroidia	o__Bacteroidales	f__Prevotellaceae	g__unclassified_f__Prevotellaceae	s__unclassified_f__Prevotellaceae	OTU403	6	0	0	0	0	0	6
d__Bacteria	k__norank	p__Bacteroidetes	c__Bacteroidia	o__Bacteroidales	f__Rikenellaceae	g__Alistipes	s__uncultured_bacterium_g__Alistipes	OTU588	13	555	269	0	0	0	837
d__Bacteria	k__norank	p__Tenericutes	c__Mollicutes	o__Mollicutes_RF9	f__norank_o__Mollicutes_RF9	g__norank_o__Mollicutes_RF9	s__unclassified_g__norank_o__Mollicutes_RF9	OTU1215	8	0	7	0	0	0	15
d__Bacteria	k__norank	p__Bacteroidetes	c__Bacteroidia	o__Bacteroidales	f__Bacteroidales_S24-7_group	g__norank_f__Bacteroidales_S24-7_group	s__uncultured_Bacteroidales_bacterium_g__norank_f__Bacteroidales_S24-7_group	OTU791	23	35	26	0	0	0	84
d__Bacteria	k__norank	p__Bacteroidetes	c__Sphingobacteriia	o__Sphingobacteriales	f__unclassified_o__Sphingobacteriales	g__unclassified_o__Sphingobacteriales	s__unclassified_o__Sphingobacteriales	OTU840	0	59	0	0	0	0	59
d__Bacteria	k__norank	p__Chloroflexi	c__Thermomicrobia	o__JG30-KF-CM45	f__norank_o__JG30-KF-CM45	g__norank_o__JG30-KF-CM45	s__uncultured_soil_bacterium_g__norank_o__JG30-KF-CM45	OTU406	8	0	0	0	0	0	8
d__Bacteria	k__norank	p__Bacteroidetes	c__Bacteroidia	o__Bacteroidales	f__Bacteroidales_S24-7_group	g__norank_f__Bacteroidales_S24-7_group	s__uncultured_bacterium_g__norank_f__Bacteroidales_S24-7_group	OTU30	2	0	0	0	0	0	2
d__Bacteria	k__norank	p__Chloroflexi	c__Caldilineae	o__Caldilineales	f__Caldilineaceae	g__norank_f__Caldilineaceae	s__unclassified_g__norank_f__Caldilineaceae	OTU833	0	22	0	0	0	0	22
d__Bacteria	k__norank	p__Bacteroidetes	c__Bacteroidia	o__Bacteroidales	f__Bacteroidales_BS11_gut_group	g__norank_f__Bacteroidales_BS11_gut_group	s__uncultured_bacterium_g__norank_f__Bacteroidales_BS11_gut_group	OTU536	27	0	20	0	0	0	47
d__Bacteria	k__norank	p__Proteobacteria	c__Deltaproteobacteria	o__Myxococcales	f__Archangiaceae	g__Melittangium	s__Melittangium_lichenicola_g__Melittangium	OTU514	4	0	0	0	0	0	4
d__Bacteria	k__norank	p__Firmicutes	c__Clostridia	o__Clostridiales	f__Lachnospiraceae	g__unclassified_f__Lachnospiraceae	s__unclassified_f__Lachnospiraceae	OTU1259	7	0	7	0	0	0	14
d__Bacteria	k__norank	p__Firmicutes	c__Erysipelotrichia	o__Erysipelotrichales	f__Erysipelotrichaceae	g__norank_f__Erysipelotrichaceae	s__uncultured_bacterium_g__norank_f__Erysipelotrichaceae	OTU1213	1	0	6	0	0	0	7
d__Bacteria	k__norank	p__Proteobacteria	c__Gammaproteobacteria	o__Vibrionales	f__Vibrionaceae	g__Vibrio	s__Vibrio_litoralis	OTU273	6	0	0	0	0	0	6
d__Bacteria	k__norank	p__Bacteroidetes	c__Bacteroidia	o__Bacteroidales	f__Bacteroidales_S24-7_group	g__norank_f__Bacteroidales_S24-7_group	s__uncultured_bacterium_g__norank_f__Bacteroidales_S24-7_group	OTU372	16	0	33	0	0	0	49
d__Bacteria	k__norank	p__Actinobacteria	c__Actinobacteria	o__Gaiellales	f__norank_o__Gaiellales	g__norank_o__Gaiellales	s__bacterium_Ellin6517	OTU1440	0	0	0	2	0	0	2
d__Bacteria	k__norank	p__Firmicutes	c__Clostridia	o__Clostridiales	f__Ruminococcaceae	g__Ruminococcaceae_UCG-005	s__unclassified_g__Ruminococcaceae_UCG-005	OTU1356	14	0	23	0	0	0	37
d__Bacteria	k__norank	p__Bacteroidetes	c__Bacteroidia	o__Bacteroidales	f__Bacteroidales_S24-7_group	g__norank_f__Bacteroidales_S24-7_group	s__uncultured_bacterium_g__norank_f__Bacteroidales_S24-7_group	OTU1071	1	0	9	0	0	0	10
d__Bacteria	k__norank	p__Firmicutes	c__Clostridia	o__Clostridiales	f__Lachnospiraceae	g__norank_f__Lachnospiraceae	s__uncultured_bacterium_g__norank_f__Lachnospiraceae	OTU1264	6	0	12	0	0	0	18
d__Bacteria	k__norank	p__Firmicutes	c__Clostridia	o__Clostridiales	f__Lachnospiraceae	g__Tyzzerella	s__uncultured_bacterium_g__Tyzzerella	OTU1408	4	0	6	0	0	0	10
d__Bacteria	k__norank	p__Firmicutes	c__Clostridia	o__Clostridiales	f__Lachnospiraceae	g__unclassified_f__Lachnospiraceae	s__unclassified_f__Lachnospiraceae	OTU1256	0	0	5	0	0	0	5
d__Bacteria	k__norank	p__Proteobacteria	c__Betaproteobacteria	o__Burkholderiales	f__Comamonadaceae	g__Ottowia	s__uncultured_beta_proteobacterium_g__Ottowia	OTU1077	1	0	10	0	0	0	11
d__Bacteria	k__norank	p__Bacteroidetes	c__Bacteroidia	o__Bacteroidales	f__Bacteroidales_S24-7_group	g__norank_f__Bacteroidales_S24-7_group	s__uncultured_bacterium_g__norank_f__Bacteroidales_S24-7_group	OTU652	12	308	52	0	0	0	372
d__Bacteria	k__norank	p__Bacteroidetes	c__Bacteroidia	o__Bacteroidales	f__Rikenellaceae	g__Alistipes	s__unclassified_g__Alistipes	OTU1301	0	0	7	0	0	0	7
d__Bacteria	k__norank	p__Firmicutes	c__Clostridia	o__Clostridiales	f__Ruminococcaceae	g__Ruminococcaceae_UCG-013	s__unclassified_g__Ruminococcaceae_UCG-013	OTU76	26	0	16	0	0	0	42
d__Bacteria	k__norank	p__Parcubacteria	c__norank_p__Parcubacteria	o__norank_p__Parcubacteria	f__norank_p__Parcubacteria	g__norank_p__Parcubacteria	s__uncultured_bacterium_g__norank_p__Parcubacteria	OTU515	1	1	7	0	0	0	9
d__Bacteria	k__norank	p__Spirochaetae	c__Spirochaetes	o__Spirochaetales	f__Spirochaetaceae	g__Sphaerochaeta	s__uncultured_bacterium_g__Sphaerochaeta	OTU1099	7	0	8	0	0	0	15
d__Bacteria	k__norank	p__Firmicutes	c__Erysipelotrichia	o__Erysipelotrichales	f__Erysipelotrichaceae	g__Holdemanella	s__uncultured_bacterium_g__Holdemanella	OTU906	3	28	6	0	0	0	37
d__Bacteria	k__norank	p__Firmicutes	c__Clostridia	o__Clostridiales	f__Ruminococcaceae	g__Butyricicoccus	s__Butyricicoccus_pullicaecorum_1.2	OTU366	12	0	7	0	0	0	19
d__Bacteria	k__norank	p__Bacteroidetes	c__Bacteroidia	o__Bacteroidales	f__Bacteroidales_S24-7_group	g__norank_f__Bacteroidales_S24-7_group	s__unclassified_g__norank_f__Bacteroidales_S24-7_group	OTU890	0	60	0	0	0	0	60
d__Bacteria	k__norank	p__Firmicutes	c__Erysipelotrichia	o__Erysipelotrichales	f__Erysipelotrichaceae	g__norank_f__Erysipelotrichaceae	s__uncultured_bacterium_g__norank_f__Erysipelotrichaceae	OTU1364	15	0	25	0	0	0	40
d__Bacteria	k__norank	p__Proteobacteria	c__Gammaproteobacteria	o__Enterobacteriales	f__Enterobacteriaceae	g__unclassified_f__Enterobacteriaceae	s__unclassified_f__Enterobacteriaceae	OTU534	4	0	0	0	0	0	4
d__Bacteria	k__norank	p__Firmicutes	c__Bacilli	o__Bacillales	f__Staphylococcaceae	g__Staphylococcus	s__unclassified_g__Staphylococcus	OTU575	29	0	1	0	0	0	30
d__Bacteria	k__norank	p__Firmicutes	c__Negativicutes	o__Selenomonadales	f__Veillonellaceae	g__Mitsuokella	s__unclassified_g__Mitsuokella	OTU315	21	0	16	0	0	0	37
d__Bacteria	k__norank	p__Bacteroidetes	c__Bacteroidia	o__Bacteroidales	f__Prevotellaceae	g__Prevotellaceae_NK3B31_group	s__human_gut_metagenome_g__Prevotellaceae_NK3B31_group	OTU1333	95	0	124	0	0	0	219
d__Bacteria	k__norank	p__Proteobacteria	c__Alphaproteobacteria	o__SAR11_clade	f__Surface_1	g__norank_f__Surface_1	s__unclassified_g__norank_f__Surface_1	OTU659	0	34	0	0	0	0	34
d__Bacteria	k__norank	p__Proteobacteria	c__Gammaproteobacteria	o__Xanthomonadales	f__norank_o__Xanthomonadales	g__norank_o__Xanthomonadales	s__uncultured_proteobacterium_g__norank_o__Xanthomonadales	OTU658	1	4	0	0	0	0	5
d__Bacteria	k__norank	p__Bacteroidetes	c__Bacteroidia	o__Bacteroidales	f__Prevotellaceae	g__Prevotellaceae_UCG-001	s__uncultured_bacterium_g__Prevotellaceae_UCG-001	OTU379	22	0	40	0	0	0	62
d__Bacteria	k__norank	p__Bacteroidetes	c__Sphingobacteriia	o__Sphingobacteriales	f__Chitinophagaceae	g__unclassified_f__Chitinophagaceae	s__unclassified_f__Chitinophagaceae	OTU600	0	13	0	0	0	0	13
d__Bacteria	k__norank	p__Firmicutes	c__Clostridia	o__Clostridiales	f__Lachnospiraceae	g__Blautia	s__unclassified_g__Blautia	OTU108	44	0	29	0	0	0	73
d__Bacteria	k__norank	p__Firmicutes	c__Erysipelotrichia	o__Erysipelotrichales	f__Erysipelotrichaceae	g__Erysipelothrix	s__unclassified_g__Erysipelothrix	OTU1078	0	0	13	0	0	0	13
d__Bacteria	k__norank	p__Bacteroidetes	c__Flavobacteriia	o__Flavobacteriales	f__Flavobacteriaceae	g__Chryseobacterium	s__Chryseobacterium_anthropi	OTU1070	1	1	11	0	0	0	13
d__Bacteria	k__norank	p__Firmicutes	c__Bacilli	o__Lactobacillales	f__Lactobacillaceae	g__Pediococcus	s__unclassified_g__Pediococcus	OTU1023	20	30	40	0	0	0	90
d__Bacteria	k__norank	p__Chlorobi	c__Chlorobia	o__Chlorobiales	f__SJA-28	g__norank_f__SJA-28	s__unclassified_g__norank_f__SJA-28	OTU641	6	26	8	0	0	0	40
d__Bacteria	k__norank	p__Bacteroidetes	c__Cytophagia	o__Cytophagales	f__Cytophagaceae	g__Hymenobacter	s__unclassified_g__Hymenobacter	OTU375	14	0	0	0	0	0	14
d__Bacteria	k__norank	p__Firmicutes	c__Clostridia	o__Clostridiales	f__Lachnospiraceae	g__norank_f__Lachnospiraceae	s__unclassified_g__norank_f__Lachnospiraceae	OTU827	16	42	5	0	0	0	63
d__Bacteria	k__norank	p__Firmicutes	c__Erysipelotrichia	o__Erysipelotrichales	f__Erysipelotrichaceae	g__Catenibacterium	s__uncultured_bacterium_g__Catenibacterium	OTU1167	3	1	8	0	1	0	13
d__Bacteria	k__norank	p__Proteobacteria	c__Betaproteobacteria	o__Burkholderiales	f__Alcaligenaceae	g__Parasutterella	s__uncultured_bacterium_g__Parasutterella	OTU543	17	11	0	0	0	0	28
d__Bacteria	k__norank	p__Bacteroidetes	c__Bacteroidia	o__Bacteroidales	f__Rikenellaceae	g__Alistipes	s__uncultured_bacterium_g__Alistipes	OTU447	4	0	5	0	0	0	9
d__Bacteria	k__norank	p__Firmicutes	c__Clostridia	o__Clostridiales	f__Family_XIII	g__Family_XIII_UCG-001	s__uncultured_Anaerovorax_sp._g__Family_XIII_UCG-001	OTU1350	10	0	8	0	0	0	18
d__Bacteria	k__norank	p__Firmicutes	c__Bacilli	o__Lactobacillales	f__Lactobacillaceae	g__Lactobacillus	s__unclassified_g__Lactobacillus	OTU1225	0	19	16	0	0	0	35
d__Bacteria	k__norank	p__Bacteroidetes	c__Bacteroidia	o__Bacteroidales	f__Bacteroidales_S24-7_group	g__norank_f__Bacteroidales_S24-7_group	s__unclassified_g__norank_f__Bacteroidales_S24-7_group	OTU1388	0	0	5	0	0	0	5
d__Bacteria	k__norank	p__Firmicutes	c__Clostridia	o__Clostridiales	f__Ruminococcaceae	g__Ruminococcaceae_UCG-002	s__uncultured_rumen_bacterium_g__Ruminococcaceae_UCG-002	OTU213	8	0	17	0	0	0	25
d__Bacteria	k__norank	p__KSB3__Modulibacteria_	c__norank_p__KSB3__Modulibacteria_	o__norank_p__KSB3__Modulibacteria_	f__norank_p__KSB3__Modulibacteria_	g__norank_p__KSB3__Modulibacteria_	s__unclassified_g__norank_p__KSB3__Modulibacteria_	OTU270	9	0	0	0	0	0	9
d__Bacteria	k__norank	p__Firmicutes	c__Clostridia	o__Clostridiales	f__unclassified_o__Clostridiales	g__unclassified_o__Clostridiales	s__unclassified_o__Clostridiales	OTU1162	0	9	14	0	0	0	23
d__Bacteria	k__norank	p__Proteobacteria	c__Gammaproteobacteria	o__Xanthomonadales	f__Xanthomonadaceae	g__Rhodanobacter	s__unclassified_g__Rhodanobacter	OTU1038	0	370	143	0	0	0	513
d__Bacteria	k__norank	p__Bacteroidetes	c__Bacteroidia	o__Bacteroidales	f__Prevotellaceae	g__Prevotellaceae_Ga6A1_group	s__unclassified_g__Prevotellaceae_Ga6A1_group	OTU1144	10	0	7	0	0	0	17
d__Bacteria	k__norank	p__Firmicutes	c__Clostridia	o__Clostridiales	f__Ruminococcaceae	g__[Eubacterium]_coprostanoligenes_group	s__gut_metagenome_g__[Eubacterium]_coprostanoligenes_group	OTU1135	0	12	7	0	0	0	19
d__Bacteria	k__norank	p__Firmicutes	c__Clostridia	o__Clostridiales	f__Ruminococcaceae	g__Ruminococcaceae_UCG-013	s__unclassified_g__Ruminococcaceae_UCG-013	OTU352	3	0	0	0	0	0	3
d__Bacteria	k__norank	p__Firmicutes	c__Clostridia	o__Clostridiales	f__Christensenellaceae	g__norank_f__Christensenellaceae	s__uncultured_bacterium_g__norank_f__Christensenellaceae	OTU1244	0	0	6	0	0	0	6
d__Bacteria	k__norank	p__Firmicutes	c__Clostridia	o__Clostridiales	f__Ruminococcaceae	g__Ruminococcaceae_UCG-002	s__unclassified_g__Ruminococcaceae_UCG-002	OTU1431	63	4	61	0	0	0	128
d__Bacteria	k__norank	p__Proteobacteria	c__Gammaproteobacteria	o__Xanthomonadales	f__Xanthomonadaceae	g__Arenimonas	s__unclassified_g__Arenimonas	OTU569	17	0	24	0	0	0	41
d__Bacteria	k__norank	p__Firmicutes	c__Clostridia	o__Clostridiales	f__Lachnospiraceae	g__unclassified_f__Lachnospiraceae	s__unclassified_f__Lachnospiraceae	OTU244	4	0	0	0	0	0	4
d__Bacteria	k__norank	p__Firmicutes	c__Bacilli	o__Lactobacillales	f__Leuconostocaceae	g__Leuconostoc	s__unclassified_g__Leuconostoc	OTU977	33	0	23	1	0	0	57
d__Bacteria	k__norank	p__Firmicutes	c__Clostridia	o__Clostridiales	f__Lachnospiraceae	g__Roseburia	s__Lachnospiraceae_bacterium_DW52	OTU225	20	0	7	0	0	0	27
d__Bacteria	k__norank	p__Bacteroidetes	c__Flavobacteriia	o__Flavobacteriales	f__Flavobacteriaceae	g__Bergeyella	s__uncultured_bacterium_g__Bergeyella	OTU1331	0	0	11	0	0	0	11
d__Bacteria	k__norank	p__Firmicutes	c__Clostridia	o__Clostridiales	f__Ruminococcaceae	g__[Eubacterium]_coprostanoligenes_group	s__Eubacterium_coprostanoligenes	OTU1195	16	0	5	0	0	0	21
d__Bacteria	k__norank	p__Proteobacteria	c__Gammaproteobacteria	o__Xanthomonadales	f__Xanthomonadaceae	g__Lysobacter	s__Lysobacter_dokdonensis_DS-58	OTU282	6	0	0	0	0	0	6
d__Bacteria	k__norank	p__Firmicutes	c__Bacilli	o__Lactobacillales	f__Lactobacillaceae	g__Lactobacillus	s__unclassified_g__Lactobacillus	OTU1224	0	0	10	0	0	0	10
d__Bacteria	k__norank	p__Proteobacteria	c__Betaproteobacteria	o__Neisseriales	f__Neisseriaceae	g__norank_f__Neisseriaceae	s__unclassified_g__norank_f__Neisseriaceae	OTU566	7	0	0	0	0	0	7
d__Bacteria	k__norank	p__Proteobacteria	c__Deltaproteobacteria	o__Bdellovibrionales	f__Bacteriovoracaceae	g__Bacteriovorax	s__uncultured_bacterium_g__Bacteriovorax	OTU1003	0	0	5	0	0	0	5
d__Bacteria	k__norank	p__Bacteroidetes	c__Bacteroidia	o__Bacteroidales	f__Prevotellaceae	g__Prevotella_1	s__unclassified_g__Prevotella_1	OTU763	0	7	0	0	0	0	7
d__Bacteria	k__norank	p__Bacteroidetes	c__Flavobacteriia	o__Flavobacteriales	f__Flavobacteriaceae	g__Aequorivita	s__uncultured_bacterium_g__Aequorivita	OTU104	7	0	9	0	0	0	16
d__Bacteria	k__norank	p__Actinobacteria	c__Actinobacteria	o__Micrococcales	f__Microbacteriaceae	g__Pseudoclavibacter	s__Pseudoclavibacter_helvolus	OTU888	11	6	0	0	0	0	17
d__Bacteria	k__norank	p__Bacteroidetes	c__Bacteroidia	o__Bacteroidales	f__Porphyromonadaceae	g__Barnesiella	s__uncultured_organism_g__Barnesiella	OTU82	3	1	3	0	0	0	7
d__Bacteria	k__norank	p__Actinobacteria	c__Actinobacteria	o__Propionibacteriales	f__Propionibacteriaceae	g__Propionibacterium	s__Propionibacterium_acnes_subsp._acnes_g__Propionibacterium	OTU1275	27	91	86	7	0	0	211
d__Bacteria	k__norank	p__Firmicutes	c__Clostridia	o__Clostridiales	f__Peptococcaceae	g__norank_f__Peptococcaceae	s__uncultured_organism_g__norank_f__Peptococcaceae	OTU1353	10	0	14	1	0	0	25
d__Bacteria	k__norank	p__Firmicutes	c__Clostridia	o__Clostridiales	f__Clostridiaceae_1	g__Clostridium_sensu_stricto_1	s__unclassified_g__Clostridium_sensu_stricto_1	OTU245	1	1	3	0	0	0	5
d__Bacteria	k__norank	p__Firmicutes	c__Clostridia	o__Clostridiales	f__Lachnospiraceae	g__unclassified_f__Lachnospiraceae	s__unclassified_f__Lachnospiraceae	OTU902	0	29	2	0	0	0	31
d__Bacteria	k__norank	p__Bacteroidetes	c__Bacteroidia	o__Bacteroidales	f__Prevotellaceae	g__Prevotella_9	s__unclassified_g__Prevotella_9	OTU1290	252	297	484	1	5	0	1039
d__Bacteria	k__norank	p__Chloroflexi	c__Thermomicrobia	o__AKYG1722	f__norank_o__AKYG1722	g__norank_o__AKYG1722	s__uncultured_Chloroflexi_bacterium_g__norank_o__AKYG1722	OTU1357	2	0	4	0	0	0	6
d__Bacteria	k__norank	p__Proteobacteria	c__Betaproteobacteria	o__Burkholderiales	f__Burkholderiaceae	g__Limnobacter	s__unclassified_g__Limnobacter	OTU198	14	0	8	0	0	0	22
d__Bacteria	k__norank	p__Actinobacteria	c__Actinobacteria	o__Streptomycetales	f__Streptomycetaceae	g__Streptomyces	s__unclassified_g__Streptomyces	OTU531	5	0	0	0	0	0	5
d__Bacteria	k__norank	p__Firmicutes	c__Bacilli	o__Lactobacillales	f__Streptococcaceae	g__Streptococcus	s__unclassified_g__Streptococcus	OTU572	39	6	50	1	0	0	96
d__Bacteria	k__norank	p__Firmicutes	c__Clostridia	o__Clostridiales	f__unclassified_o__Clostridiales	g__unclassified_o__Clostridiales	s__unclassified_o__Clostridiales	OTU915	0	26	0	0	0	0	26
d__Bacteria	k__norank	p__Firmicutes	c__Clostridia	o__Clostridiales	f__Ruminococcaceae	g__Ruminococcus_1	s__uncultured_Firmicutes_bacterium_g__Ruminococcus_1	OTU221	18	32	71	0	0	0	121
d__Bacteria	k__norank	p__Firmicutes	c__Clostridia	o__Clostridiales	f__Ruminococcaceae	g__Ruminococcus_1	s__unclassified_g__Ruminococcus_1	OTU54	164	0	159	0	0	0	323
d__Bacteria	k__norank	p__Proteobacteria	c__Betaproteobacteria	o__Burkholderiales	f__Oxalobacteraceae	g__Massilia	s__unclassified_g__Massilia	OTU325	32	13	7	0	0	0	52
d__Bacteria	k__norank	p__Firmicutes	c__Clostridia	o__Clostridiales	f__Lachnospiraceae	g__norank_f__Lachnospiraceae	s__Clostridium_sp._Culture-54	OTU1104	5	0	14	0	0	0	19
d__Bacteria	k__norank	p__Firmicutes	c__Clostridia	o__Clostridiales	f__Lachnospiraceae	g__Lachnospiraceae_NK4A136_group	s__uncultured_bacterium_g__Lachnospiraceae_NK4A136_group	OTU995	131	203	145	0	0	0	479
d__Bacteria	k__norank	p__Firmicutes	c__Clostridia	o__Clostridiales	f__Lachnospiraceae	g__Lachnospiraceae_UCG-004	s__uncultured_organism_g__Lachnospiraceae_UCG-004	OTU58	27	0	29	0	0	0	56
d__Bacteria	k__norank	p__Proteobacteria	c__Alphaproteobacteria	o__Rhodospirillales	f__MSB-1E8	g__norank_f__MSB-1E8	s__uncultured_bacterium_g__norank_f__MSB-1E8	OTU583	8	14	3	0	0	0	25
d__Bacteria	k__norank	p__Firmicutes	c__Clostridia	o__Clostridiales	f__Ruminococcaceae	g__Acetanaerobacterium	s__uncultured_rumen_bacterium_g__Acetanaerobacterium	OTU339	2	0	0	0	0	0	2
d__Bacteria	k__norank	p__Bacteroidetes	c__Bacteroidia	o__Bacteroidales	f__Bacteroidaceae	g__Bacteroides	s__unclassified_g__Bacteroides	OTU626	0	36	0	0	0	0	36
d__Bacteria	k__norank	p__Proteobacteria	c__Alphaproteobacteria	o__Rhizobiales	f__Rhizobiaceae	g__unclassified_f__Rhizobiaceae	s__unclassified_f__Rhizobiaceae	OTU688	1	163	25	0	0	0	189
d__Bacteria	k__norank	p__Bacteroidetes	c__Bacteroidia	o__Bacteroidales	f__Bacteroidales_S24-7_group	g__norank_f__Bacteroidales_S24-7_group	s__uncultured_bacterium_g__norank_f__Bacteroidales_S24-7_group	OTU650	9	48	13	0	0	0	70
d__Bacteria	k__norank	p__Proteobacteria	c__Epsilonproteobacteria	o__Campylobacterales	f__Helicobacteraceae	g__Sulfurovum	s__unclassified_g__Sulfurovum	OTU971	0	0	6	0	0	0	6
d__Bacteria	k__norank	p__Proteobacteria	c__Betaproteobacteria	o__Burkholderiales	f__Comamonadaceae	g__Comamonas	s__Comamonas_testosteroni_g__Comamonas	OTU992	9	0	12	0	4	0	25
d__Bacteria	k__norank	p__Bacteroidetes	c__Bacteroidia	o__Bacteroidales	f__Rikenellaceae	g__Rikenella	s__Rikenella_microfusus_DSM_15922	OTU854	0	44	24	0	0	0	68
d__Bacteria	k__norank	p__Bacteroidetes	c__Bacteroidia	o__Bacteroidales	f__Prevotellaceae	g__Prevotella	s__Prevotella_timonensis	OTU438	2	0	0	0	0	0	2
d__Bacteria	k__norank	p__Bacteroidetes	c__Bacteroidia	o__Bacteroidales	f__Porphyromonadaceae	g__Barnesiella	s__gut_metagenome_g__Barnesiella	OTU392	3	0	0	0	0	0	3
d__Bacteria	k__norank	p__Bacteroidetes	c__Bacteroidia	o__Bacteroidales	f__Prevotellaceae	g__Prevotella_9	s__unclassified_g__Prevotella_9	OTU59	3	0	0	0	0	0	3
d__Bacteria	k__norank	p__Bacteroidetes	c__Bacteroidia	o__Bacteroidales	f__Bacteroidales_S24-7_group	g__norank_f__Bacteroidales_S24-7_group	s__unclassified_g__norank_f__Bacteroidales_S24-7_group	OTU1288	200	197	49	0	0	0	446
d__Bacteria	k__norank	p__Firmicutes	c__Bacilli	o__Bacillales	f__Staphylococcaceae	g__Staphylococcus	s__Staphylococcus_xylosus	OTU535	220	32	23	0	0	0	275
d__Bacteria	k__norank	p__Bacteroidetes	c__Flavobacteriia	o__Flavobacteriales	f__Cryomorphaceae	g__norank_f__Cryomorphaceae	s__uncultured_marine_microorganism_g__norank_f__Cryomorphaceae	OTU1437	0	0	0	1	0	0	1
d__Bacteria	k__norank	p__Chloroflexi	c__Anaerolineae	o__Anaerolineales	f__Anaerolineaceae	g__norank_f__Anaerolineaceae	s__Chloroflexi_bacterium_OLB13	OTU287	12	0	1	0	0	0	13
d__Bacteria	k__norank	p__Proteobacteria	c__Betaproteobacteria	o__Burkholderiales	f__Alcaligenaceae	g__unclassified_f__Alcaligenaceae	s__unclassified_f__Alcaligenaceae	OTU946	0	62	0	0	0	0	62
d__Bacteria	k__norank	p__Actinobacteria	c__Actinobacteria	o__Coriobacteriales	f__Coriobacteriaceae	g__Coriobacteriaceae_UCG-002	s__uncultured_bacterium_g__Coriobacteriaceae_UCG-002	OTU522	33	0	4	0	0	0	37
d__Bacteria	k__norank	p__Proteobacteria	c__Alphaproteobacteria	o__Sphingomonadales	f__Sphingomonadaceae	g__Sphingomonas	s__unclassified_g__Sphingomonas	OTU1087	0	0	3	0	0	0	3
d__Bacteria	k__norank	p__Bacteroidetes	c__Bacteroidia	o__Bacteroidales	f__Prevotellaceae	g__Alloprevotella	s__unclassified_g__Alloprevotella	OTU93	47	0	166	0	0	0	213
d__Bacteria	k__norank	p__Bacteroidetes	c__Bacteroidia	o__Bacteroidales	f__Rikenellaceae	g__Alistipes	s__unclassified_g__Alistipes	OTU404	5	1	22	0	0	0	28
d__Bacteria	k__norank	p__Proteobacteria	c__Gammaproteobacteria	o__Enterobacteriales	f__Enterobacteriaceae	g__Morganella	s__Morganella_morganii_subsp._morganii_KT	OTU998	17	57	12	0	0	0	86
d__Bacteria	k__norank	p__Proteobacteria	c__Alphaproteobacteria	o__Rickettsiales	f__Mitochondria	g__norank_f__Mitochondria	s__unclassified_g__norank_f__Mitochondria	OTU1164	5	3	18	0	0	0	26
d__Bacteria	k__norank	p__Proteobacteria	c__Gammaproteobacteria	o__Pseudomonadales	f__Moraxellaceae	g__Enhydrobacter	s__unclassified_g__Enhydrobacter	OTU873	0	12	2	0	0	0	14
d__Bacteria	k__norank	p__Firmicutes	c__Bacilli	o__Lactobacillales	f__Lactobacillaceae	g__Lactobacillus	s__unclassified_g__Lactobacillus	OTU725	0	24	0	0	0	0	24
d__Bacteria	k__norank	p__Deinococcus-Thermus	c__Deinococci	o__Deinococcales	f__Deinococcaceae	g__Deinococcus	s__Deinococcus_reticulitermitis	OTU1443	0	0	0	0	18	0	18
d__Bacteria	k__norank	p__Proteobacteria	c__Gammaproteobacteria	o__Xanthomonadales	f__Xanthomonadaceae	g__Stenotrophomonas	s__[Pseudomonas]_geniculata_g__Stenotrophomonas	OTU42	7	4	10	0	0	0	21
d__Bacteria	k__norank	p__Proteobacteria	c__Betaproteobacteria	o__Burkholderiales	f__Burkholderiaceae	g__Ralstonia	s__Ralstonia_pickettii_g__Ralstonia	OTU1469	3	26	17	0	2	1	49
d__Bacteria	k__norank	p__Firmicutes	c__Clostridia	o__Clostridiales	f__Lachnospiraceae	g__norank_f__Lachnospiraceae	s__unclassified_g__norank_f__Lachnospiraceae	OTU530	20	50	42	0	0	0	112
d__Bacteria	k__norank	p__Bacteroidetes	c__Bacteroidia	o__Bacteroidales	f__Rikenellaceae	g__Rikenellaceae_RC9_gut_group	s__uncultured_beta_proteobacterium_g__Rikenellaceae_RC9_gut_group	OTU1318	1	0	9	0	0	0	10
d__Bacteria	k__norank	p__Firmicutes	c__Clostridia	o__Clostridiales	f__Lachnospiraceae	g__unclassified_f__Lachnospiraceae	s__unclassified_f__Lachnospiraceae	OTU278	5	0	9	0	0	0	14
d__Bacteria	k__norank	p__unclassified_k__norank	c__unclassified_k__norank	o__unclassified_k__norank	f__unclassified_k__norank	g__unclassified_k__norank	s__unclassified_k__norank	OTU951	0	9	0	0	0	0	9
d__Bacteria	k__norank	p__Chloroflexi	c__Caldilineae	o__Caldilineales	f__Caldilineaceae	g__norank_f__Caldilineaceae	s__unclassified_g__norank_f__Caldilineaceae	OTU1125	0	0	9	0	0	0	9
d__Bacteria	k__norank	p__Firmicutes	c__Clostridia	o__Clostridiales	f__Lachnospiraceae	g__norank_f__Lachnospiraceae	s__uncultured_bacterium_g__norank_f__Lachnospiraceae	OTU771	3	38	0	0	0	0	41
d__Bacteria	k__norank	p__Bacteroidetes	c__Bacteroidia	o__Bacteroidales	f__Bacteroidales_S24-7_group	g__norank_f__Bacteroidales_S24-7_group	s__unclassified_g__norank_f__Bacteroidales_S24-7_group	OTU673	0	13	8	0	0	0	21
d__Bacteria	k__norank	p__Firmicutes	c__Erysipelotrichia	o__Erysipelotrichales	f__Erysipelotrichaceae	g__norank_f__Erysipelotrichaceae	s__uncultured_Solobacterium_sp.	OTU1065	0	0	1	0	0	0	1
d__Bacteria	k__norank	p__unclassified_k__norank	c__unclassified_k__norank	o__unclassified_k__norank	f__unclassified_k__norank	g__unclassified_k__norank	s__unclassified_k__norank	OTU1344	0	0	2	0	0	0	2
d__Bacteria	k__norank	p__Proteobacteria	c__Gammaproteobacteria	o__Alteromonadales	f__Shewanellaceae	g__Shewanella	s__Shewanella_xiamenensis	OTU962	0	0	10	0	0	0	10
d__Bacteria	k__norank	p__Firmicutes	c__Clostridia	o__Clostridiales	f__Lachnospiraceae	g__Coprococcus_1	s__unclassified_g__Coprococcus_1	OTU857	14	42	12	0	0	0	68
d__Bacteria	k__norank	p__Bacteroidetes	c__Sphingobacteriia	o__Sphingobacteriales	f__Chitinophagaceae	g__norank_f__Chitinophagaceae	s__uncultured_bacterium_g__norank_f__Chitinophagaceae	OTU978	0	0	20	0	0	0	20
d__Bacteria	k__norank	p__Bacteroidetes	c__Bacteroidia	o__Bacteroidales	f__p-2534-18B5_gut_group	g__norank_f__p-2534-18B5_gut_group	s__uncultured_bacterium_g__norank_f__p-2534-18B5_gut_group	OTU228	10	0	0	0	0	0	10
d__Bacteria	k__norank	p__Firmicutes	c__Clostridia	o__Clostridiales	f__Lachnospiraceae	g__Lachnospiraceae_NK4A136_group	s__unclassified_g__Lachnospiraceae_NK4A136_group	OTU689	7	23	52	0	0	0	82
d__Bacteria	k__norank	p__Firmicutes	c__Clostridia	o__Clostridiales	f__Ruminococcaceae	g__Ruminococcaceae_UCG-005	s__uncultured_bacterium_g__Ruminococcaceae_UCG-005	OTU344	91	0	176	0	0	0	267
d__Bacteria	k__norank	p__Bacteroidetes	c__Bacteroidia	o__Bacteroidales	f__Rikenellaceae	g__Rikenellaceae_RC9_gut_group	s__unclassified_g__Rikenellaceae_RC9_gut_group	OTU648	53	271	51	0	0	0	375
d__Bacteria	k__norank	p__Bacteroidetes	c__Bacteroidia	o__Bacteroidales	f__Bacteroidales_S24-7_group	g__norank_f__Bacteroidales_S24-7_group	s__uncultured_bacterium_g__norank_f__Bacteroidales_S24-7_group	OTU386	7	0	1	0	0	0	8
d__Bacteria	k__norank	p__Proteobacteria	c__Gammaproteobacteria	o__Alteromonadales	f__Alteromonadaceae	g__Alteromonas	s__unclassified_g__Alteromonas	OTU1156	0	0	8	0	0	0	8
d__Bacteria	k__norank	p__Spirochaetae	c__Spirochaetes	o__Spirochaetales	f__Spirochaetaceae	g__Treponema_2	s__uncultured_bacterium_g__Treponema_2	OTU1227	8	0	12	0	0	0	20
d__Bacteria	k__norank	p__Firmicutes	c__Negativicutes	o__Selenomonadales	f__Acidaminococcaceae	g__Phascolarctobacterium	s__unclassified_g__Phascolarctobacterium	OTU300	120	0	94	0	0	0	214
d__Bacteria	k__norank	p__unclassified_k__norank	c__unclassified_k__norank	o__unclassified_k__norank	f__unclassified_k__norank	g__unclassified_k__norank	s__unclassified_k__norank	OTU788	0	12	2	0	0	0	14
d__Bacteria	k__norank	p__Proteobacteria	c__Gammaproteobacteria	o__Enterobacteriales	f__Enterobacteriaceae	g__Cronobacter	s__Franconibacter_pulveris	OTU400	3	0	0	0	0	0	3
d__Bacteria	k__norank	p__Firmicutes	c__Clostridia	o__Clostridiales	f__Caldicoprobacteraceae	g__Caldicoprobacter	s__uncultured_bacterium_g__Caldicoprobacter	OTU925	0	16	0	0	0	0	16
d__Bacteria	k__norank	p__Proteobacteria	c__Deltaproteobacteria	o__Desulfovibrionales	f__Desulfovibrionaceae	g__Desulfovibrio	s__gut_metagenome_g__Desulfovibrio	OTU1202	2	3	11	0	0	0	16
d__Bacteria	k__norank	p__Firmicutes	c__Clostridia	o__Clostridiales	f__Lachnospiraceae	g__Tyzzerella_3	s__unclassified_g__Tyzzerella_3	OTU1098	2	0	1	0	0	0	3
d__Bacteria	k__norank	p__Chloroflexi	c__Anaerolineae	o__Anaerolineales	f__Anaerolineaceae	g__norank_f__Anaerolineaceae	s__unclassified_g__norank_f__Anaerolineaceae	OTU504	3	0	0	0	0	0	3
d__Bacteria	k__norank	p__Firmicutes	c__Clostridia	o__Clostridiales	f__Ruminococcaceae	g__Ruminococcus_1	s__uncultured_rumen_bacterium_g__Ruminococcus_1	OTU1427	0	0	8	0	0	0	8
d__Bacteria	k__norank	p__Firmicutes	c__Clostridia	o__Clostridiales	f__Christensenellaceae	g__Christensenellaceae_R-7_group	s__uncultured_bacterium_g__Christensenellaceae_R-7_group	OTU1251	1	0	6	0	0	0	7
d__Bacteria	k__norank	p__Proteobacteria	c__Alphaproteobacteria	o__Rhizobiales	f__Brucellaceae	g__Mycoplana	s__Mycoplana_dimorpha	OTU1129	8	4	5	0	0	0	17
d__Bacteria	k__norank	p__Bacteroidetes	c__Sphingobacteriia	o__Sphingobacteriales	f__Sphingobacteriaceae	g__norank_f__Sphingobacteriaceae	s__uncultured_bacterium_g__norank_f__Sphingobacteriaceae	OTU721	0	4	1	0	0	0	5
d__Bacteria	k__norank	p__Proteobacteria	c__Betaproteobacteria	o__Burkholderiales	f__Burkholderiaceae	g__Limnobacter	s__uncultured_bacterium_g__Limnobacter	OTU1056	3	0	6	0	0	0	9
d__Bacteria	k__norank	p__Proteobacteria	c__Betaproteobacteria	o__Burkholderiales	f__Burkholderiaceae	g__Burkholderia-Paraburkholderia	s__Paraburkholderia_ferrariae	OTU389	3	0	1	0	0	0	4
d__Bacteria	k__norank	p__Firmicutes	c__Clostridia	o__Clostridiales	f__Ruminococcaceae	g__Oscillospira	s__uncultured_bacterium_g__Oscillospira	OTU1462	0	0	5	0	0	0	5
d__Bacteria	k__norank	p__Firmicutes	c__Clostridia	o__Clostridiales	f__Ruminococcaceae	g__[Eubacterium]_coprostanoligenes_group	s__human_gut_metagenome_g__[Eubacterium]_coprostanoligenes_group	OTU299	27	2	19	0	0	0	48
d__Bacteria	k__norank	p__Actinobacteria	c__Actinobacteria	o__Gaiellales	f__norank_o__Gaiellales	g__norank_o__Gaiellales	s__uncultured_bacterium_g__norank_o__Gaiellales	OTU1209	0	0	9	0	0	0	9
d__Bacteria	k__norank	p__Bacteroidetes	c__Bacteroidia	o__Bacteroidales	f__Rikenellaceae	g__Alistipes	s__uncultured_Alistipes_sp._g__Alistipes	OTU639	10	43	20	0	2	0	75
d__Bacteria	k__norank	p__Bacteroidetes	c__Bacteroidia	o__Bacteroidales	f__Porphyromonadaceae	g__Coprobacter	s__uncultured_bacterium_g__Coprobacter	OTU218	0	0	1	0	0	0	1
d__Bacteria	k__norank	p__Actinobacteria	c__Actinobacteria	o__Corynebacteriales	f__Mycobacteriaceae	g__Mycobacterium	s__Mycobacterium_arupense	OTU806	0	21	0	0	0	0	21
d__Bacteria	k__norank	p__Firmicutes	c__Erysipelotrichia	o__Erysipelotrichales	f__Erysipelotrichaceae	g__Erysipelatoclostridium	s__unclassified_g__Erysipelatoclostridium	OTU317	8	0	0	0	0	0	8
d__Bacteria	k__norank	p__Firmicutes	c__Clostridia	o__Clostridiales	f__Lachnospiraceae	g__Lachnospiraceae_NK4A136_group	s__unclassified_g__Lachnospiraceae_NK4A136_group	OTU1325	33	11	77	0	0	0	121
d__Bacteria	k__norank	p__Firmicutes	c__Clostridia	o__Clostridiales	f__Ruminococcaceae	g__norank_f__Ruminococcaceae	s__unclassified_g__norank_f__Ruminococcaceae	OTU279	7	0	0	0	0	0	7
d__Bacteria	k__norank	p__Proteobacteria	c__Alphaproteobacteria	o__Rhodobacterales	f__Rhodobacteraceae	g__Rubellimicrobium	s__uncultured_bacterium_g__Rubellimicrobium	OTU384	11	0	0	0	0	0	11
d__Bacteria	k__norank	p__Proteobacteria	c__Gammaproteobacteria	o__Aeromonadales	f__Aeromonadaceae	g__Aeromonas	s__Aeromonas_sobria	OTU1035	0	8	11	0	0	0	19
d__Bacteria	k__norank	p__Bacteroidetes	c__Bacteroidia	o__Bacteroidales	f__Prevotellaceae	g__Prevotella_7	s__unclassified_g__Prevotella_7	OTU1400	5	0	8	0	5	0	18
d__Bacteria	k__norank	p__Synergistetes	c__Synergistia	o__Synergistales	f__Synergistaceae	g__Pyramidobacter	s__uncultured_bacterium_g__Pyramidobacter	OTU66	4	0	0	0	0	0	4
d__Bacteria	k__norank	p__Armatimonadetes	c__norank_p__Armatimonadetes	o__norank_p__Armatimonadetes	f__norank_p__Armatimonadetes	g__norank_p__Armatimonadetes	s__uncultured_bacterium_g__norank_p__Armatimonadetes	OTU24	3	0	0	0	0	0	3
d__Bacteria	k__norank	p__Proteobacteria	c__Alphaproteobacteria	o__Sphingomonadales	f__Sphingomonadaceae	g__Sphingomonas	s__Sphingomonas_aerolata	OTU619	4	5	0	0	0	0	9
d__Bacteria	k__norank	p__Firmicutes	c__Clostridia	o__Clostridiales	f__Ruminococcaceae	g__[Eubacterium]_coprostanoligenes_group	s__uncultured_organism_g__[Eubacterium]_coprostanoligenes_group	OTU1476	11	5	16	0	0	0	32
d__Bacteria	k__norank	p__Firmicutes	c__Negativicutes	o__Selenomonadales	f__Veillonellaceae	g__Dialister	s__uncultured_bacterium_g__Dialister	OTU1473	3	0	2	0	0	0	5
d__Bacteria	k__norank	p__Actinobacteria	c__Actinobacteria	o__Micrococcales	f__Dermatophilaceae	g__Piscicoccus	s__unclassified_g__Piscicoccus	OTU1381	0	0	5	0	0	0	5
d__Bacteria	k__norank	p__Firmicutes	c__Clostridia	o__Clostridiales	f__Ruminococcaceae	g__unclassified_f__Ruminococcaceae	s__unclassified_f__Ruminococcaceae	OTU100	3	0	1	0	0	0	4
d__Bacteria	k__norank	p__Tenericutes	c__Mollicutes	o__Mollicutes_RF9	f__norank_o__Mollicutes_RF9	g__norank_o__Mollicutes_RF9	s__uncultured_organism_g__norank_o__Mollicutes_RF9	OTU1459	1	53	1	0	0	0	55
d__Bacteria	k__norank	p__Firmicutes	c__Bacilli	o__Bacillales	f__Paenibacillaceae	g__Ammoniibacillus	s__Ammoniibacillus_agariperforans	OTU916	7	4	9	0	0	0	20
d__Bacteria	k__norank	p__Firmicutes	c__Clostridia	o__Clostridiales	f__Ruminococcaceae	g__Ruminococcus_1	s__unclassified_g__Ruminococcus_1	OTU1360	3	0	6	0	0	0	9
d__Bacteria	k__norank	p__Firmicutes	c__Clostridia	o__Clostridiales	f__Ruminococcaceae	g__unclassified_f__Ruminococcaceae	s__unclassified_f__Ruminococcaceae	OTU1172	1	0	27	0	0	0	28
d__Bacteria	k__norank	p__unclassified_k__norank	c__unclassified_k__norank	o__unclassified_k__norank	f__unclassified_k__norank	g__unclassified_k__norank	s__unclassified_k__norank	OTU761	281	1049	269	0	0	0	1599
d__Bacteria	k__norank	p__Firmicutes	c__Clostridia	o__Clostridiales	f__Christensenellaceae	g__Christensenellaceae_R-7_group	s__human_gut_metagenome_g__Christensenellaceae_R-7_group	OTU818	10	39	33	0	0	0	82
d__Bacteria	k__norank	p__Firmicutes	c__Clostridia	o__Clostridiales	f__Ruminococcaceae	g__Ruminiclostridium_5	s__uncultured_Clostridiales_bacterium_g__Ruminiclostridium_5	OTU952	0	31	0	0	0	0	31
d__Bacteria	k__norank	p__Proteobacteria	c__unclassified_p__Proteobacteria	o__unclassified_p__Proteobacteria	f__unclassified_p__Proteobacteria	g__unclassified_p__Proteobacteria	s__unclassified_p__Proteobacteria	OTU896	0	14	8	0	0	0	22
d__Bacteria	k__norank	p__Firmicutes	c__Negativicutes	o__Selenomonadales	f__Veillonellaceae	g__Anaerovibrio	s__uncultured_bacterium_g__Anaerovibrio	OTU1316	53	0	26	0	0	0	79
d__Bacteria	k__norank	p__unclassified_k__norank	c__unclassified_k__norank	o__unclassified_k__norank	f__unclassified_k__norank	g__unclassified_k__norank	s__unclassified_k__norank	OTU811	71	84	18	0	0	0	173
d__Bacteria	k__norank	p__Bacteroidetes	c__Bacteroidia	o__Bacteroidales	f__Prevotellaceae	g__unclassified_f__Prevotellaceae	s__unclassified_f__Prevotellaceae	OTU241	23	0	2	0	0	0	25
d__Bacteria	k__norank	p__Firmicutes	c__Clostridia	o__Clostridiales	f__Ruminococcaceae	g__Ruminococcaceae_NK4A214_group	s__uncultured_rumen_bacterium_g__Ruminococcaceae_NK4A214_group	OTU991	26	0	30	0	0	0	56
d__Bacteria	k__norank	p__Bacteroidetes	c__Bacteroidia	o__Bacteroidales	f__Prevotellaceae	g__Prevotellaceae_NK3B31_group	s__uncultured_bacterium_g__Prevotellaceae_NK3B31_group	OTU1305	33	0	27	0	0	0	60
d__Bacteria	k__norank	p__Proteobacteria	c__Alphaproteobacteria	o__Rhizobiales	f__Rhizobiales_Incertae_Sedis	g__Rhizomicrobium	s__uncultured_alpha_proteobacterium_g__Rhizomicrobium	OTU695	0	498	84	0	0	0	582
d__Bacteria	k__norank	p__Firmicutes	c__Clostridia	o__Clostridiales	f__Lachnospiraceae	g__Lachnospiraceae_UCG-010	s__unclassified_g__Lachnospiraceae_UCG-010	OTU1096	0	0	4	0	0	0	4
d__Bacteria	k__norank	p__Cyanobacteria	c__Cyanobacteria	o__Gastranaerophilales	f__norank_o__Gastranaerophilales	g__norank_o__Gastranaerophilales	s__uncultured_rumen_bacterium_g__norank_o__Gastranaerophilales	OTU955	0	0	3	0	0	0	3
d__Bacteria	k__norank	p__Bacteroidetes	c__Sphingobacteriia	o__Sphingobacteriales	f__Chitinophagaceae	g__Terrimonas	s__uncultured_bacterium_g__Terrimonas	OTU320	2	3	1	0	0	0	6
d__Bacteria	k__norank	p__Firmicutes	c__Clostridia	o__Clostridiales	f__Lachnospiraceae	g__unclassified_f__Lachnospiraceae	s__unclassified_f__Lachnospiraceae	OTU252	10	0	3	0	0	0	13
d__Bacteria	k__norank	p__Firmicutes	c__Clostridia	o__Clostridiales	f__Lachnospiraceae	g__Lachnospiraceae_NK4A136_group	s__unclassified_g__Lachnospiraceae_NK4A136_group	OTU696	14	10	2	0	0	0	26
d__Bacteria	k__norank	p__Actinobacteria	c__Actinobacteria	o__Frankiales	f__Sporichthyaceae	g__norank_f__Sporichthyaceae	s__unclassified_g__norank_f__Sporichthyaceae	OTU1216	1	0	8	0	0	0	9
d__Bacteria	k__norank	p__Proteobacteria	c__Alphaproteobacteria	o__Rhizobiales	f__Methylobacteriaceae	g__Methylobacterium	s__unclassified_g__Methylobacterium	OTU499	24	8	2	0	1	0	35
d__Bacteria	k__norank	p__Firmicutes	c__Clostridia	o__Clostridiales	f__Ruminococcaceae	g__[Eubacterium]_coprostanoligenes_group	s__unclassified_g__[Eubacterium]_coprostanoligenes_group	OTU1417	0	0	5	0	0	0	5
d__Bacteria	k__norank	p__Firmicutes	c__Clostridia	o__Clostridiales	f__Ruminococcaceae	g__Ruminiclostridium_9	s__unclassified_g__Ruminiclostridium_9	OTU192	16	0	17	0	0	0	33
d__Bacteria	k__norank	p__Firmicutes	c__Clostridia	o__Clostridiales	f__Lachnospiraceae	g__Lachnospiraceae_AC2044_group	s__uncultured_bacterium_g__Lachnospiraceae_AC2044_group	OTU473	33	0	29	0	0	0	62
d__Bacteria	k__norank	p__Actinobacteria	c__Actinobacteria	o__Corynebacteriales	f__Nocardiaceae	g__Gordonia	s__Gordonia_terrae	OTU294	8	0	0	0	0	0	8
d__Bacteria	k__norank	p__unclassified_k__norank	c__unclassified_k__norank	o__unclassified_k__norank	f__unclassified_k__norank	g__unclassified_k__norank	s__unclassified_k__norank	OTU1398	0	0	11	0	0	0	11
d__Bacteria	k__norank	p__Cyanobacteria	c__Cyanobacteria	o__norank_c__Cyanobacteria	f__norank_c__Cyanobacteria	g__norank_c__Cyanobacteria	s__Vitis_vinifera_subsp._caucasica	OTU77	4514	50	85	0	0	2	4651
d__Bacteria	k__norank	p__Bacteroidetes	c__Bacteroidia	o__Bacteroidales	f__Rikenellaceae	g__Rikenellaceae_RC9_gut_group	s__uncultured_bacterium_g__Rikenellaceae_RC9_gut_group	OTU29	7	0	2	0	0	0	9
d__Bacteria	k__norank	p__Firmicutes	c__Clostridia	o__Clostridiales	f__Lachnospiraceae	g__unclassified_f__Lachnospiraceae	s__unclassified_f__Lachnospiraceae	OTU257	19	3	13	0	0	0	35
d__Bacteria	k__norank	p__Proteobacteria	c__Gammaproteobacteria	o__Oceanospirillales	f__Halomonadaceae	g__Halomonas	s__unclassified_g__Halomonas	OTU189	10	0	0	0	0	0	10
d__Bacteria	k__norank	p__Firmicutes	c__Clostridia	o__Clostridiales	f__Lachnospiraceae	g__norank_f__Lachnospiraceae	s__uncultured_bacterium_g__norank_f__Lachnospiraceae	OTU92	5	0	2	0	0	0	7
d__Bacteria	k__norank	p__Proteobacteria	c__Betaproteobacteria	o__Burkholderiales	f__Burkholderiaceae	g__Burkholderia-Paraburkholderia	s__Paraburkholderia_terrae	OTU1151	8	1	23	0	0	0	32
d__Bacteria	k__norank	p__Bacteroidetes	c__Bacteroidia	o__Bacteroidales	f__Bacteroidales_S24-7_group	g__norank_f__Bacteroidales_S24-7_group	s__unclassified_g__norank_f__Bacteroidales_S24-7_group	OTU1016	2	0	8	0	0	0	10
d__Bacteria	k__norank	p__Firmicutes	c__Clostridia	o__Clostridiales	f__Lachnospiraceae	g__unclassified_f__Lachnospiraceae	s__unclassified_f__Lachnospiraceae	OTU496	10	0	4	0	0	0	14
d__Bacteria	k__norank	p__Firmicutes	c__Negativicutes	o__Selenomonadales	f__Veillonellaceae	g__Mitsuokella	s__uncultured_bacterium_g__Mitsuokella	OTU1049	11	0	9	0	0	0	20
d__Bacteria	k__norank	p__Firmicutes	c__Clostridia	o__Clostridiales	f__Lachnospiraceae	g__Lachnospiraceae_UCG-009	s__uncultured_rumen_bacterium_g__Lachnospiraceae_UCG-009	OTU969	2	0	5	0	0	0	7
d__Bacteria	k__norank	p__Bacteroidetes	c__Bacteroidia	o__Bacteroidales	f__Prevotellaceae	g__Prevotellaceae_UCG-001	s__uncultured_rumen_bacterium_g__Prevotellaceae_UCG-001	OTU235	8	0	10	0	0	0	18
d__Bacteria	k__norank	p__Firmicutes	c__Bacilli	o__Bacillales	f__Bacillaceae	g__Bacillus	s__Bacillus_ginsengihumi	OTU775	2	56	0	0	0	0	58
d__Bacteria	k__norank	p__unclassified_k__norank	c__unclassified_k__norank	o__unclassified_k__norank	f__unclassified_k__norank	g__unclassified_k__norank	s__unclassified_k__norank	OTU1392	0	2	131	0	0	0	133
d__Bacteria	k__norank	p__Bacteroidetes	c__Bacteroidia	o__Bacteroidales	f__Bacteroidales_S24-7_group	g__norank_f__Bacteroidales_S24-7_group	s__uncultured_bacterium_g__norank_f__Bacteroidales_S24-7_group	OTU1387	3	0	13	0	0	0	16
d__Bacteria	k__norank	p__Tenericutes	c__Mollicutes	o__Mollicutes_RF9	f__norank_o__Mollicutes_RF9	g__norank_o__Mollicutes_RF9	s__unclassified_g__norank_o__Mollicutes_RF9	OTU564	18	0	2	0	0	0	20
d__Bacteria	k__norank	p__Tenericutes	c__Mollicutes	o__Mollicutes_RF9	f__norank_o__Mollicutes_RF9	g__norank_o__Mollicutes_RF9	s__unclassified_g__norank_o__Mollicutes_RF9	OTU561	15	0	13	0	0	0	28
d__Bacteria	k__norank	p__Firmicutes	c__Clostridia	o__Clostridiales	f__Lachnospiraceae	g__unclassified_f__Lachnospiraceae	s__unclassified_f__Lachnospiraceae	OTU101	5	0	1	0	0	0	6
d__Bacteria	k__norank	p__Firmicutes	c__Clostridia	o__Clostridiales	f__Ruminococcaceae	g__Ruminiclostridium_6	s__[Eubacterium]_siraeum_DSM_15702	OTU216	9	0	17	0	0	0	26
d__Bacteria	k__norank	p__Acidobacteria	c__Acidobacteria	o__Acidobacteriales	f__Acidobacteriaceae__Subgroup_1_	g__unclassified_f__Acidobacteriaceae__Subgroup_1_	s__unclassified_f__Acidobacteriaceae__Subgroup_1_	OTU930	0	26	0	0	0	0	26
d__Bacteria	k__norank	p__Bacteroidetes	c__Bacteroidia	o__Bacteroidales	f__Rikenellaceae	g__Rikenellaceae_RC9_gut_group	s__uncultured_Bacteroidales_bacterium_g__Rikenellaceae_RC9_gut_group	OTU958	0	0	5	0	0	0	5
d__Bacteria	k__norank	p__Spirochaetae	c__Spirochaetes	o__Spirochaetales	f__Spirochaetaceae	g__Treponema_2	s__unclassified_g__Treponema_2	OTU1006	0	0	8	0	0	0	8
d__Bacteria	k__norank	p__Deinococcus-Thermus	c__Deinococci	o__Deinococcales	f__Trueperaceae	g__Truepera	s__uncultured_bacterium_g__Truepera	OTU103	28	0	12	0	0	0	40
d__Bacteria	k__norank	p__Chlorobi	c__Chlorobia	o__Chlorobiales	f__SJA-28	g__norank_f__SJA-28	s__unclassified_g__norank_f__SJA-28	OTU753	0	9	0	0	0	0	9
d__Bacteria	k__norank	p__Firmicutes	c__Clostridia	o__Clostridiales	f__Ruminococcaceae	g__Ruminococcaceae_UCG-014	s__unclassified_g__Ruminococcaceae_UCG-014	OTU191	16	0	0	0	0	0	16
d__Bacteria	k__norank	p__Firmicutes	c__Clostridia	o__Clostridiales	f__Christensenellaceae	g__Christensenellaceae_R-7_group	s__unclassified_g__Christensenellaceae_R-7_group	OTU335	3	0	0	0	0	0	3
d__Bacteria	k__norank	p__Proteobacteria	c__Alphaproteobacteria	o__Rhodobacterales	f__Rhodobacteraceae	g__Donghicola	s__unclassified_g__Donghicola	OTU380	6	30	1	0	0	0	37
d__Bacteria	k__norank	p__Actinobacteria	c__Actinobacteria	o__Actinomycetales	f__Actinomycetaceae	g__Actinomyces	s__uncultured_organism_g__Actinomyces	OTU1351	0	0	9	0	0	0	9
d__Bacteria	k__norank	p__Proteobacteria	c__Gammaproteobacteria	o__Pseudomonadales	f__Pseudomonadaceae	g__Pseudomonas	s__unclassified_g__Pseudomonas	OTU710	41	154	128	0	0	0	323
d__Bacteria	k__norank	p__Actinobacteria	c__Actinobacteria	o__Coriobacteriales	f__Coriobacteriaceae	g__Collinsella	s__Collinsella_aerofaciens	OTU90	23	3	41	0	0	0	67
d__Bacteria	k__norank	p__Gemmatimonadetes	c__Gemmatimonadetes	o__Gemmatimonadales	f__Gemmatimonadaceae	g__Gemmatirosa	s__uncultured_bacterium_g__Gemmatirosa	OTU89	5	0	0	0	0	0	5
d__Bacteria	k__norank	p__Actinobacteria	c__Actinobacteria	o__Coriobacteriales	f__Coriobacteriaceae	g__Coriobacteriaceae_UCG-002	s__uncultured_bacterium_g__Coriobacteriaceae_UCG-002	OTU1434	3	0	2	0	0	0	5
d__Bacteria	k__norank	p__Proteobacteria	c__Alphaproteobacteria	o__Caulobacterales	f__Hyphomonadaceae	g__Woodsholea	s__unclassified_g__Woodsholea	OTU1158	0	0	6	0	0	0	6
d__Bacteria	k__norank	p__Chloroflexi	c__Thermomicrobia	o__AKYG1722	f__norank_o__AKYG1722	g__norank_o__AKYG1722	s__unclassified_g__norank_o__AKYG1722	OTU1383	2	0	0	0	0	0	2
d__Bacteria	k__norank	p__Proteobacteria	c__Gammaproteobacteria	o__Xanthomonadales	f__Xanthomonadales_Incertae_Sedis	g__Candidatus_Competibacter	s__unclassified_g__Candidatus_Competibacter	OTU332	6	0	2	0	0	0	8
d__Bacteria	k__norank	p__Tenericutes	c__Mollicutes	o__Mycoplasmatales	f__Mycoplasmataceae	g__Mycoplasma	s__Mycoplasma_pulmonis	OTU1441	0	0	0	4	0	0	4
