# Supplementary material for: C-type lectin-mediated microbial homeostasis is critical for Helicoverpa armigera larval growth and development
Source: PLoS Pathog. 2020 Sep 30;16(9):e1008901. doi: 10.1371/journal.ppat.1008901 (PMC7549827; doi:10.1371/journal.ppat.1008901)
Supplement: S2 Table — (XLS) [file ppat.1008901.s009.xls]

## Sheet: dsGFP vs dsHaCTL3
S2 Table. Hemolymph OTU taxonomy from dsHaCTL3-injected or dsGFP-injected larvae.
Domain	Kingdom	Phylum	Class	Order	Family	Genus	Species	OTU	dsGFP_1	dsGFP_2	dsGFP_3	dsHaCTL3_1	dsHaCTL3_2	dsHaCTL3_3	SUM
d__Bacteria	k__norank	p__Bacteroidetes	c__Bacteroidia	o__Bacteroidales	f__Prevotellaceae	g__Prevotella_7	s__uncultured_bacterium_g__Prevotella_7	OTU1461	0	0	0	3	2	1	6
d__Bacteria	k__norank	p__Firmicutes	c__Clostridia	o__Clostridiales	f__Lachnospiraceae	g__Blautia	s__Blautia_obeum	OTU1463	0	0	0	1	1	1	3
d__Bacteria	k__norank	p__Proteobacteria	c__Betaproteobacteria	o__Burkholderiales	f__Burkholderiaceae	g__Ralstonia	s__unclassified_g__Ralstonia	OTU1451	11	32	22	47	65	352	529
d__Bacteria	k__norank	p__Proteobacteria	c__Gammaproteobacteria	o__Pseudomonadales	f__Pseudomonadaceae	g__Pseudomonas	s__Pseudomonas_brenneri	OTU1481	2	0	2	1	1	14	20
d__Bacteria	k__norank	p__Proteobacteria	c__Betaproteobacteria	o__Neisseriales	f__Neisseriaceae	g__norank_f__Neisseriaceae	s__unclassified_g__norank_f__Neisseriaceae	OTU566	0	0	0	0	0	1	1
d__Bacteria	k__norank	p__Firmicutes	c__Clostridia	o__Clostridiales	f__Lachnospiraceae	g__Anaerostipes	s__Anaerostipes_hadrus_g__Anaerostipes	OTU520	0	0	1	0	0	3	4
d__Bacteria	k__norank	p__Bacteroidetes	c__Bacteroidia	o__Bacteroidales	f__Bacteroidales_S24-7_group	g__norank_f__Bacteroidales_S24-7_group	s__unclassified_g__norank_f__Bacteroidales_S24-7_group	OTU1324	0	0	0	0	2	0	2
d__Bacteria	k__norank	p__Proteobacteria	c__Alphaproteobacteria	o__Rhizobiales	f__Methylobacteriaceae	g__Methylobacterium	s__Methylobacterium_aerolatum	OTU151	0	0	1	0	0	0	1
d__Bacteria	k__norank	p__Firmicutes	c__Clostridia	o__Clostridiales	f__Ruminococcaceae	g__Ruminococcaceae_UCG-005	s__unclassified_g__Ruminococcaceae_UCG-005	OTU1112	0	0	0	0	0	1	1
d__Bacteria	k__norank	p__Firmicutes	c__Clostridia	o__Clostridiales	f__Ruminococcaceae	g__Ruminococcaceae_UCG-014	s__unclassified_g__Ruminococcaceae_UCG-014	OTU1230	0	0	0	0	1	0	1
d__Bacteria	k__norank	p__Firmicutes	c__Clostridia	o__Clostridiales	f__Clostridiaceae_1	g__Clostridium_sensu_stricto_1	s__unclassified_g__Clostridium_sensu_stricto_1	OTU334	0	0	0	3	0	6	9
d__Bacteria	k__norank	p__Proteobacteria	c__Gammaproteobacteria	o__Pseudomonadales	f__Pseudomonadaceae	g__Pseudomonas	s__unclassified_g__Pseudomonas	OTU1438	0	3	0	2	5	6	16
d__Bacteria	k__norank	p__Firmicutes	c__Bacilli	o__Bacillales	f__Planococcaceae	g__Solibacillus	s__Solibacillus_silvestris_StLB046	OTU21	0	0	0	1	0	0	1
d__Bacteria	k__norank	p__Bacteroidetes	c__Bacteroidia	o__Bacteroidales	f__Prevotellaceae	g__norank_f__Prevotellaceae	s__uncultured_bacterium_g__norank_f__Prevotellaceae	OTU1396	0	0	0	1	1	0	2
d__Bacteria	k__norank	p__Firmicutes	c__Clostridia	o__Clostridiales	f__Lachnospiraceae	g__Coprococcus_2	s__unclassified_g__Coprococcus_2	OTU454	0	0	0	2	1	3	6
d__Bacteria	k__norank	p__Firmicutes	c__Clostridia	o__Clostridiales	f__Ruminococcaceae	g__[Eubacterium]_coprostanoligenes_group	s__uncultured_organism_g__[Eubacterium]_coprostanoligenes_group	OTU1476	0	0	0	0	0	1	1
d__Bacteria	k__norank	p__Firmicutes	c__Negativicutes	o__Selenomonadales	f__Veillonellaceae	g__Mitsuokella	s__unclassified_g__Mitsuokella	OTU315	0	0	0	1	0	0	1
d__Bacteria	k__norank	p__Bacteroidetes	c__Bacteroidia	o__Bacteroidales	f__Bacteroidaceae	g__Bacteroides	s__Bacteroides_coprocola_DSM_17136	OTU427	0	0	0	3	0	1	4
d__Bacteria	k__norank	p__Bacteroidetes	c__Bacteroidia	o__Bacteroidales	f__Bacteroidaceae	g__Bacteroides	s__Bacteroides_uniformis	OTU836	0	0	0	1	0	0	1
d__Bacteria	k__norank	p__Firmicutes	c__Clostridia	o__Clostridiales	f__Peptostreptococcaceae	g__Terrisporobacter	s__unclassified_g__Terrisporobacter	OTU1418	0	0	1	0	0	0	1
d__Bacteria	k__norank	p__Bacteroidetes	c__Bacteroidia	o__Bacteroidales	f__Prevotellaceae	g__Prevotella_2	s__uncultured_bacterium_g__Prevotella_2	OTU1335	0	0	1	6	0	7	14
d__Bacteria	k__norank	p__Bacteroidetes	c__Bacteroidia	o__Bacteroidales	f__Rikenellaceae	g__Rikenellaceae_RC9_gut_group	s__unclassified_g__Rikenellaceae_RC9_gut_group	OTU648	0	0	0	1	0	0	1
d__Bacteria	k__norank	p__Firmicutes	c__Clostridia	o__Clostridiales	f__Ruminococcaceae	g__[Eubacterium]_coprostanoligenes_group	s__gut_metagenome_g__[Eubacterium]_coprostanoligenes_group	OTU1135	0	0	0	1	0	2	3
d__Bacteria	k__norank	p__Firmicutes	c__Erysipelotrichia	o__Erysipelotrichales	f__Erysipelotrichaceae	g__Erysipelatoclostridium	s__Erysipelatoclostridium_ramosum	OTU878	0	0	0	0	1	0	1
d__Bacteria	k__norank	p__Proteobacteria	c__Deltaproteobacteria	o__Oligoflexales	f__0319-6G20	g__norank_f__0319-6G20	s__uncultured_bacterium_g__norank_f__0319-6G20	OTU1343	0	0	0	2	0	0	2
d__Bacteria	k__norank	p__Proteobacteria	c__Deltaproteobacteria	o__Desulfovibrionales	f__Desulfovibrionaceae	g__Desulfovibrio	s__Desulfovibrio_piger	OTU1470	0	0	0	0	0	1	1
d__Bacteria	k__norank	p__Proteobacteria	c__Betaproteobacteria	o__Burkholderiales	f__Burkholderiaceae	g__Pandoraea	s__unclassified_g__Pandoraea	OTU727	0	0	0	0	1	0	1
d__Bacteria	k__norank	p__Bacteroidetes	c__Flavobacteriia	o__Flavobacteriales	f__Flavobacteriaceae	g__Chryseobacterium	s__Chryseobacterium_anthropi	OTU1070	0	0	0	0	0	1	1
d__Bacteria	k__norank	p__Proteobacteria	c__Gammaproteobacteria	o__Xanthomonadales	f__Xanthomonadaceae	g__Stenotrophomonas	s__[Pseudomonas]_geniculata_g__Stenotrophomonas	OTU1033	0	2	1	1	0	6	10
d__Bacteria	k__norank	p__Firmicutes	c__Negativicutes	o__Selenomonadales	f__Veillonellaceae	g__Mitsuokella	s__uncultured_bacterium_g__Mitsuokella	OTU1049	0	0	1	0	0	0	1
d__Bacteria	k__norank	p__Firmicutes	c__Clostridia	o__Clostridiales	f__Ruminococcaceae	g__Ruminococcaceae_NK4A214_group	s__gut_metagenome_g__Ruminococcaceae_NK4A214_group	OTU67	0	0	0	0	1	2	3
d__Bacteria	k__norank	p__Firmicutes	c__Clostridia	o__Clostridiales	f__Ruminococcaceae	g__Ruminococcaceae_UCG-005	s__unclassified_g__Ruminococcaceae_UCG-005	OTU989	0	0	0	1	0	1	2
d__Bacteria	k__norank	p__unclassified_k__norank	c__unclassified_k__norank	o__unclassified_k__norank	f__unclassified_k__norank	g__unclassified_k__norank	s__unclassified_k__norank	OTU1354	0	0	0	2	0	0	2
d__Bacteria	k__norank	p__Firmicutes	c__Clostridia	o__Clostridiales	f__Ruminococcaceae	g__Ruminococcus_2	s__uncultured_Ruminococcaceae_bacterium_g__Ruminococcus_2	OTU364	0	0	0	2	0	0	2
d__Bacteria	k__norank	p__Bacteroidetes	c__Bacteroidia	o__Bacteroidales	f__Prevotellaceae	g__Prevotella_9	s__unclassified_g__Prevotella_9	OTU1311	0	0	1	3	2	0	6
d__Bacteria	k__norank	p__Firmicutes	c__Clostridia	o__Clostridiales	f__Lachnospiraceae	g__Roseburia	s__uncultured_bacterium_g__Roseburia	OTU1181	0	0	0	0	1	0	1
d__Bacteria	k__norank	p__Proteobacteria	c__Gammaproteobacteria	o__Pseudomonadales	f__Pseudomonadaceae	g__Pseudomonas	s__Pseudomonas_japonica	OTU296	1	0	0	3	0	4	8
d__Bacteria	k__norank	p__Bacteroidetes	c__Bacteroidia	o__Bacteroidales	f__Bacteroidales_S24-7_group	g__norank_f__Bacteroidales_S24-7_group	s__uncultured_bacterium_g__norank_f__Bacteroidales_S24-7_group	OTU707	0	0	0	1	1	0	2
d__Bacteria	k__norank	p__Firmicutes	c__Clostridia	o__Clostridiales	f__Ruminococcaceae	g__Subdoligranulum	s__uncultured_bacterium_g__Subdoligranulum	OTU432	0	0	0	0	0	1	1
d__Bacteria	k__norank	p__Proteobacteria	c__Alphaproteobacteria	o__Rhizobiales	f__Xanthobacteraceae	g__Variibacter	s__uncultured_forest_soil_bacterium_g__Variibacter	OTU17	0	0	0	1	0	0	1
d__Bacteria	k__norank	p__Firmicutes	c__Clostridia	o__Clostridiales	f__Ruminococcaceae	g__Ruminococcaceae_UCG-003	s__gut_metagenome_g__Ruminococcaceae_UCG-003	OTU1349	0	0	0	0	0	1	1
d__Bacteria	k__norank	p__unclassified_k__norank	c__unclassified_k__norank	o__unclassified_k__norank	f__unclassified_k__norank	g__unclassified_k__norank	s__unclassified_k__norank	OTU899	1	0	1	1	0	0	3
d__Bacteria	k__norank	p__Bacteroidetes	c__Bacteroidia	o__Bacteroidales	f__Prevotellaceae	g__Alloprevotella	s__Prevotellaceae_bacterium_Marseille-P2831	OTU94	0	0	0	0	0	1	1
d__Bacteria	k__norank	p__Firmicutes	c__Bacilli	o__Bacillales	f__Staphylococcaceae	g__Staphylococcus	s__Staphylococcus_xylosus	OTU535	0	0	0	2	0	93	95
d__Bacteria	k__norank	p__Firmicutes	c__Clostridia	o__Clostridiales	f__Lachnospiraceae	g__Blautia	s__unclassified_g__Blautia	OTU1472	0	0	0	0	0	1	1
d__Bacteria	k__norank	p__unclassified_k__norank	c__unclassified_k__norank	o__unclassified_k__norank	f__unclassified_k__norank	g__unclassified_k__norank	s__unclassified_k__norank	OTU1233	1	0	0	8	0	0	9
d__Bacteria	k__norank	p__Bacteroidetes	c__Flavobacteriia	o__Flavobacteriales	f__Flavobacteriaceae	g__Cloacibacterium	s__unclassified_g__Cloacibacterium	OTU1285	0	1	2	1	1	1	6
d__Bacteria	k__norank	p__Bacteroidetes	c__Bacteroidia	o__Bacteroidales	f__Bacteroidales_S24-7_group	g__norank_f__Bacteroidales_S24-7_group	s__uncultured_bacterium_g__norank_f__Bacteroidales_S24-7_group	OTU1235	0	0	0	0	0	2	2
d__Bacteria	k__norank	p__Firmicutes	c__Clostridia	o__Clostridiales	f__Ruminococcaceae	g__Ruminococcus_1	s__human_gut_metagenome_g__Ruminococcus_1	OTU147	0	0	0	0	0	1	1
d__Bacteria	k__norank	p__Bacteroidetes	c__Bacteroidia	o__Bacteroidales	f__Prevotellaceae	g__Prevotella_9	s__unclassified_g__Prevotella_9	OTU1290	0	0	0	9	3	5	17
d__Bacteria	k__norank	p__Bacteroidetes	c__Bacteroidia	o__Bacteroidales	f__Bacteroidales_S24-7_group	g__norank_f__Bacteroidales_S24-7_group	s__uncultured_bacterium_g__norank_f__Bacteroidales_S24-7_group	OTU650	0	0	0	0	0	1	1
d__Bacteria	k__norank	p__Bacteroidetes	c__Bacteroidia	o__Bacteroidales	f__Prevotellaceae	g__Prevotella_9	s__uncultured_bacterium_g__Prevotella_9	OTU1413	0	0	0	15	3	6	24
d__Bacteria	k__norank	p__Actinobacteria	c__Actinobacteria	o__Corynebacteriales	f__Nocardiaceae	g__Rhodococcus	s__unclassified_g__Rhodococcus	OTU676	0	1	0	0	1	2	4
d__Bacteria	k__norank	p__unclassified_k__norank	c__unclassified_k__norank	o__unclassified_k__norank	f__unclassified_k__norank	g__unclassified_k__norank	s__unclassified_k__norank	OTU1232	0	0	0	1	0	0	1
d__Bacteria	k__norank	p__Firmicutes	c__Bacilli	o__Lactobacillales	f__Enterococcaceae	g__Enterococcus	s__unclassified_g__Enterococcus	OTU1454	277	311	1379	12341	13380	12056	39744
d__Bacteria	k__norank	p__Bacteroidetes	c__Bacteroidia	o__Bacteroidales	f__Bacteroidales_S24-7_group	g__norank_f__Bacteroidales_S24-7_group	s__uncultured_Bacteroidales_bacterium_g__norank_f__Bacteroidales_S24-7_group	OTU212	0	0	1	1	0	0	2
d__Bacteria	k__norank	p__Proteobacteria	c__Betaproteobacteria	o__Burkholderiales	f__Burkholderiaceae	g__Ralstonia	s__Ralstonia_pickettii_g__Ralstonia	OTU1469	0	0	5	3	1	13	22
d__Bacteria	k__norank	p__Firmicutes	c__Clostridia	o__Clostridiales	f__Lachnospiraceae	g__Lachnospiraceae_NK4A136_group	s__unclassified_g__Lachnospiraceae_NK4A136_group	OTU134	0	0	0	0	0	2	2
d__Bacteria	k__norank	p__Firmicutes	c__Negativicutes	o__Selenomonadales	f__Veillonellaceae	g__Dialister	s__Dialister_succinatiphilus	OTU1478	0	0	0	6	0	3	9
d__Bacteria	k__norank	p__Actinobacteria	c__Actinobacteria	o__Streptosporangiales	f__Nocardiopsaceae	g__Thermobifida	s__Thermobifida_alba	OTU1236	0	0	0	0	0	1	1
d__Bacteria	k__norank	p__Tenericutes	c__Mollicutes	o__Mollicutes_RF9	f__norank_o__Mollicutes_RF9	g__norank_o__Mollicutes_RF9	s__uncultured_organism_g__norank_o__Mollicutes_RF9	OTU1459	0	0	0	1	0	0	1
d__Bacteria	k__norank	p__Firmicutes	c__Clostridia	o__Clostridiales	f__Lachnospiraceae	g__Lachnospiraceae_NK4A136_group	s__unclassified_g__Lachnospiraceae_NK4A136_group	OTU671	0	0	0	0	0	2	2
d__Bacteria	k__norank	p__Verrucomicrobia	c__Verrucomicrobiae	o__Verrucomicrobiales	f__Verrucomicrobiaceae	g__Akkermansia	s__Akkermansia_muciniphila	OTU322	0	0	0	0	1	8	9
d__Bacteria	k__norank	p__Firmicutes	c__Clostridia	o__Clostridiales	f__Ruminococcaceae	g__unclassified_f__Ruminococcaceae	s__unclassified_f__Ruminococcaceae	OTU1222	0	0	0	1	0	0	1
d__Bacteria	k__norank	p__unclassified_k__norank	c__unclassified_k__norank	o__unclassified_k__norank	f__unclassified_k__norank	g__unclassified_k__norank	s__unclassified_k__norank	OTU1460	0	0	1	5	0	0	6
d__Bacteria	k__norank	p__Firmicutes	c__Clostridia	o__Clostridiales	f__Ruminococcaceae	g__Ruminococcaceae_UCG-013	s__uncultured_organism_g__Ruminococcaceae_UCG-013	OTU363	0	0	0	0	0	1	1
d__Bacteria	k__norank	p__Firmicutes	c__Bacilli	o__Lactobacillales	f__Lactobacillaceae	g__Lactobacillus	s__unclassified_g__Lactobacillus	OTU1067	0	0	0	1	0	3	4
d__Bacteria	k__norank	p__Firmicutes	c__Clostridia	o__Clostridiales	f__Ruminococcaceae	g__Ruminiclostridium_5	s__uncultured_bacterium_g__Ruminiclostridium_5	OTU164	0	0	0	1	0	0	1
d__Bacteria	k__norank	p__Chloroflexi	c__Thermomicrobia	o__JG30-KF-CM45	f__norank_o__JG30-KF-CM45	g__norank_o__JG30-KF-CM45	s__uncultured_bacterium_g__norank_o__JG30-KF-CM45	OTU185	0	0	0	0	1	0	1
d__Bacteria	k__norank	p__Proteobacteria	c__Gammaproteobacteria	o__Enterobacteriales	f__Enterobacteriaceae	g__Escherichia-Shigella	s__unclassified_g__Escherichia-Shigella	OTU1025	1	2	0	0	0	3	6
d__Bacteria	k__norank	p__unclassified_k__norank	c__unclassified_k__norank	o__unclassified_k__norank	f__unclassified_k__norank	g__unclassified_k__norank	s__unclassified_k__norank	OTU811	0	0	0	21	0	0	21
d__Bacteria	k__norank	p__Bacteroidetes	c__Bacteroidia	o__Bacteroidales	f__Bacteroidaceae	g__Bacteroides	s__Bacteroides_coprophilus	OTU1341	0	0	0	1	0	0	1
d__Bacteria	k__norank	p__Firmicutes	c__Clostridia	o__Clostridiales	f__Lachnospiraceae	g__[Eubacterium]_rectale_group	s__unclassified_g__[Eubacterium]_rectale_group	OTU1457	0	0	0	4	1	5	10
d__Bacteria	k__norank	p__Firmicutes	c__Erysipelotrichia	o__Erysipelotrichales	f__Erysipelotrichaceae	g__Turicibacter	s__uncultured_bacterium_g__Turicibacter	OTU1017	0	0	0	1	0	3	4
d__Bacteria	k__norank	p__Firmicutes	c__Clostridia	o__Clostridiales	f__Lachnospiraceae	g__Oribacterium	s__uncultured_bacterium_g__Oribacterium	OTU236	0	0	0	1	0	0	1
d__Bacteria	k__norank	p__Proteobacteria	c__Betaproteobacteria	o__Hydrogenophilales	f__Hydrogenophilaceae	g__Thiobacillus	s__unclassified_g__Thiobacillus	OTU1042	0	1	0	0	0	0	1
d__Bacteria	k__norank	p__Firmicutes	c__Clostridia	o__Clostridiales	f__Lachnospiraceae	g__[Eubacterium]_xylanophilum_group	s__unclassified_g__[Eubacterium]_xylanophilum_group	OTU265	0	0	0	0	0	4	4
d__Bacteria	k__norank	p__Firmicutes	c__Clostridia	o__Clostridiales	f__Ruminococcaceae	g__Ruminococcaceae_UCG-002	s__unclassified_g__Ruminococcaceae_UCG-002	OTU1431	0	0	0	3	0	0	3
d__Bacteria	k__norank	p__Proteobacteria	c__Gammaproteobacteria	o__Enterobacteriales	f__Enterobacteriaceae	g__Raoultella	s__unclassified_g__Raoultella	OTU1024	0	0	0	1	0	1	2
d__Bacteria	k__norank	p__Firmicutes	c__Clostridia	o__Clostridiales	f__Lachnospiraceae	g__Lachnospiraceae_UCG-010	s__uncultured_organism_g__Lachnospiraceae_UCG-010	OTU1471	0	0	0	1	0	3	4
d__Bacteria	k__norank	p__Firmicutes	c__Clostridia	o__Clostridiales	f__Lachnospiraceae	g__[Eubacterium]_eligens_group	s__uncultured_bacterium_g__[Eubacterium]_eligens_group	OTU1468	0	0	0	0	0	4	4
d__Bacteria	k__norank	p__unclassified_k__norank	c__unclassified_k__norank	o__unclassified_k__norank	f__unclassified_k__norank	g__unclassified_k__norank	s__unclassified_k__norank	OTU885	0	0	0	0	0	1	1
d__Bacteria	k__norank	p__Proteobacteria	c__Gammaproteobacteria	o__Enterobacteriales	f__Enterobacteriaceae	g__Enterobacter	s__unclassified_g__Enterobacter	OTU1449	0	0	0	1	0	5	6
d__Bacteria	k__norank	p__Actinobacteria	c__Actinobacteria	o__Bifidobacteriales	f__Bifidobacteriaceae	g__Bifidobacterium	s__Bifidobacterium_pseudocatenulatum_DSM_20438__JCM_1200__LMG_10505	OTU45	0	0	0	3	3	10	16
d__Bacteria	k__norank	p__Acidobacteria	c__Acidobacteria	o__norank_c__Acidobacteria	f__norank_c__Acidobacteria	g__norank_c__Acidobacteria	s__unclassified_g__norank_c__Acidobacteria	OTU1286	0	0	0	1	1	0	2
d__Bacteria	k__norank	p__unclassified_k__norank	c__unclassified_k__norank	o__unclassified_k__norank	f__unclassified_k__norank	g__unclassified_k__norank	s__unclassified_k__norank	OTU761	3	0	0	17	0	0	20
d__Bacteria	k__norank	p__Firmicutes	c__Clostridia	o__Clostridiales	f__Lachnospiraceae	g__Lachnospiraceae_UCG-001	s__uncultured_Clostridiales_bacterium_g__Lachnospiraceae_UCG-001	OTU481	0	0	0	0	2	0	2
d__Bacteria	k__norank	p__Bacteroidetes	c__Bacteroidia	o__Bacteroidales	f__Bacteroidaceae	g__Bacteroides	s__Bacteroides_ovatus	OTU679	0	0	0	1	0	0	1
d__Bacteria	k__norank	p__Firmicutes	c__Bacilli	o__Lactobacillales	f__Streptococcaceae	g__Lactococcus	s__unclassified_g__Lactococcus	OTU283	0	0	0	0	2	1	3
d__Bacteria	k__norank	p__Firmicutes	c__Clostridia	o__Clostridiales	f__Ruminococcaceae	g__Oscillospira	s__uncultured_bacterium_g__Oscillospira	OTU1462	0	0	0	2	0	0	2
d__Bacteria	k__norank	p__Firmicutes	c__Clostridia	o__Clostridiales	f__Ruminococcaceae	g__Ruminococcaceae_UCG-005	s__unclassified_g__Ruminococcaceae_UCG-005	OTU1258	0	0	0	0	1	1	2
d__Bacteria	k__norank	p__Bacteroidetes	c__Bacteroidia	o__Bacteroidales	f__Prevotellaceae	g__Prevotella_2	s__unclassified_g__Prevotella_2	OTU331	0	0	0	0	1	2	3
d__Bacteria	k__norank	p__Proteobacteria	c__Gammaproteobacteria	o__Xanthomonadales	f__Xanthomonadaceae	g__Stenotrophomonas	s__[Pseudomonas]_geniculata_g__Stenotrophomonas	OTU42	0	0	0	0	1	6	7
d__Bacteria	k__norank	p__Actinobacteria	c__Actinobacteria	o__Corynebacteriales	f__Corynebacteriaceae	g__Lawsonella	s__unclassified_g__Lawsonella	OTU1483	0	0	0	0	0	19	19
d__Bacteria	k__norank	p__Proteobacteria	c__Alphaproteobacteria	o__Rhizobiales	f__Methylobacteriaceae	g__Methylobacterium	s__Methylobacterium_aquaticum	OTU107	0	1	0	0	0	0	1
d__Bacteria	k__norank	p__Cyanobacteria	c__Cyanobacteria	o__norank_c__Cyanobacteria	f__norank_c__Cyanobacteria	g__norank_c__Cyanobacteria	s__Vitis_vinifera_subsp._caucasica	OTU77	0	0	0	0	31	2	33
d__Bacteria	k__norank	p__Actinobacteria	c__Actinobacteria	o__Micrococcales	f__Microbacteriaceae	g__Microbacterium	s__unclassified_g__Microbacterium	OTU79	0	0	0	1	1	0	2
d__Bacteria	k__norank	p__Firmicutes	c__Clostridia	o__Clostridiales	f__Ruminococcaceae	g__Ruminococcaceae_UCG-002	s__uncultured_rumen_bacterium_g__Ruminococcaceae_UCG-002	OTU213	0	0	0	0	0	1	1
d__Bacteria	k__norank	p__Bacteroidetes	c__Bacteroidia	o__Bacteroidales	f__Prevotellaceae	g__norank_f__Prevotellaceae	s__uncultured_bacterium_g__norank_f__Prevotellaceae	OTU518	0	0	0	1	0	0	1
d__Bacteria	k__norank	p__Planctomycetes	c__BD7-11	o__norank_c__BD7-11	f__norank_c__BD7-11	g__norank_c__BD7-11	s__uncultured_bacterium_g__norank_c__BD7-11	OTU1453	0	1	0	0	0	0	1
d__Bacteria	k__norank	p__Firmicutes	c__Negativicutes	o__Selenomonadales	f__Veillonellaceae	g__Dialister	s__gut_metagenome_g__Dialister	OTU1081	0	0	0	0	1	0	1
d__Bacteria	k__norank	p__Firmicutes	c__Clostridia	o__Clostridiales	f__Christensenellaceae	g__Christensenellaceae_R-7_group	s__uncultured_prokaryote_g__Christensenellaceae_R-7_group	OTU512	0	0	0	0	1	0	1
d__Bacteria	k__norank	p__Firmicutes	c__Clostridia	o__Clostridiales	f__Peptostreptococcaceae	g__unclassified_f__Peptostreptococcaceae	s__unclassified_f__Peptostreptococcaceae	OTU183	0	0	0	0	1	1	2
d__Bacteria	k__norank	p__Bacteroidetes	c__Bacteroidia	o__Bacteroidales	f__Bacteroidaceae	g__Bacteroides	s__Bacteroides_thetaiotaomicron	OTU1304	0	0	0	1	0	0	1
d__Bacteria	k__norank	p__Firmicutes	c__Clostridia	o__Clostridiales	f__Lachnospiraceae	g__Fusicatenibacter	s__unclassified_g__Fusicatenibacter	OTU500	0	0	0	1	0	0	1
d__Bacteria	k__norank	p__Firmicutes	c__Clostridia	o__Clostridiales	f__Lachnospiraceae	g__Coprococcus_3	s__unclassified_g__Coprococcus_3	OTU142	0	0	0	0	0	1	1
d__Bacteria	k__norank	p__Firmicutes	c__Bacilli	o__Lactobacillales	f__Lactobacillaceae	g__Lactobacillus	s__Lactobacillus_acetotolerans	OTU1254	0	0	0	0	1	0	1
d__Bacteria	k__norank	p__Actinobacteria	c__Actinobacteria	o__Corynebacteriales	f__Nocardiaceae	g__Rhodococcus	s__Rhodococcus_fascians	OTU789	0	0	0	0	1	0	1
d__Bacteria	k__norank	p__Proteobacteria	c__Gammaproteobacteria	o__Pseudomonadales	f__Pseudomonadaceae	g__Pseudomonas	s__unclassified_g__Pseudomonas	OTU1084	0	0	0	0	0	1	1
d__Bacteria	k__norank	p__Firmicutes	c__Bacilli	o__Lactobacillales	f__Streptococcaceae	g__Streptococcus	s__unclassified_g__Streptococcus	OTU572	0	0	1	0	1	2	4
d__Bacteria	k__norank	p__Proteobacteria	c__Alphaproteobacteria	o__Rhodospirillales	f__Acetobacteraceae	g__unclassified_f__Acetobacteraceae	s__unclassified_f__Acetobacteraceae	OTU1458	29	39	76	164	193	188	689
d__Bacteria	k__norank	p__Bacteroidetes	c__Bacteroidia	o__Bacteroidales	f__Bacteroidales_S24-7_group	g__norank_f__Bacteroidales_S24-7_group	s__uncultured_bacterium_g__norank_f__Bacteroidales_S24-7_group	OTU774	0	0	0	0	1	0	1
d__Bacteria	k__norank	p__Firmicutes	c__Clostridia	o__Clostridiales	f__Family_XI_o__Clostridiales	g__Anaerococcus	s__uncultured_bacterium_g__Anaerococcus	OTU1465	0	0	0	0	0	44	44
d__Bacteria	k__norank	p__Firmicutes	c__Clostridia	o__Clostridiales	f__Ruminococcaceae	g__Ruminococcaceae_UCG-002	s__unclassified_g__Ruminococcaceae_UCG-002	OTU1367	0	0	0	0	0	1	1
d__Bacteria	k__norank	p__Firmicutes	c__Bacilli	o__Lactobacillales	f__Lactobacillaceae	g__Lactobacillus	s__Lactobacillus_plantarum_subsp._plantarum	OTU1450	20	3	7	3	1	1	35
d__Bacteria	k__norank	p__Firmicutes	c__Clostridia	o__Clostridiales	f__Lachnospiraceae	g__Blautia	s__Ruminococcus_sp._5_1_39BFAA	OTU143	0	0	0	2	0	0	2
d__Bacteria	k__norank	p__Firmicutes	c__Clostridia	o__Clostridiales	f__Lachnospiraceae	g__Lachnospiraceae_NK4A136_group	s__unclassified_g__Lachnospiraceae_NK4A136_group	OTU689	0	0	1	1	0	0	2
d__Bacteria	k__norank	p__Actinobacteria	c__Actinobacteria	o__Micrococcales	f__Microbacteriaceae	g__Pseudoclavibacter	s__Pseudoclavibacter_helvolus	OTU888	0	0	0	0	0	2	2
d__Bacteria	k__norank	p__Firmicutes	c__Clostridia	o__Clostridiales	f__Ruminococcaceae	g__[Eubacterium]_coprostanoligenes_group	s__gut_metagenome_g__[Eubacterium]_coprostanoligenes_group	OTU466	0	0	0	0	0	1	1
d__Bacteria	k__norank	p__Bacteroidetes	c__Bacteroidia	o__Bacteroidales	f__Porphyromonadaceae	g__Barnesiella	s__uncultured_organism_g__Barnesiella	OTU82	0	0	0	0	0	1	1
d__Bacteria	k__norank	p__Actinobacteria	c__Actinobacteria	o__Propionibacteriales	f__Propionibacteriaceae	g__Propionibacterium	s__Propionibacterium_granulosum	OTU1022	0	0	0	0	0	3	3
d__Bacteria	k__norank	p__Bacteroidetes	c__Bacteroidia	o__Bacteroidales	f__Bacteroidales_S24-7_group	g__norank_f__Bacteroidales_S24-7_group	s__uncultured_bacterium_g__norank_f__Bacteroidales_S24-7_group	OTU22	0	0	0	5	0	5	10
d__Bacteria	k__norank	p__Proteobacteria	c__Betaproteobacteria	o__Burkholderiales	f__Alcaligenaceae	g__Sutterella	s__Sutterella_wadsworthensis	OTU385	0	0	0	1	0	0	1
d__Bacteria	k__norank	p__Firmicutes	c__Clostridia	o__Clostridiales	f__Ruminococcaceae	g__Faecalibacterium	s__unclassified_g__Faecalibacterium	OTU141	0	2	0	4	0	2	8
d__Bacteria	k__norank	p__Proteobacteria	c__Alphaproteobacteria	o__Rhizobiales	f__Methylobacteriaceae	g__Methylobacterium	s__unclassified_g__Methylobacterium	OTU499	0	0	0	0	0	2	2
d__Bacteria	k__norank	p__Proteobacteria	c__Betaproteobacteria	o__Burkholderiales	f__Burkholderiaceae	g__Burkholderia-Paraburkholderia	s__Paraburkholderia_ferrariae	OTU389	0	0	0	0	0	1	1
d__Bacteria	k__norank	p__Actinobacteria	c__Actinobacteria	o__Pseudonocardiales	f__Pseudonocardiaceae	g__Pseudonocardia	s__Pseudonocardia_alaniniphila	OTU1479	0	0	0	0	0	2	2
d__Bacteria	k__norank	p__Firmicutes	c__Clostridia	o__Clostridiales	f__Ruminococcaceae	g__Ruminococcaceae_UCG-014	s__unclassified_g__Ruminococcaceae_UCG-014	OTU776	0	0	1	0	0	0	1
d__Bacteria	k__norank	p__Proteobacteria	c__Alphaproteobacteria	o__Rhizobiales	f__Bradyrhizobiaceae	g__unclassified_f__Bradyrhizobiaceae	s__unclassified_f__Bradyrhizobiaceae	OTU592	0	0	0	0	3	0	3
d__Bacteria	k__norank	p__Proteobacteria	c__Betaproteobacteria	o__Burkholderiales	f__Oxalobacteraceae	g__unclassified_f__Oxalobacteraceae	s__unclassified_f__Oxalobacteraceae	OTU968	0	0	0	0	0	1	1
d__Bacteria	k__norank	p__Firmicutes	c__Negativicutes	o__Selenomonadales	f__Veillonellaceae	g__Dialister	s__uncultured_bacterium_g__Dialister	OTU1473	0	0	0	3	0	5	8
d__Bacteria	k__norank	p__Proteobacteria	c__Alphaproteobacteria	o__Sphingomonadales	f__Sphingomonadaceae	g__Sphingomonas	s__Sphingomonas_melonis_g__Sphingomonas	OTU720	0	0	0	0	0	1	1
d__Bacteria	k__norank	p__Actinobacteria	c__Actinobacteria	o__Euzebyales	f__Euzebyaceae	g__norank_f__Euzebyaceae	s__unclassified_g__norank_f__Euzebyaceae	OTU1480	0	0	0	0	0	3	3
d__Bacteria	k__norank	p__Actinobacteria	c__Actinobacteria	o__Acidimicrobiales	f__Acidimicrobiales_Incertae_Sedis	g__Candidatus_Microthrix	s__uncultured_bacterium_g__Candidatus_Microthrix	OTU931	0	0	0	2	0	0	2
d__Bacteria	k__norank	p__Firmicutes	c__Negativicutes	o__Selenomonadales	f__Veillonellaceae	g__Mitsuokella	s__unclassified_g__Mitsuokella	OTU1053	0	0	0	0	1	2	3
d__Bacteria	k__norank	p__Proteobacteria	c__Gammaproteobacteria	o__Pseudomonadales	f__Moraxellaceae	g__Acinetobacter	s__unclassified_g__Acinetobacter	OTU887	0	1	0	0	1	1	3
d__Bacteria	k__norank	p__Proteobacteria	c__Deltaproteobacteria	o__Myxococcales	f__Haliangiaceae	g__Haliangium	s__unclassified_g__Haliangium	OTU1484	0	0	0	0	0	5	5
d__Bacteria	k__norank	p__Proteobacteria	c__Gammaproteobacteria	o__Aeromonadales	f__Succinivibrionaceae	g__Succinivibrio	s__uncultured_bacterium_g__Succinivibrio	OTU1197	0	0	0	2	0	7	9
d__Bacteria	k__norank	p__Firmicutes	c__Clostridia	o__Clostridiales	f__Ruminococcaceae	g__[Eubacterium]_coprostanoligenes_group	s__human_gut_metagenome_g__[Eubacterium]_coprostanoligenes_group	OTU299	0	0	0	0	0	1	1
d__Bacteria	k__norank	p__Acidobacteria	c__Acidobacteria	o__norank_c__Acidobacteria	f__norank_c__Acidobacteria	g__norank_c__Acidobacteria	s__unclassified_g__norank_c__Acidobacteria	OTU796	0	1	0	0	1	0	2
d__Bacteria	k__norank	p__Proteobacteria	c__Alphaproteobacteria	o__Rhodospirillales	f__Acetobacteraceae	g__Acetobacter	s__unclassified_g__Acetobacter	OTU1448	17268	20630	20930	2051	6329	4815	72023
d__Bacteria	k__norank	p__Firmicutes	c__Bacilli	o__Bacillales	f__Bacillaceae	g__Bacillus	s__unclassified_g__Bacillus	OTU772	0	0	0	0	4	0	4
d__Bacteria	k__norank	p__Firmicutes	c__Bacilli	o__Lactobacillales	f__Lactobacillaceae	g__Lactobacillus	s__unclassified_g__Lactobacillus	OTU1051	0	0	0	0	1	0	1
d__Bacteria	k__norank	p__Bacteroidetes	c__Bacteroidia	o__Bacteroidales	f__Bacteroidales_S24-7_group	g__norank_f__Bacteroidales_S24-7_group	s__uncultured_organism_g__norank_f__Bacteroidales_S24-7_group	OTU708	0	0	0	0	0	2	2
d__Bacteria	k__norank	p__Proteobacteria	c__Gammaproteobacteria	o__Enterobacteriales	f__Enterobacteriaceae	g__Serratia	s__unclassified_g__Serratia	OTU691	0	0	0	0	0	1	1
d__Bacteria	k__norank	p__Proteobacteria	c__Alphaproteobacteria	o__Rickettsiales	f__Mitochondria	g__norank_f__Mitochondria	s__unclassified_g__norank_f__Mitochondria	OTU1260	0	0	1	1	0	0	2
d__Bacteria	k__norank	p__Actinobacteria	c__Actinobacteria	o__Streptomycetales	f__Streptomycetaceae	g__Streptomyces	s__unclassified_g__Streptomyces	OTU303	0	0	1	0	0	0	1
d__Bacteria	k__norank	p__Firmicutes	c__Clostridia	o__Clostridiales	f__Ruminococcaceae	g__[Eubacterium]_coprostanoligenes_group	s__unclassified_g__[Eubacterium]_coprostanoligenes_group	OTU1456	0	0	0	1	0	0	1
d__Bacteria	k__norank	p__Firmicutes	c__Erysipelotrichia	o__Erysipelotrichales	f__Erysipelotrichaceae	g__Turicibacter	s__unclassified_g__Turicibacter	OTU982	0	0	0	1	0	0	1
d__Bacteria	k__norank	p__Actinobacteria	c__Actinobacteria	o__Propionibacteriales	f__Propionibacteriaceae	g__Propionibacterium	s__Propionibacterium_acnes_subsp._acnes_g__Propionibacterium	OTU1275	0	0	0	2	0	49	51
d__Bacteria	k__norank	p__Firmicutes	c__Clostridia	o__Clostridiales	f__Ruminococcaceae	g__Butyricicoccus	s__uncultured_bacterium_g__Butyricicoccus	OTU541	0	0	0	0	0	1	1
d__Bacteria	k__norank	p__Proteobacteria	c__Alphaproteobacteria	o__Rhodobacterales	f__Rhodobacteraceae	g__Paracoccus	s__unclassified_g__Paracoccus	OTU926	0	0	0	0	0	2	2
d__Bacteria	k__norank	p__Firmicutes	c__Clostridia	o__Clostridiales	f__Lachnospiraceae	g__Lachnospiraceae_NK4A136_group	s__Lachnospiraceae_bacterium_A4	OTU445	0	0	1	0	0	0	1
d__Bacteria	k__norank	p__Firmicutes	c__Clostridia	o__Clostridiales	f__Family_XIII	g__Family_XIII_AD3011_group	s__uncultured_bacterium_g__Family_XIII_AD3011_group	OTU822	0	0	0	0	0	1	1
d__Bacteria	k__norank	p__Firmicutes	c__Clostridia	o__Clostridiales	f__Lachnospiraceae	g__Roseburia	s__unclassified_g__Roseburia	OTU269	0	0	0	1	1	0	2
d__Bacteria	k__norank	p__Firmicutes	c__Bacilli	o__Lactobacillales	f__Lactobacillaceae	g__Lactobacillus	s__Lactobacillus_johnsonii	OTU1048	0	0	0	0	0	2	2
d__Bacteria	k__norank	p__Proteobacteria	c__Alphaproteobacteria	o__Rhodobacterales	f__Rhodobacteraceae	g__Amaricoccus	s__uncultured_Amaricoccus_sp._g__Amaricoccus	OTU1474	0	0	0	0	0	3	3
d__Bacteria	k__norank	p__Bacteroidetes	c__Bacteroidia	o__Bacteroidales	f__Porphyromonadaceae	g__Parabacteroides	s__Parabacteroides_merdae	OTU1366	0	0	0	0	0	1	1
d__Bacteria	k__norank	p__Firmicutes	c__Clostridia	o__Clostridiales	f__Ruminococcaceae	g__Ruminiclostridium	s__uncultured_bacterium_g__Ruminiclostridium	OTU8	0	0	0	0	0	2	2
d__Bacteria	k__norank	p__Bacteroidetes	c__Bacteroidia	o__Bacteroidales	f__Bacteroidales_S24-7_group	g__norank_f__Bacteroidales_S24-7_group	s__uncultured_bacterium_g__norank_f__Bacteroidales_S24-7_group	OTU133	0	0	0	1	0	0	1
d__Bacteria	k__norank	p__Proteobacteria	c__Alphaproteobacteria	o__Rhizobiales	f__Rhizobiaceae	g__unclassified_f__Rhizobiaceae	s__unclassified_f__Rhizobiaceae	OTU688	0	0	0	0	0	1	1
d__Bacteria	k__norank	p__Firmicutes	c__Bacilli	o__Lactobacillales	f__Lactobacillaceae	g__Lactobacillus	s__Lactobacillus_intestinalis	OTU1064	0	0	0	1	0	0	1
d__Bacteria	k__norank	p__Proteobacteria	c__Gammaproteobacteria	o__Pseudomonadales	f__Pseudomonadaceae	g__Pseudomonas	s__Pseudomonas_brenneri	OTU1231	0	0	0	1	0	6	7
d__Bacteria	k__norank	p__Actinobacteria	c__Actinobacteria	o__Corynebacteriales	f__Corynebacteriaceae	g__Corynebacterium_1	s__unclassified_g__Corynebacterium_1	OTU1477	0	0	0	0	0	40	40
d__Bacteria	k__norank	p__Firmicutes	c__Bacilli	o__Lactobacillales	f__Streptococcaceae	g__Streptococcus	s__unclassified_g__Streptococcus	OTU1037	0	0	0	0	0	1	1
d__Bacteria	k__norank	p__Bacteroidetes	c__Bacteroidia	o__Bacteroidales	f__Prevotellaceae	g__Prevotella_7	s__unclassified_g__Prevotella_7	OTU1444	0	2	0	0	0	0	2
d__Bacteria	k__norank	p__Bacteroidetes	c__Bacteroidia	o__Bacteroidales	f__Bacteroidaceae	g__Bacteroides	s__Bacteroides_plebeius	OTU576	0	0	0	0	0	1	1
d__Bacteria	k__norank	p__Proteobacteria	c__Betaproteobacteria	o__Burkholderiales	f__Burkholderiaceae	g__Burkholderia-Paraburkholderia	s__Paraburkholderia_caledonica	OTU1464	2	6	4	3	13	49	77
d__Bacteria	k__norank	p__Proteobacteria	c__Betaproteobacteria	o__Burkholderiales	f__Burkholderiaceae	g__Cupriavidus	s__Cupriavidus_basilensis_g__Cupriavidus	OTU1475	0	0	0	0	0	2	2
d__Bacteria	k__norank	p__Bacteroidetes	c__Bacteroidia	o__Bacteroidales	f__Bacteroidaceae	g__Bacteroides	s__unclassified_g__Bacteroides	OTU1298	1	0	1	5	1	7	15
d__Bacteria	k__norank	p__Bacteroidetes	c__Bacteroidia	o__Bacteroidales	f__Bacteroidales_S24-7_group	g__norank_f__Bacteroidales_S24-7_group	s__unclassified_g__norank_f__Bacteroidales_S24-7_group	OTU1278	0	0	0	2	0	2	4
d__Bacteria	k__norank	p__Proteobacteria	c__Betaproteobacteria	o__Burkholderiales	f__Alcaligenaceae	g__Achromobacter	s__unclassified_g__Achromobacter	OTU328	0	0	0	0	0	1	1
d__Bacteria	k__norank	p__Firmicutes	c__Erysipelotrichia	o__Erysipelotrichales	f__Erysipelotrichaceae	g__Holdemanella	s__uncultured_bacterium_g__Holdemanella	OTU906	0	0	0	0	0	1	1
d__Bacteria	k__norank	p__Firmicutes	c__Bacilli	o__Lactobacillales	f__Lactobacillaceae	g__Lactobacillus	s__unclassified_g__Lactobacillus	OTU1439	12810	9412	7124	14782	10159	10864	65151
d__Bacteria	k__norank	p__unclassified_k__norank	c__unclassified_k__norank	o__unclassified_k__norank	f__unclassified_k__norank	g__unclassified_k__norank	s__unclassified_k__norank	OTU1147	0	0	0	1	0	0	1
d__Bacteria	k__norank	p__Firmicutes	c__Clostridia	o__Clostridiales	f__Ruminococcaceae	g__Ruminococcaceae_UCG-002	s__uncultured_bacterium_g__Ruminococcaceae_UCG-002	OTU1376	0	0	0	0	0	3	3
d__Bacteria	k__norank	p__Firmicutes	c__Bacilli	o__Lactobacillales	f__Lactobacillaceae	g__Lactobacillus	s__unclassified_g__Lactobacillus	OTU922	0	0	0	0	2	0	2
d__Bacteria	k__norank	p__Firmicutes	c__Negativicutes	o__Selenomonadales	f__Acidaminococcaceae	g__Phascolarctobacterium	s__unclassified_g__Phascolarctobacterium	OTU1185	0	0	0	0	1	0	1
d__Bacteria	k__norank	p__Actinobacteria	c__Actinobacteria	o__Propionibacteriales	f__Nocardioidaceae	g__Nocardioides	s__unclassified_g__Nocardioides	OTU907	0	1	0	0	0	0	1
d__Bacteria	k__norank	p__Firmicutes	c__Erysipelotrichia	o__Erysipelotrichales	f__Erysipelotrichaceae	g__Catenibacterium	s__uncultured_bacterium_g__Catenibacterium	OTU1167	0	0	0	3	0	3	6
d__Bacteria	k__norank	p__Firmicutes	c__Bacilli	o__Lactobacillales	f__Leuconostocaceae	g__Weissella	s__Weissella_hellenica	OTU1452	275	249	1134	1063	456	1819	4996
d__Bacteria	k__norank	p__Actinobacteria	c__Actinobacteria	o__Bifidobacteriales	f__Bifidobacteriaceae	g__Bifidobacterium	s__unclassified_g__Bifidobacterium	OTU173	0	0	0	1	0	0	1
d__Bacteria	k__norank	p__Firmicutes	c__Clostridia	o__Clostridiales	f__Lachnospiraceae	g__Lachnospiraceae_NK4A136_group	s__uncultured_bacterium_g__Lachnospiraceae_NK4A136_group	OTU738	0	0	0	0	0	1	1
d__Bacteria	k__norank	p__Firmicutes	c__Clostridia	o__Clostridiales	f__Lachnospiraceae	g__Lachnospiraceae_NK4A136_group	s__uncultured_Clostridiales_bacterium_g__Lachnospiraceae_NK4A136_group	OTU683	0	0	0	1	0	0	1
d__Bacteria	k__norank	p__Bacteroidetes	c__Bacteroidia	o__Bacteroidales	f__Porphyromonadaceae	g__Parabacteroides	s__Parabacteroides_distasonis	OTU1368	0	0	0	0	0	2	2
d__Bacteria	k__norank	p__Firmicutes	c__Clostridia	o__Clostridiales	f__Lachnospiraceae	g__unclassified_f__Lachnospiraceae	s__unclassified_f__Lachnospiraceae	OTU799	0	0	0	0	0	1	1
d__Bacteria	k__norank	p__Bacteroidetes	c__Bacteroidia	o__Bacteroidales	f__Prevotellaceae	g__Prevotella_9	s__unclassified_g__Prevotella_9	OTU587	0	0	0	38	2	6	46
d__Bacteria	k__norank	p__Proteobacteria	c__Alphaproteobacteria	o__Rhodobacterales	f__Rhodobacteraceae	g__Rubellimicrobium	s__uncultured_bacterium_g__Rubellimicrobium	OTU384	0	0	0	2	0	0	2
d__Bacteria	k__norank	p__Firmicutes	c__Clostridia	o__Clostridiales	f__Lachnospiraceae	g__Lachnospiraceae_ND3007_group	s__uncultured_bacterium_g__Lachnospiraceae_ND3007_group	OTU1466	0	0	0	0	1	1	2
d__Bacteria	k__norank	p__Firmicutes	c__Clostridia	o__Clostridiales	f__Family_XI_o__Clostridiales	g__Finegoldia	s__unclassified_g__Finegoldia	OTU1467	0	0	0	0	0	31	31
d__Bacteria	k__norank	p__Fusobacteria	c__Fusobacteriia	o__Fusobacteriales	f__Leptotrichiaceae	g__Leptotrichia	s__uncultured_bacterium_g__Leptotrichia	OTU745	0	0	0	0	2	0	2
d__Bacteria	k__norank	p__Firmicutes	c__Bacilli	o__Lactobacillales	f__Lactobacillaceae	g__Lactobacillus	s__Lactobacillus_ruminis	OTU1482	0	0	0	4	0	3	7
d__Bacteria	k__norank	p__Firmicutes	c__Clostridia	o__Clostridiales	f__Ruminococcaceae	g__Ruminococcaceae_NK4A214_group	s__uncultured_rumen_bacterium_g__Ruminococcaceae_NK4A214_group	OTU991	0	0	0	0	0	2	2
d__Bacteria	k__norank	p__unclassified_k__norank	c__unclassified_k__norank	o__unclassified_k__norank	f__unclassified_k__norank	g__unclassified_k__norank	s__unclassified_k__norank	OTU1398	0	0	0	1	0	0	1
d__Bacteria	k__norank	p__Proteobacteria	c__Betaproteobacteria	o__Burkholderiales	f__Burkholderiaceae	g__Limnobacter	s__uncultured_bacterium_g__Limnobacter	OTU1056	0	0	0	0	1	0	1
d__Bacteria	k__norank	p__Actinobacteria	c__Actinobacteria	o__Frankiales	f__Acidothermaceae	g__Acidothermus	s__uncultured_Thermomonosporaceae_bacterium	OTU1252	0	0	0	0	1	0	1
d__Bacteria	k__norank	p__Actinobacteria	c__Actinobacteria	o__Coriobacteriales	f__Coriobacteriaceae	g__Collinsella	s__Collinsella_aerofaciens	OTU90	0	1	0	0	0	0	1
d__Bacteria	k__norank	p__Bacteroidetes	c__Flavobacteriia	o__Flavobacteriales	f__Cryomorphaceae	g__norank_f__Cryomorphaceae	s__uncultured_marine_microorganism_g__norank_f__Cryomorphaceae	OTU1437	0	0	0	0	0	3	3
