# Supplementary material for: C-type lectin-mediated microbial homeostasis is critical for Helicoverpa armigera larval growth and development
Source: PLoS Pathog. 2020 Sep 30;16(9):e1008901. doi: 10.1371/journal.ppat.1008901 (PMC7549827; doi:10.1371/journal.ppat.1008901)
Supplement: S3 Table — (XLS) [file ppat.1008901.s010.xls]

## Sheet: iHaCTL3 vs iGFP
S3 Table. Differentially expressed genes (DEGs) in the HaCTL3-depleted fat body.
GeneID	Length	dsGFP-Expression	dsHaCTL3-Expression	log2FoldChange(dsHaCTL3/dsGFP)	Padj	Up/Down-Regulation	Pvalue	Nr
Unigene2999_All	23102	125.382	21585.6	7.4276	8.51119e-53	Up	1.26092e-56	gi|815768540|ref|XP_012231681.1|/2.2e-21/PREDICTED: cap-specific mRNA (nucleoside-2'-O-)-methyltransferase 1 [Linepithema humile]
CL4386.Contig3_All	14800	98.4595	16786.4	7.41355	1.10611e-61	Up	9.83211e-66	gi|820972612|ref|XP_004635162.2|/8.4e-14/PREDICTED: U2 small nuclear ribonucleoprotein auxiliary factor 35 kDa subunit-related protein 2 [Octodon degus]
CL3112.Contig2_All	104915	405.778	66287.3	7.3519	9.10051e-71	Up	2.69645e-75	gi|71611005|dbj|BAE16586.1|/1.5e-197/chitinase [Samia cynthia]
Unigene3002_All	5386	30.6155	4869.33	7.31332	1.07238e-47	Up	1.90645e-51	NA
CL4386.Contig2_All	43277	322.176	51142	7.31052	2.36818e-67	Up	1.40337e-71	gi|669307251|gb|KFD50767.1|/1.1e-34/hypothetical protein M513_08423 [Trichuris suis]
CL5218.Contig2_All	15962	67.4751	10707.1	7.31	2.05175e-57	Up	2.43171e-61	gi|443609451|dbj|BAM76810.1|/1.6e-50/inhibitor of apoptosis protein [Mythimna separata]
CL990.Contig2_All	2191	19.0148	1556.91	6.35542	1.46419e-28	Up	3.47066e-32	gi|357622390|gb|EHJ73891.1|/0.0e+00/heat shock protein 70 [Danaus plexippus]
CL1237.Contig2_All	3336	4.90081	391.478	6.31977	5.21638e-11	Up	2.62751e-14	gi|535773366|gb|AGU36299.1|/4.2e-240/cytochrome P450 CYP18B3 [Spodoptera littoralis]
Unigene3001_All	29109	252.697	16858.1	6.05989	5.06604e-10	Up	3.30231e-13	gi|669307251|gb|KFD50767.1|/7.6e-35/hypothetical protein M513_08423 [Trichuris suis]
Unigene3682_All	1225	1.26088	72.5524	5.84652	5.27919e-08	Up	5.51541e-11	gi|238836378|gb|ACR61397.1|/1.5e-142/Gasp protein [Choristoneura fumiferana]
Unigene11011_All	793	1.90967	109.878	5.84643	1.98776e-07	Up	2.36517e-10	gi|512937030|ref|XP_004933665.1|/7.7e-84/PREDICTED: protein lethal(2)essential for life-like [Bombyx mori]
Unigene3704_All	735	1.74051	89.7948	5.68905	5.39157e-07	Up	7.66801e-10	gi|385275513|gb|AFI57167.1|/5.7e-73/odorant-binding protein 18 [Helicoverpa armigera]
CL1237.Contig1_All	3343	9.9236	363.443	5.19472	3.93158e-07	Up	5.3586e-10	gi|535773366|gb|AGU36299.1|/9.4e-240/cytochrome P450 CYP18B3 [Spodoptera littoralis]
Unigene9746_All	1553	1.04031	37.866	5.18582	7.95818e-06	Up	1.46195e-08	gi|1000757727|ref|XP_015601827.1|/1.7e-95/PREDICTED: Krueppel homolog 1-like isoform X1 [Cephus cinctus]
Unigene12196_All	733	1.17808	40.7173	5.11113	1.86975e-05	Up	3.76861e-08	gi|913318924|ref|XP_013190515.1|/3.8e-69/PREDICTED: cuticle protein 16.5, isoform B-like [Amyelois transitella]
Unigene12370_All	1503	16.5625	520.671	4.97438	1.86975e-05	Up	3.8226e-08	gi|512931840|ref|XP_004932399.1|/1.6e-101/PREDICTED: fibroin heavy chain-like [Bombyx mori]
CL2665.Contig1_All	622	1.59258	45.6084	4.83986	9.63426e-06	Up	1.79839e-08	gi|111550264|gb|ABH10141.1|/5.0e-70/HMG176 [Helicoverpa armigera] >gi|116833119|gb|ABK29472.1| HMG176 [Helicoverpa armigera]
Unigene17471_All	992	0.993606	27.6581	4.79888	9.73579e-05	Up	2.94237e-07	NA
CL1139.Contig2_All	451	6.87093	189.941	4.7889	2.32305e-09	Up	1.72078e-12	NA
CL1591.Contig3_All	905	3.50359	96.6447	4.78578	5.27919e-08	Up	5.39519e-11	gi|357628708|gb|EHJ77941.1|/7.0e-49/hypothetical protein KGM_05534 [Danaus plexippus]
CL249.Contig3_All	3166	1.06396	29.2346	4.78016	0.000122528	Up	3.94196e-07	gi|682122036|gb|AIN34713.1|/1.5e-170/fatty alcohol acetyltransferase [Agrotis segetum]
CL120.Contig1_All	1445	4.18884	114.796	4.77638	2.23032e-08	Up	1.9825e-11	gi|913305829|ref|XP_013183318.1|/3.4e-154/PREDICTED: uncharacterized protein LOC106129334 isoform X1 [Amyelois transitella]
CL1092.Contig3_All	1946	26.3178	705.343	4.74421	2.56958e-13	Up	1.14204e-16	gi|363896076|gb|AEW43122.1|/5.0e-302/UDP-glycosyltransferase UGT39B2 [Helicoverpa armigera]
CL1609.Contig4_All	2856	13.8486	346.26	4.64404	4.08081e-06	Up	7.13386e-09	gi|164448672|ref|NP_001106733.1|/1.4e-191/fibroin heavy chain precursor [Bombyx mori] >gi|9087216|sp|P05790.4|FIBH_BOMMO RecName: Full=Fibroin heavy chain; Short=Fib-H; AltName: Full=H-fibroin; Flags: Precursor >gi|8572061|gb|AAF76983.1|AF226688_1 fibroin heavy chain Fib-H [Bombyx mori]
CL2437.Contig1_All	697	0.935771	23.3176	4.63912	0.000235037	Up	8.42651e-07	gi|625251712|ref|XP_007617184.1|/4.3e-06/PREDICTED: serine/arginine repetitive matrix protein 1 isoform X5 [Cricetulus griseus]
CL286.Contig1_All	2716	2.11903	51.9844	4.61661	0.000122528	Up	3.97487e-07	gi|224534|prf||1107279B/4.5e-200/ORF g
CL3603.Contig3_All	806	0.874618	20.5229	4.55244	0.000354809	Up	1.33693e-06	gi|827029727|gb|AKJ54522.1|/9.6e-66/lysozyme 3 [Spodoptera exigua]
Unigene7358_All	773	1.32363	30.5618	4.52916	0.000728621	Up	3.15196e-06	gi|817061384|ref|XP_012252295.1|/3.9e-24/PREDICTED: glycine-rich protein DOT1-like [Athalia rosae]
Unigene21876_All	1477	4.50718	100.729	4.48212	0.000600983	Up	2.52858e-06	gi|2507093|sp|P08399.2|PHXR5_MOUSE/9.9e-109/RecName: Full=Putative per-hexamer repeat protein 5 >gi|38198342|emb|CAA26710.2| unnamed protein product [Mus musculus]
CL552.Contig3_All	1884	1.05654	22.9503	4.4411	0.000858461	Up	3.89169e-06	gi|357623621|gb|EHJ74705.1|/2.6e-77/nucleolar protein family A member 2 [Danaus plexippus]
CL5591.Contig1_All	1031	1.55835	33.7229	4.43564	0.00124548	Up	6.67948e-06	NA
CL3529.Contig1_All	1069	24.5122	525.391	4.42182	0.000914596	Up	4.28166e-06	gi|913334553|ref|XP_013198995.1|/1.7e-46/PREDICTED: uncharacterized protein LOC106141905 [Amyelois transitella]
Unigene10256_All	784	2.69733	57.1031	4.40397	0.00193426	Up	1.17488e-05	gi|908310803|gb|AKT26486.1|/4.1e-61/chemosensory protein 10 [Spodoptera exigua]
Unigene9173_All	5075	4.97053	104.831	4.39852	0.00176917	Up	1.04316e-05	gi|999969633|gb|KXJ08807.1|/2.3e-48/putative RNA-directed DNA polymerase from transposon BS [Exaiptasia pallida]
Unigene3780_All	379	6.95041	145.819	4.39094	0.000957127	Up	4.50913e-06	gi|116833223|gb|ABK29524.1|/5.9e-26/keratin associated protein [Helicoverpa armigera]
CL1829.Contig2_All	1978	1.09	21.6622	4.31278	0.00161411	Up	9.37382e-06	gi|909557313|ref|XP_013133620.1|/9.0e-198/PREDICTED: KDEL motif-containing protein 1-like [Papilio polytes]
CL2867.Contig4_All	1534	1.41355	28.0061	4.30835	0.000324662	Up	1.20245e-06	gi|641653467|ref|XP_003241645.2|/6.6e-07/PREDICTED: uncharacterized protein LOC100571097 [Acyrthosiphon pisum]
Unigene4083_All	1246	3.09196	59.7458	4.27225	0.00210799	Up	1.31788e-05	gi|913326019|ref|XP_013194399.1|/1.4e-201/PREDICTED: acyl-CoA Delta(11) desaturase-like [Amyelois transitella]
CL3868.Contig1_All	1111	1.7323	33.3986	4.26903	0.000858461	Up	3.87052e-06	gi|909581546|ref|XP_013146765.1|/6.1e-87/PREDICTED: mpv17-like protein 2 [Papilio polytes] >gi|909581548|ref|XP_013146766.1| PREDICTED: mpv17-like protein 2 [Papilio polytes] >gi|909581550|ref|XP_013146767.1| PREDICTED: mpv17-like protein 2 [Papilio polytes]
CL2812.Contig1_All	7102	14.5238	279.631	4.26703	0.000449778	Up	1.81244e-06	gi|112984330|ref|NP_001037476.1|/0.0e+00/p260 [Bombyx mori] >gi|2058458|gb|AAB53257.1| p260 [Bombyx mori]
Unigene13880_All	900	1.02396	19.6758	4.26419	0.0019214	Up	1.16138e-05	NA
CL1804.Contig8_All	790	2.16295	39.6751	4.19716	0.00412666	Up	3.11792e-05	NA
Unigene7745_All	1383	2.14343	39.0686	4.18801	0.00422267	Up	3.25302e-05	gi|827546723|ref|XP_004926114.2|/2.1e-84/PREDICTED: uncharacterized protein LOC101741004 [Bombyx mori]
Unigene7346_All	1721	18.2531	331.406	4.18238	0.00177656	Up	1.05278e-05	gi|225543574|ref|NP_001139414.1|/1.0e-80/urbain precursor [Bombyx mori] >gi|643092|emb|CAA87462.1| urbain [Bombyx mori]
Unigene10116_All	581	5.26091	93.3147	4.14872	0.00441656	Up	3.45473e-05	gi|910331455|ref|XP_013169057.1|/1.5e-20/PREDICTED: senescence-specific cysteine protease SAG39-like [Papilio xuthus]
CL3112.Contig1_All	906	0.873073	15.3292	4.13404	0.0029721	Up	2.04305e-05	NA
Unigene10173_All	595	1.38349	24.2795	4.13336	0.0008844	Up	4.06169e-06	NA
CL4656.Contig1_All	1469	141.555	2448.3	4.11235	2.45526e-10	Up	1.45497e-13	gi|913310532|ref|XP_013185908.1|/1.3e-174/PREDICTED: probable transaldolase [Amyelois transitella] >gi|913310534|ref|XP_013185909.1| PREDICTED: probable transaldolase [Amyelois transitella] >gi|913310536|ref|XP_013185910.1| PREDICTED: probable transaldolase [Amyelois transitella] >gi|913310538|ref|XP_013185911.1| PREDICTED: probable transaldolase [Amyelois transitella]
CL3668.Contig2_All	1109	1.4982	25.3314	4.07963	0.00536111	Up	4.54304e-05	gi|914615358|ref|NP_001299184.1|/1.7e-97/ADP-ribosylation factor-like protein 2 [Papilio xuthus] >gi|389612599|dbj|BAM19728.1| ADP ribosylation factor [Papilio xuthus] >gi|930649801|gb|KPI92147.1| ADP-ribosylation factor-like protein 2 [Papilio xuthus] >gi|930676930|gb|KPJ17068.1| ADP-ribosylation factor-like protein 2 [Papilio machaon]
CL898.Contig2_All	1117	1.03388	17.2303	4.05881	0.00474525	Up	3.80716e-05	gi|512922797|ref|XP_004930205.1|/1.4e-78/PREDICTED: FUN14 domain-containing protein 1-like isoform X1 [Bombyx mori]
Unigene11432_All	541	9.1839	152.417	4.05277	0.00844184	Up	8.60442e-05	gi|290563456|ref|NP_001166710.1|/2.0e-54/cuticular protein RR-1 motif 44 precursor [Bombyx mori]
Unigene6954_All	4394	11.4656	190.19	4.05205	1.22236e-05	Up	2.35417e-08	gi|910315985|ref|XP_013182279.1|/0.0e+00/PREDICTED: nitric oxide synthase-like protein [Papilio xuthus]
Unigene9064_All	984	29.6038	486.748	4.03932	0.00702361	Up	6.53456e-05	gi|913315500|ref|XP_013188641.1|/1.5e-73/PREDICTED: uncharacterized protein LOC106133457 [Amyelois transitella]
Unigene9506_All	1909	33.4637	548.409	4.03458	0.000543172	Up	2.25316e-06	gi|930668163|gb|KPJ09204.1|/5.3e-131/hypothetical protein RR48_15345 [Papilio machaon]
CL4117.Contig1_All	1471	3.98835	64.8437	4.0231	0.00160813	Up	9.29144e-06	gi|388540206|gb|AFK64814.1|/2.6e-109/apolipoprotein D-like protein [Helicoverpa armigera]
CL3529.Contig2_All	1109	29.0697	461.953	3.99016	0.00396255	Up	2.94697e-05	gi|913334553|ref|XP_013198995.1|/6.4e-44/PREDICTED: uncharacterized protein LOC106141905 [Amyelois transitella]
CL2317.Contig2_All	1582	13.5334	213.777	3.98152	0.00560638	Up	4.83394e-05	gi|291480641|gb|ADE06398.1|/1.9e-97/peritrophin type-A domain protein 3 [Mamestra configurata]
CL5286.Contig1_All	2722	9.56537	150.208	3.973	0.00168513	Up	9.88612e-06	gi|968085952|ref|XP_002062239.2|/7.0e-100/uncharacterized protein Dwil_GK17443 [Drosophila willistoni] >gi|946580606|gb|EDW73225.2| uncharacterized protein Dwil_GK17443 [Drosophila willistoni]
CL5301.Contig1_All	506	1.16865	18.0498	3.94907	0.00785052	Up	7.58302e-05	gi|461726399|gb|AGH20053.1|/3.9e-57/chemosensory protein 15, partial [Helicoverpa armigera]
CL1763.Contig1_All	1768	6.5865	101.651	3.94797	0.0114437	Up	0.000132238	gi|261335921|emb|CBH09301.1|/4.1e-117/putative ecdysone oxidase [Heliconius melpomene]
CL4864.Contig1_All	1293	2.34838	34.917	3.89419	0.00620253	Up	5.48061e-05	NA
Unigene3511_All	2531	1.63501	24.2053	3.88795	0.0110474	Up	0.000124713	gi|913333607|ref|XP_013198483.1|/0.0e+00/PREDICTED: uncharacterized protein LOC106141374 [Amyelois transitella]
CL1083.Contig3_All	1184	5.59477	82.6575	3.885	0.00845113	Up	8.63893e-05	gi|148685014|gb|EDL16961.1|/1.9e-65/signal peptide, CUB domain, EGF-like 2, isoform CRA_a [Mus musculus]
CL120.Contig2_All	1166	1.96909	29.0824	3.88454	0.0011312	Up	5.89902e-06	gi|913305829|ref|XP_013183318.1|/2.7e-154/PREDICTED: uncharacterized protein LOC106129334 isoform X1 [Amyelois transitella]
Unigene8420_All	654	7.74985	114.185	3.88106	0.00302827	Up	2.09062e-05	gi|913320187|ref|XP_013191199.1|/1.3e-25/PREDICTED: uncharacterized protein LOC106135452 [Amyelois transitella]
Unigene7710_All	388	4.99242	72.3322	3.85683	0.0146162	Up	0.000189604	NA
CL864.Contig1_All	1484	6.26901	90.6901	3.85464	4.63552e-05	Up	1.15373e-07	gi|768445272|ref|XP_011564525.1|/1.3e-124/PREDICTED: ribosomal L1 domain-containing protein CG13096-like [Plutella xylostella]
Unigene6173_All	561	1.73603	24.8592	3.83992	0.00536111	Up	4.50409e-05	gi|328879860|gb|AEB54587.1|/8.5e-77/OBP6 [Helicoverpa armigera]
CL1854.Contig2_All	610	4.77252	67.2677	3.81709	0.0105549	Up	0.000116639	gi|512919623|ref|XP_004929429.1|/1.0e-27/PREDICTED: uncharacterized protein LOC101745969 [Bombyx mori]
Unigene626_All	903	1.84847	26.0493	3.81684	0.00585252	Up	5.09819e-05	gi|389611345|dbj|BAM19284.1|/1.8e-76/cuticular protein PpolCPH2 [Papilio polytes]
Unigene3646_All	693	0.783729	10.9117	3.79937	0.0104332	Up	0.00011407	gi|290558786|ref|NP_001166713.1|/2.1e-53/cuticular protein RR-1 motif 40 precursor [Bombyx mori]
CL1042.Contig2_All	1164	12.4468	172	3.78856	1.98776e-07	Up	2.41476e-10	gi|1403598|gb|AAC47136.1|/1.5e-107/retinol dehydratase [Spodoptera frugiperda]
Unigene3731_All	1779	1.51095	20.8251	3.7848	0.0148687	Up	0.000194285	gi|930678312|gb|KPJ18289.1|/5.9e-124/Glucose dehydrogenase [acceptor] [Papilio machaon]
Unigene12379_All	1473	10.6641	144.909	3.7643	0.00848813	Up	8.7019e-05	gi|827554323|ref|XP_012548748.1|/3.2e-83/PREDICTED: cuticular protein RR-1 motif 21 isoform X1 [Bombyx mori] >gi|223671143|tpd|FAA00523.1| TPA: putative cuticle protein [Bombyx mori]
CL369.Contig5_All	807	1.41669	19.1799	3.759	0.0157192	Up	0.000212384	NA
CL3144.Contig1_All	949	2.10959	28.083	3.73466	0.0121489	Up	0.000142117	gi|512897210|ref|XP_004924098.1|/4.5e-46/PREDICTED: uncharacterized protein LOC101741856 isoform X2 [Bombyx mori]
Unigene12217_All	835	2.3836	31.569	3.72729	0.0124897	Up	0.000148183	gi|913318888|ref|XP_013190495.1|/2.4e-43/PREDICTED: uncharacterized protein LOC106134898 [Amyelois transitella]
CL4733.Contig3_All	1588	0.797158	10.4727	3.71562	0.0141982	Up	0.000180475	gi|512896333|ref|XP_004923885.1|/2.6e-91/PREDICTED: 1,2-dihydroxy-3-keto-5-methylthiopentene dioxygenase [Bombyx mori]
CL384.Contig4_All	2978	4.21239	55.1116	3.70965	0.000137487	Up	4.56253e-07	gi|827559508|ref|XP_012550762.1|/0.0e+00/PREDICTED: bifunctional 3'-phosphoadenosine 5'-phosphosulfate synthase isoform X1 [Bombyx mori]
CL1749.Contig3_All	2034	2.69517	34.7084	3.68684	0.0156739	Up	0.000211308	gi|913315917|ref|XP_013188868.1|/2.8e-61/PREDICTED: uncharacterized protein LOC106133618 [Amyelois transitella]
CL3463.Contig6_All	2539	5.97081	76.0131	3.67025	0.00051109	Up	2.08979e-06	gi|913315000|ref|XP_013188359.1|/7.7e-202/PREDICTED: ectonucleoside triphosphate diphosphohydrolase 5 isoform X2 [Amyelois transitella]
Unigene17373_All	790	0.771808	9.73943	3.65752	0.0167678	Up	0.00023301	NA
CL1609.Contig2_All	484	3.49482	43.9214	3.65163	0.0257705	Up	0.000423019	gi|209974347|gb|ACJ04053.1|/9.9e-34/silk fibroin, partial [Antipaluria urichi]
Unigene714_All	3360	3.24948	40.5997	3.64319	0.0262117	Up	0.000433366	gi|913327902|ref|XP_013195431.1|/0.0e+00/PREDICTED: uncharacterized protein LOC106138721 [Amyelois transitella] >gi|913327904|ref|XP_013195432.1| PREDICTED: uncharacterized protein LOC106138721 [Amyelois transitella]
CL1535.Contig1_All	1176	1.29121	16.1231	3.64233	0.00817797	Up	8.09316e-05	gi|913301032|ref|XP_013199858.1|/6.4e-151/PREDICTED: small subunit processome component 20 homolog [Amyelois transitella]
CL2170.Contig1_All	1295	1009.71	12536.5	3.63411	4.927e-05	Up	1.28467e-07	gi|768412425|ref|XP_011568290.1|/1.2e-182/PREDICTED: uncharacterized protein LOC105397960 [Plutella xylostella]
Unigene8996_All	1159	3.26496	40.3245	3.62652	0.0273996	Up	0.00046356	NA
CL3497.Contig2_All	514	3.06725	37.3954	3.60785	0.0138324	Up	0.000172547	gi|913324943|ref|XP_013193819.1|/6.4e-23/PREDICTED: ATP-citrate synthase [Amyelois transitella]
Unigene2492_All	1371	0.924101	11.1745	3.59601	0.0228976	Up	0.000357151	gi|914560512|gb|KOB67682.1|/6.2e-198/Glucose dehydrogenase, partial [Operophtera brumata]
Unigene11047_All	931	0.806258	9.73768	3.59427	0.0216101	Up	0.000327193	gi|768428312|ref|XP_011555288.1|/3.2e-166/PREDICTED: meiotic recombination protein DMC1/LIM15 homolog [Plutella xylostella]
Unigene10357_All	1314	15.3784	185.354	3.59131	0.0152273	Up	0.000200323	gi|389611489|dbj|BAM19355.1|/5.3e-114/cuticular protein PxutCPR146, partial [Papilio xuthus]
Unigene6145_All	761	1.41903	17.0679	3.58831	0.0108851	Up	0.000121913	gi|768412054|ref|XP_011567087.1|/9.1e-50/PREDICTED: gamma-glutamylcyclotransferase-like [Plutella xylostella]
CL5620.Contig12_All	1635	1.16542	13.9729	3.58371	0.0255771	Up	0.000419011	gi|827536156|ref|XP_012544942.1|/7.6e-09/PREDICTED: LOW QUALITY PROTEIN: uncharacterized protein LOC101741607, partial [Bombyx mori]
CL2746.Contig1_All	1631	9.80225	116.769	3.5744	0.0202191	Up	0.000301938	gi|913327483|ref|XP_013195198.1|/1.6e-205/PREDICTED: uncharacterized protein LOC106138566 [Amyelois transitella]
CL1228.Contig1_All	682	1.23672	14.6681	3.56809	0.0275131	Up	0.000466297	NA
CL5598.Contig2_All	2690	10.4182	123.348	3.56556	0.00666746	Up	6.09967e-05	gi|357610496|gb|EHJ67005.1|/2.6e-184/hypothetical protein KGM_11833 [Danaus plexippus]
Unigene3811_All	1995	3.08472	36.3604	3.55916	0.0332084	Up	0.00060021	gi|657941289|gb|AID54856.1|/0.0e+00/cytochrome P450 CYP307A1 [Helicoverpa armigera]
CL5316.Contig2_All	549	1.27478	14.9758	3.55432	0.0114437	Up	0.000132137	NA
CL3828.Contig2_All	1440	33.4484	392.572	3.55294	0.0190696	Up	0.000277761	gi|913303727|ref|XP_013200892.1|/2.0e-90/PREDICTED: low density lipoprotein receptor adapter protein 1-like [Amyelois transitella]
Unigene12681_All	1441	3.33006	39.063	3.55218	0.0188897	Up	0.000270893	gi|957947532|gb|ALQ33310.1|/3.9e-166/CRAL-TRIO domain-containing protein, partial [Manduca sexta]
CL3144.Contig2_All	949	2.75218	32.2446	3.55041	0.0334542	Up	0.000611603	gi|512897210|ref|XP_004924098.1|/2.9e-45/PREDICTED: uncharacterized protein LOC101741856 isoform X2 [Bombyx mori]
Unigene769_All	497	1.24009	14.4928	3.54682	0.0292157	Up	0.000503809	gi|290559919|ref|NP_001166766.1|/1.1e-38/cuticular protein hypothetical 11 precursor [Bombyx mori] >gi|223671054|tpd|FAA00478.1| TPA: putative cuticle protein [Bombyx mori]
CL425.Contig10_All	1415	9.007	104.807	3.54055	0.00305849	Up	2.12055e-05	NA
Unigene6067_All	1735	12.1315	137.973	3.50757	1.14585e-06	Up	1.73151e-09	gi|512922298|ref|XP_004930086.1|/1.0e-112/PREDICTED: uncharacterized protein LOC101744379 isoform X1 [Bombyx mori]
CL3844.Contig1_All	1984	16.0172	181.746	3.50423	0.000133245	Up	4.38227e-07	gi|913311093|ref|XP_013186212.1|/7.6e-221/PREDICTED: serine protease inhibitor 3/4 [Amyelois transitella]
CL5307.Contig1_All	1683	2.51797	28.4851	3.49988	0.0379254	Up	0.000734911	gi|827552610|ref|XP_012548061.1|/1.8e-90/PREDICTED: uncharacterized protein LOC100862793 isoform X2 [Bombyx mori]
Unigene7427_All	1585	1.78591	20.1804	3.49823	0.00839888	Up	8.46109e-05	gi|768450721|ref|XP_011567520.1|/1.6e-168/PREDICTED: tRNA (guanine(37)-N1)-methyltransferase-like isoform X1 [Plutella xylostella]
Unigene6050_All	1571	4.8543	54.5672	3.4907	0.00497351	Up	4.03775e-05	gi|909578535|ref|XP_013145129.1|/2.8e-138/PREDICTED: uncharacterized protein LOC106108498 [Papilio polytes]
Unigene12278_All	3382	21.1807	237.659	3.48807	0.0177657	Up	0.000252141	gi|512924445|ref|XP_004930597.1|/0.0e+00/PREDICTED: uncharacterized protein LOC101744039 [Bombyx mori]
CL3349.Contig1_All	1995	14.5474	162.932	3.48544	0.0060517	Up	5.30756e-05	gi|290560920|ref|NP_001166803.1|/5.4e-118/GTP cyclohydrolase I isoform A [Bombyx mori] >gi|220983693|dbj|BAH11149.1| GTP cyclohydrolase I isoform A [Bombyx mori]
CL1480.Contig2_All	1510	2.11101	23.6144	3.48366	0.0388829	Up	0.000758072	gi|291480643|gb|ADE06399.1|/3.8e-108/peritrophin type-A domain protein 4 [Mamestra configurata]
Unigene7141_All	1415	1.23301	13.7927	3.48365	0.0122135	Up	0.000143843	gi|943973251|ref|XP_014368029.1|/2.3e-94/PREDICTED: tRNA pseudouridine synthase-like 1 isoform X2 [Papilio machaon]
CL1616.Contig1_All	1113	1.33072	14.8668	3.48182	0.0162403	Up	0.000224236	gi|909581558|ref|XP_013146772.1|/5.2e-94/PREDICTED: transmembrane protein 223 [Papilio polytes]
CL369.Contig9_All	1441	2.47777	27.6393	3.47961	0.0398112	Up	0.000792685	NA
CL2277.Contig1_All	770	18.2276	202.958	3.47698	0.00643414	Up	5.79572e-05	gi|768408827|ref|XP_011549446.1|/1.6e-38/PREDICTED: larval cuticle protein III/IV-like [Plutella xylostella]
Unigene12099_All	823	1.54108	17.0702	3.46947	0.0184983	Up	0.000264732	gi|913317215|ref|XP_013189582.1|/1.1e-101/PREDICTED: pupal cuticle protein-like [Amyelois transitella]
CL148.Contig3_All	881	0.837574	9.20384	3.45795	0.0340056	Up	0.000624695	NA
Unigene3581_All	957	0.747843	8.11446	3.43969	0.034082	Up	0.000627109	gi|913304412|ref|XP_013201157.1|/4.4e-142/PREDICTED: protein vein isoform X1 [Amyelois transitella]
Unigene1188_All	963	1.2463	13.4548	3.43241	0.0405953	Up	0.000821529	gi|255977216|dbj|BAH97100.1|/8.8e-74/juvenile hormone binding protein [Bombyx mori]
Unigene10858_All	1126	0.901462	9.71174	3.42939	0.0374449	Up	0.000717833	gi|913324295|ref|XP_013193457.1|/2.0e-130/PREDICTED: LOW QUALITY PROTEIN: hemicentin-1-like [Amyelois transitella]
CL835.Contig2_All	509	1.74512	18.7659	3.42672	0.0231653	Up	0.000364467	gi|383931995|gb|AFH57159.1|/1.1e-30/REPAT39 [Spodoptera exigua]
CL3650.Contig3_All	1334	3.93761	42.2971	3.42517	0.00153012	Up	8.75003e-06	gi|915136128|ref|XP_013336487.1|/3.2e-66/hypothetical protein EMWEY_00059170, partial [Eimeria maxima] >gi|557207316|emb|CDJ59842.1| hypothetical protein EMWEY_00059170, partial [Eimeria maxima]
CL4242.Contig2_All	1562	2.47661	26.3697	3.41244	0.046873	Up	0.0010221	gi|913320852|ref|XP_013191560.1|/2.7e-141/PREDICTED: uncharacterized protein LOC106135734 isoform X2 [Amyelois transitella]
CL3883.Contig1_All	1910	49.4309	525.336	3.40976	0.00517922	Up	4.25079e-05	gi|306755365|gb|ADN04911.1|/6.7e-65/lipophorin receptor protein [Spodoptera litura]
CL1312.Contig2_All	1527	2.28075	23.9726	3.39381	0.0484584	Up	0.00108403	gi|914562581|gb|KOB68784.1|/6.9e-73/Uncharacterized protein OBRU01_18042 [Operophtera brumata]
CL4682.Contig2_All	2942	2.76481	28.9843	3.39002	0.00643414	Up	5.81456e-05	NA
CL3421.Contig7_All	1079	0.741193	7.75444	3.3871	0.0396846	Up	0.000782199	gi|385655181|gb|AFI64310.1|/1.8e-152/neutral lipase [Helicoverpa armigera]
Unigene1086_All	513	0.729485	7.62026	3.38489	0.0396846	Up	0.00078404	gi|914558567|gb|KOB66697.1|/3.4e-16/BCP inhibitor [Operophtera brumata]
CL5076.Contig1_All	2001	16.757	174.579	3.38105	0.00823497	Up	8.19837e-05	gi|930666370|gb|KPJ07488.1|/2.5e-54/Uncharacterized protein C20orf24-like [Papilio machaon]
CL3507.Contig1_All	842	3.04328	31.6175	3.37702	0.0308686	Up	0.000544202	NA
CL2213.Contig1_All	1218	82.9855	861.499	3.37592	0.0140443	Up	0.000177686	gi|913301243|ref|XP_013199941.1|/1.5e-99/PREDICTED: uncharacterized protein LOC106142643 [Amyelois transitella]
Unigene3625_All	2335	4.51976	46.6601	3.36787	0.00355219	Up	2.54705e-05	gi|112983608|ref|NP_001037343.1|/4.4e-212/cyclin B homolog [Bombyx mori] >gi|1865641|dbj|BAA12669.1| cyclin B homolog [Bombyx mori]
Unigene3837_All	1203	0.773659	7.9502	3.36122	0.0433476	Up	0.000904563	gi|913299472|ref|XP_013196463.1|/1.8e-164/PREDICTED: fatty acid synthase-like [Amyelois transitella]
Unigene7680_All	672	3.57251	36.6649	3.35939	0.0485766	Up	0.00108812	gi|914561790|gb|KOB68367.1|/2.1e-37/Uncharacterized protein OBRU01_18367 [Operophtera brumata]
CL245.Contig1_All	1290	1.21471	12.3128	3.34147	0.0203534	Up	0.000304547	NA
CL5504.Contig2_All	1107	1.97239	19.7837	3.32629	0.0172089	Up	0.00024118	NA
CL4297.Contig1_All	1851	1.43299	14.262	3.31507	0.0338466	Up	0.000620771	gi|930670405|gb|KPJ11221.1|/3.6e-148/Hemicentin-2 [Papilio machaon]
CL3338.Contig1_All	570	0.720458	7.1657	3.31412	0.0478158	Up	0.00105604	NA
CL2996.Contig2_All	802	21.2987	210.973	3.30822	0.0312954	Up	0.000555435	gi|398359539|gb|AFO83995.1|/2.4e-56/putative cuticle protein CPH45 [Antheraea yamamai]
Unigene3529_All	541	42.5386	420.629	3.3057	0.0102102	Up	0.000110378	gi|913313193|ref|XP_013187361.1|/2.0e-43/PREDICTED: flexible cuticle protein 12-like [Amyelois transitella]
Unigene5335_All	1095	1.34184	13.2257	3.30106	0.0326196	Up	0.000586669	gi|751233263|ref|XP_011170304.1|/1.8e-46/PREDICTED: uncharacterized protein K02A2.6-like [Solenopsis invicta]
CL2442.Contig1_All	764	2.27983	22.4229	3.29797	0.0299062	Up	0.000520146	NA
CL31.Contig4_All	2909	65.2904	638.453	3.28964	0.0245584	Up	0.0003973	gi|674574819|emb|CDS39320.1|/1.4e-228/hypothetical protein EmuJ_000682350 [Echinococcus multilocularis]
CL3883.Contig3_All	3995	155.965	1523.21	3.28781	0.0107729	Up	0.000120019	gi|306755365|gb|ADN04911.1|/0.0e+00/lipophorin receptor protein [Spodoptera litura]
Unigene771_All	565	5.0018	48.5814	3.27988	0.00631061	Up	5.62813e-05	gi|927034306|gb|ALD65897.1|/4.7e-43/odorant binding protein 23 [Spodoptera litura]
CL1609.Contig5_All	1746	15.1964	147.165	3.27564	0.0228976	Up	0.000357542	gi|907697403|ref|XP_013109120.1|/4.4e-124/PREDICTED: spidroin-1 isoform X2 [Stomoxys calcitrans] >gi|907697432|ref|XP_013109121.1| PREDICTED: spidroin-1 isoform X3 [Stomoxys calcitrans]
CL4117.Contig2_All	1459	9.10424	87.8332	3.27016	4.69591e-05	Up	1.19659e-07	gi|388540206|gb|AFK64814.1|/2.6e-109/apolipoprotein D-like protein [Helicoverpa armigera]
CL1769.Contig2_All	2672	3.5838	34.4602	3.26537	0.0418864	Up	0.000853897	gi|302025915|gb|ADK90114.1|/1.2e-248/apyrase [Helicoverpa zea]
Unigene7891_All	747	37.0177	351.168	3.24587	0.037553	Up	0.000725555	gi|968068709|ref|XP_015032083.1|/4.9e-32/uncharacterized protein Dwil_GK10515 [Drosophila willistoni] >gi|946587005|gb|KRG00230.1| uncharacterized protein Dwil_GK10515 [Drosophila willistoni]
CL2665.Contig2_All	622	4.77531	45.294	3.24566	0.0293272	Up	0.000508338	gi|111550264|gb|ABH10141.1|/5.5e-85/HMG176 [Helicoverpa armigera] >gi|116833119|gb|ABK29472.1| HMG176 [Helicoverpa armigera]
CL3349.Contig2_All	1948	22.6268	214.465	3.24464	0.00511856	Up	4.17068e-05	gi|223890164|ref|NP_001138797.1|/2.7e-154/GTP cyclohydrolase I isoform B [Bombyx mori] >gi|220983695|dbj|BAH11150.1| GTP cyclohydrolase I isoform B [Bombyx mori]
CL3819.Contig3_All	2121	4.09319	38.4028	3.22991	0.0302585	Up	0.000530757	gi|913302182|ref|XP_013200299.1|/1.2e-216/PREDICTED: DNA polymerase zeta catalytic subunit [Amyelois transitella]
Unigene6075_All	1898	1.37484	12.7639	3.21474	0.0439707	Up	0.000929544	gi|641655033|ref|XP_008179433.1|/6.7e-25/PREDICTED: uncharacterized protein LOC100568979 [Acyrthosiphon pisum]
Unigene9422_All	1741	20.4664	188.223	3.20111	0.000543172	Up	2.25299e-06	gi|938243489|gb|ALJ30239.1|/1.3e-136/putative fatty acyl reductase FAR5, partial [Spodoptera litura]
Unigene12064_All	3100	2.34439	21.4743	3.19533	0.046873	Up	0.00101961	gi|913299472|ref|XP_013196463.1|/4.5e-289/PREDICTED: fatty acid synthase-like [Amyelois transitella]
CL3412.Contig3_All	824	1.35172	12.3603	3.19285	0.0463837	Up	0.00100051	NA
CL3735.Contig1_All	2290	2.11311	19.2017	3.1838	0.0155427	Up	0.000207697	NA
Unigene17404_All	599	6.27648	56.9967	3.18285	0.0022357	Up	1.45072e-05	gi|909567767|ref|XP_013139307.1|/9.6e-71/PREDICTED: vesicle transport protein GOT1B isoform X1 [Papilio polytes]
CL3171.Contig2_All	2262	19.7185	177.713	3.17193	0.00629246	Up	5.5933e-05	gi|913304455|ref|XP_013201175.1|/3.4e-177/PREDICTED: adenosine deaminase CECR1-like [Amyelois transitella]
CL2135.Contig2_All	517	1.59749	14.331	3.16526	0.02251	Up	0.000347451	NA
Unigene5928_All	3137	4.39736	38.9934	3.14852	0.010747	Up	0.000119411	gi|909565204|ref|XP_013137903.1|/2.0e-191/PREDICTED: GMP reductase 1-like [Papilio polytes]
CL4243.Contig1_All	1145	8.44879	74.7594	3.14544	0.00194546	Up	1.18745e-05	gi|768416899|ref|XP_011549057.1|/3.4e-80/PREDICTED: protein takeout-like [Plutella xylostella]
Unigene239_All	1336	1.64338	14.5281	3.14411	0.0241869	Up	0.000388389	gi|512893761|ref|XP_004923259.1|/2.1e-214/PREDICTED: BMP-binding endothelial regulator protein [Bombyx mori]
Unigene9294_All	1963	29.5945	261.214	3.14183	4.71471e-09	Up	3.91146e-12	gi|530443850|gb|AGT28748.1|/0.0e+00/CDA2 isoform A [Choristoneura fumiferana] >gi|530443853|gb|AGT28750.1| CDA2 isoform A [Choristoneura fumiferana]
Unigene1535_All	1293	7.97087	70.0408	3.13539	0.00150364	Up	8.48461e-06	gi|943971418|ref|XP_014367292.1|/1.5e-57/PREDICTED: uncharacterized protein LOC106717873 [Papilio machaon] >gi|930667517|gb|KPJ08604.1| hypothetical protein RR48_12357 [Papilio machaon]
CL3538.Contig2_All	1036	67.4289	591.621	3.13323	0.00313319	Up	2.18199e-05	gi|389610745|dbj|BAM18983.1|/5.2e-104/conserved hypothetical protein [Papilio polytes]
CL3090.Contig1_All	1138	6.98742	60.7034	3.11894	0.0443638	Up	0.000945114	gi|913322139|ref|XP_013192267.1|/2.8e-18/PREDICTED: uncharacterized protein LOC106136311 [Amyelois transitella]
CL2970.Contig1_All	1019	30.9657	268.864	3.11814	0.00250024	Up	1.68905e-05	gi|943958218|ref|XP_014361824.1|/4.2e-98/PREDICTED: signal peptidase complex subunit 3 isoform X1 [Papilio machaon] >gi|943958221|ref|XP_014361825.1| PREDICTED: signal peptidase complex subunit 3 isoform X2 [Papilio machaon]
CL2263.Contig2_All	1549	1.75044	15.1083	3.10955	0.0281562	Up	0.000480717	gi|910339167|ref|XP_013173212.1|/2.4e-28/PREDICTED: small VCP/p97-interacting protein [Papilio xuthus] >gi|943949684|ref|XP_014357870.1| PREDICTED: small VCP/p97-interacting protein [Papilio machaon] >gi|930662825|gb|KPJ04534.1| hypothetical protein RR46_00193 [Papilio xuthus] >gi|930675209|gb|KPJ15509.1| hypothetical protein RR48_09438 [Papilio machaon]
CL1079.Contig2_All	2510	1.14385	9.86561	3.10851	0.0478158	Up	0.00105625	gi|768410308|ref|XP_011557423.1|/5.2e-49/PREDICTED: ER membrane protein complex subunit 6-like [Plutella xylostella] >gi|768449474|ref|XP_011566823.1| PREDICTED: ER membrane protein complex subunit 6-like [Plutella xylostella] >gi|768450407|ref|XP_011567342.1| PREDICTED: ER membrane protein complex subunit 6-like [Plutella xylostella]
Unigene7314_All	1469	15.7243	134.912	3.10096	0.00764407	Up	7.31566e-05	gi|913329951|ref|XP_013196473.1|/3.7e-124/PREDICTED: protein takeout [Amyelois transitella]
CL2838.Contig2_All	2300	4.21051	35.7062	3.08411	0.0397511	Up	0.000788491	gi|992391478|gb|AMH87782.1|/1.5e-172/HIF-1alpha [Helicoverpa armigera]
CL4829.Contig1_All	2574	2.98544	25.1175	3.07267	0.0443751	Up	0.000947731	gi|546677167|gb|ERL88057.1|/1.3e-07/hypothetical protein D910_05446 [Dendroctonus ponderosae]
CL3650.Contig4_All	1271	2.86436	23.9755	3.06528	0.0420992	Up	0.000860695	gi|195154086|ref|XP_002017953.1|/3.5e-62/GL17023 [Drosophila persimilis] >gi|194113749|gb|EDW35792.1| GL17023 [Drosophila persimilis]
Unigene7097_All	1045	12.4227	102.789	3.04864	4.05302e-05	Up	9.84733e-08	gi|914100996|ref|NP_001298439.1|/1.8e-152/probable chitinase 3 precursor [Papilio polytes] >gi|389611303|dbj|BAM19263.1| obstructor-B [Papilio polytes]
CL2121.Contig1_All	1250	5.09072	41.6203	3.03134	0.0293327	Up	0.000509303	gi|913313497|ref|XP_013187529.1|/2.0e-70/PREDICTED: uncharacterized protein LOC106132622 isoform X1 [Amyelois transitella]
CL621.Contig2_All	1951	102.628	827.841	3.01193	0.0431255	Up	0.000888066	gi|363896062|gb|AEW43115.1|/6.1e-223/UDP-glycosyltransferase UGT33F1 [Helicoverpa armigera]
CL1703.Contig1_All	3425	40.7359	324.966	2.99592	0.0127702	Up	0.000152864	gi|218505765|ref|NP_001136228.1|/2.7e-48/death-related protein [Bombyx mori] >gi|212989183|gb|ACJ38715.1| death-related protein [Bombyx mori]
CL5282.Contig2_All	587	3.45756	27.4479	2.98887	0.0148128	Up	0.000193114	gi|512909320|ref|XP_004926892.1|/4.1e-50/PREDICTED: coiled-coil domain-containing protein 86 [Bombyx mori]
Unigene1958_All	704	2.6029	20.5707	2.9824	0.0159811	Up	0.000217342	gi|930667209|gb|KPJ08297.1|/2.3e-31/Ribosome biogenesis regulatory protein-like [Papilio machaon]
CL5459.Contig1_All	1012	8.37262	65.6277	2.97055	0.000973326	Up	4.64313e-06	gi|913296218|ref|XP_013183691.1|/6.6e-96/PREDICTED: RRP15-like protein [Amyelois transitella]
CL11.Contig1_All	614	6.84543	53.0873	2.95515	0.0105549	Up	0.000116964	gi|910333646|ref|XP_013170218.1|/4.7e-73/PREDICTED: 28S ribosomal protein S18a, mitochondrial [Papilio xuthus]
Unigene2355_All	1409	11.305	86.7571	2.94002	0.000643857	Up	2.74712e-06	gi|943970128|ref|XP_014366773.1|/1.4e-157/PREDICTED: U3 small nucleolar RNA-associated protein 18 homolog [Papilio machaon] >gi|930667798|gb|KPJ08864.1| hypothetical protein RR48_04931 [Papilio machaon]
CL5257.Contig2_All	1821	20.0258	152.758	2.93132	0.000855612	Up	3.80272e-06	gi|827559927|ref|XP_012550927.1|/9.7e-98/PREDICTED: calcium-binding protein E63-1 isoform X1 [Bombyx mori]
CL773.Contig1_All	1145	6.63613	50.1977	2.91921	0.0190696	Up	0.000277103	gi|943969044|ref|XP_014366344.1|/1.2e-53/PREDICTED: uncharacterized protein LOC106717135 isoform X2 [Papilio machaon]
CL2680.Contig4_All	2118	27.3086	203.659	2.89873	0.0351133	Up	0.000653368	gi|827553750|ref|XP_012548510.1|/8.7e-175/PREDICTED: mitochondrial sodium/hydrogen exchanger 9B2-like isoform X2 [Bombyx mori]
CL5443.Contig2_All	1198	8.37027	62.3281	2.89654	0.00254588	Up	1.72743e-05	gi|943971418|ref|XP_014367292.1|/1.4e-57/PREDICTED: uncharacterized protein LOC106717873 [Papilio machaon] >gi|930667517|gb|KPJ08604.1| hypothetical protein RR48_12357 [Papilio machaon]
CL2856.Contig1_All	663	26.295	194.95	2.89025	0.0152636	Up	0.00020261	NA
Unigene2039_All	1858	2.28969	16.9474	2.88784	0.0484584	Up	0.00108396	gi|913318567|ref|XP_013190320.1|/1.7e-222/PREDICTED: origin recognition complex subunit 2 [Amyelois transitella]
CL876.Contig1_All	668	1.6332	12.0208	2.87976	0.0484584	Up	0.00107973	NA
CL1346.Contig3_All	2197	9.5926	70.4595	2.8768	0.0401057	Up	0.000799755	gi|256274668|gb|ACU68555.1|/6.9e-50/Spz1A [Manduca sexta]
CL2989.Contig2_All	1859	11.8774	86.6085	2.86629	0.00108283	Up	5.53607e-06	gi|512909144|ref|XP_004926850.1|/3.3e-45/PREDICTED: mitochondrial pyruvate carrier 1 [Bombyx mori] >gi|827548357|ref|XP_012546397.1| PREDICTED: mitochondrial pyruvate carrier 1 [Bombyx mori]
CL2238.Contig1_All	1357	4.17907	30.197	2.85315	0.0109901	Up	0.00012374	gi|913301400|ref|XP_013200001.1|/1.6e-169/PREDICTED: evolutionarily conserved signaling intermediate in Toll pathway, mitochondrial [Amyelois transitella]
CL1940.Contig3_All	834	3.76518	27.1214	2.84864	0.00401035	Up	3.00628e-05	gi|910344338|ref|XP_013175985.1|/1.7e-28/PREDICTED: uncharacterized protein LOC106124077 [Papilio xuthus] >gi|930652773|gb|KPI95112.1| hypothetical protein RR46_12116 [Papilio xuthus]
Unigene3326_All	740	14.5069	104.42	2.84759	0.000393893	Up	1.52889e-06	gi|914565206|gb|KOB70326.1|/7.5e-73/putative mitochondrial ribosomal protein, L51 [Operophtera brumata]
CL2225.Contig3_All	1500	16.3901	117.598	2.84296	0.0472981	Up	0.00103929	gi|943937574|ref|XP_014370617.1|/6.9e-158/PREDICTED: arginase, hepatic isoform X1 [Papilio machaon]
Unigene6280_All	1762	4.66242	33.3651	2.83919	0.0367813	Up	0.000699662	gi|914553744|gb|KOB64667.1|/2.2e-216/putative apoptosis antagonizing transcription factor [Operophtera brumata]
CL384.Contig1_All	2959	10.5023	74.746	2.83129	0.0438772	Up	0.000925646	gi|512930094|ref|XP_004931983.1|/0.0e+00/PREDICTED: bifunctional 3'-phosphoadenosine 5'-phosphosulfate synthase isoform X2 [Bombyx mori]
CL66.Contig1_All	378	5.79594	41.1876	2.8291	0.00671023	Up	6.18335e-05	NA
Unigene2309_All	936	21.0219	148.602	2.82149	0.00248981	Up	1.66725e-05	gi|827540914|ref|XP_012543777.1|/3.6e-88/PREDICTED: LOW QUALITY PROTEIN: spherulin-2A-like [Bombyx mori]
Unigene10640_All	1475	2.68055	18.7908	2.80943	0.031922	Up	0.00057034	gi|914565411|gb|KOB70440.1|/4.0e-195/Uncharacterized protein OBRU01_15301 [Operophtera brumata]
CL3763.Contig3_All	2984	10.511	73.1709	2.79936	0.0137407	Up	0.00017063	gi|913304287|ref|XP_013201105.1|/9.0e-117/PREDICTED: uracil phosphoribosyltransferase homolog [Amyelois transitella]
CL3856.Contig1_All	1221	15.0447	104.021	2.78955	0.0113203	Up	0.000129232	gi|913310038|ref|XP_013185636.1|/9.7e-86/PREDICTED: ER membrane protein complex subunit 10 [Amyelois transitella]
Unigene11737_All	2062	19.6435	134.752	2.77819	0.0052899	Up	4.42001e-05	gi|913325217|ref|XP_013193962.1|/1.0e-257/PREDICTED: nucleoporin NDC1 [Amyelois transitella]
Unigene1739_All	4157	10.3679	71.0359	2.77643	0.000232826	Up	8.27827e-07	gi|909562686|ref|XP_013136527.1|/1.2e-140/PREDICTED: solute carrier family 35 member B1 homolog [Papilio polytes]
CL2135.Contig1_All	482	9.72253	66.3923	2.77161	0.00357451	Up	2.58146e-05	NA
CL3437.Contig1_All	3737	24.6856	168.439	2.77048	2.33794e-05	Up	4.98761e-08	gi|512926093|ref|XP_004930999.1|/1.3e-245/PREDICTED: major facilitator superfamily domain-containing protein 1-like [Bombyx mori]
CL2756.Contig2_All	1354	19.5028	132.547	2.76475	0.000643857	Up	2.73058e-06	gi|909572651|ref|XP_013141955.1|/3.0e-168/PREDICTED: U3 small nucleolar ribonucleoprotein protein IMP4 [Papilio polytes]
Unigene3170_All	1945	34.3197	232.794	2.76194	1.57372e-06	Up	2.47133e-09	gi|283826817|gb|ADB43610.1|/0.0e+00/chitin deacetylase 1 [Helicoverpa armigera]
CL786.Contig2_All	887	7.44098	50.1724	2.75333	0.00353358	Up	2.52324e-05	gi|913302917|ref|XP_013200583.1|/7.1e-86/PREDICTED: inosine triphosphate pyrophosphatase [Amyelois transitella]
Unigene10824_All	2200	3.71353	25.0247	2.75249	0.0172089	Up	0.000240919	NA
CL4232.Contig1_All	3541	106.659	715.963	2.74688	0.000190298	Up	6.59698e-07	gi|158297275|ref|XP_317541.3|/0.0e+00/AGAP007939-PA [Anopheles gambiae str. PEST] >gi|157015116|gb|EAA12902.3| AGAP007939-PA [Anopheles gambiae str. PEST] >gi|282154775|dbj|BAI60046.1| glycogen phosphorylase [Anopheles gambiae]
CL49.Contig1_All	1347	83.647	542.532	2.69732	0.0102102	Up	0.000109943	gi|943963219|ref|XP_014363936.1|/4.9e-30/PREDICTED: uncharacterized protein LOC106715217 isoform X2 [Papilio machaon]
CL1263.Contig7_All	3790	9.78158	63.2248	2.69235	0.00551044	Up	4.7349e-05	gi|768431644|ref|XP_011557109.1|/3.3e-92/PREDICTED: uncharacterized protein LOC105387985 isoform X2 [Plutella xylostella] >gi|768437095|ref|XP_011560068.1| PREDICTED: uncharacterized protein LOC105390462 isoform X2 [Plutella xylostella]
CL3497.Contig6_All	5856	360.231	2301.65	2.67567	0.00349116	Up	2.46819e-05	gi|913324943|ref|XP_013193819.1|/0.0e+00/PREDICTED: ATP-citrate synthase [Amyelois transitella]
CL2265.Contig3_All	4125	37.2638	236.966	2.66884	0.00931053	Up	9.7933e-05	gi|827547467|ref|XP_012546054.1|/0.0e+00/PREDICTED: PDZ and LIM domain protein Zasp [Bombyx mori]
CL5516.Contig9_All	2502	8.24192	51.9477	2.65601	0.00250024	Up	1.68579e-05	gi|913324479|ref|XP_013193560.1|/6.9e-54/PREDICTED: uncharacterized protein LOC106137299 [Amyelois transitella]
Unigene4445_All	2617	11.7404	73.6648	2.6495	0.000701842	Up	3.01532e-06	gi|914570554|gb|KOB73897.1|/0.0e+00/Katanin p80 WD40-containing subunit B1 [Operophtera brumata]
Unigene5847_All	865	16.7846	105.219	2.64819	0.000354809	Up	1.34565e-06	gi|914099517|ref|NP_001298641.1|/9.8e-133/peritrophin-1-like precursor [Papilio polytes] >gi|389610677|dbj|BAM18950.1| obstructor-A [Papilio polytes]
CL5078.Contig1_All	581	24.278	149.937	2.62664	0.0162403	Up	0.000224118	gi|913305605|ref|XP_013183195.1|/5.9e-49/PREDICTED: larval cuticle protein LCP-17-like isoform X2 [Amyelois transitella] >gi|913305607|ref|XP_013183196.1| PREDICTED: larval cuticle protein LCP-17-like isoform X2 [Amyelois transitella]
Unigene12072_All	602	9.04749	55.763	2.62372	0.0222935	Up	0.000341569	gi|913318410|ref|XP_013190234.1|/2.7e-57/PREDICTED: coiled-coil domain-containing protein 58 [Amyelois transitella]
Unigene4709_All	935	2.80957	17.2678	2.61966	0.0401057	Up	0.000800927	NA
Unigene9514_All	1344	4.61526	28.1352	2.60789	0.00858347	Up	8.85051e-05	gi|512923398|ref|XP_004930344.1|/4.7e-174/PREDICTED: serine/threonine-protein kinase Aurora-2-like [Bombyx mori]
Unigene11744_All	1722	9.41343	57.0664	2.59985	0.00816991	Up	8.04978e-05	gi|363896072|gb|AEW43120.1|/1.6e-296/UDP-glycosyltransferase UGT33T1 [Helicoverpa armigera]
CL1952.Contig1_All	447	73.7582	446.856	2.59893	6.33797e-07	Up	9.2018e-10	gi|357611939|gb|EHJ67727.1|/6.6e-32/60S ribosomal protein L38 [Danaus plexippus]
CL2050.Contig4_All	3331	11.7429	70.9854	2.59573	0.00224609	Up	1.47077e-05	gi|357620142|gb|EHJ72447.1|/2.4e-94/hypothetical protein KGM_00186 [Danaus plexippus]
Unigene3681_All	734	4.33947	26.1909	2.59347	0.0341108	Up	0.00062865	gi|768445546|ref|XP_011564679.1|/2.3e-106/PREDICTED: rRNA-processing protein FCF1 homolog [Plutella xylostella]
Unigene8341_All	767	12.997	77.536	2.57669	0.000893752	Up	4.13112e-06	gi|913317927|ref|XP_013189970.1|/5.4e-50/PREDICTED: mitochondrial import inner membrane translocase subunit tim16 [Amyelois transitella]
Unigene1596_All	1763	68.3206	405.915	2.57079	0.000393094	Up	1.51414e-06	gi|909552366|ref|XP_013145278.1|/3.3e-183/PREDICTED: luciferin 4-monooxygenase-like [Papilio polytes]
CL4850.Contig1_All	1808	6.44497	38.1008	2.56358	0.00382215	Up	2.80857e-05	gi|913327456|ref|XP_013195184.1|/4.4e-292/PREDICTED: probable ATP-dependent RNA helicase DDX55 homolog [Amyelois transitella]
Unigene2081_All	1276	68.7694	402.572	2.54941	0.0302118	Up	0.000529041	gi|827552796|ref|XP_012548150.1|/5.1e-138/PREDICTED: 39S ribosomal protein L44, mitochondrial-like [Bombyx mori]
Unigene11817_All	1389	13.9417	80.4183	2.52811	0.00866661	Up	8.9876e-05	gi|524998299|ref|XP_005046911.1|/1.8e-19/PREDICTED: mucin-2 [Ficedula albicollis]
Unigene8656_All	390	72.6055	416.698	2.52085	0.000754027	Up	3.28421e-06	gi|16566716|gb|AAL26577.1|AF429975_1/1.8e-33/ribosomal protein L29 [Spodoptera frugiperda]
Unigene4514_All	1023	15.1429	85.5735	2.49852	0.0484584	Up	0.00108249	gi|913332688|ref|XP_013197988.1|/3.6e-134/PREDICTED: elongation of very long chain fatty acids protein AAEL008004-like isoform X2 [Amyelois transitella]
CL19.Contig1_All	4348	23.0404	128.913	2.48416	0.0373032	Up	0.00071401	gi|913309824|ref|XP_013185517.1|/1.7e-172/PREDICTED: RNA-directed DNA polymerase from mobile element jockey-like [Amyelois transitella]
Unigene1327_All	1802	8.8051	49.1337	2.4803	0.0253465	Up	0.0004133	NA
CL1443.Contig2_All	2172	5.08232	28.2658	2.4755	0.0334542	Up	0.00061193	NA
CL1911.Contig1_All	1412	46.7271	259.055	2.47093	0.00779684	Up	7.50807e-05	gi|913298199|ref|XP_013191423.1|/5.6e-85/PREDICTED: prefoldin subunit 3 [Amyelois transitella]
CL4806.Contig2_All	1712	7.37731	40.8854	2.47042	0.00793434	Up	7.6875e-05	gi|913304896|ref|XP_013182885.1|/4.1e-207/PREDICTED: ATPase WRNIP1-like [Amyelois transitella]
CL2631.Contig1_All	2556	16.5271	91.449	2.46814	0.00347073	Up	2.43722e-05	gi|930651314|gb|KPI93657.1|/7.0e-203/RNA-binding protein 34 [Papilio xuthus]
Unigene1824_All	2072	4.80783	26.5599	2.46579	0.0313966	Up	0.000558162	NA
CL616.Contig2_All	1447	41.1365	227.025	2.46436	0.0379417	Up	0.000737474	gi|909554174|ref|XP_013148547.1|/2.5e-72/PREDICTED: methionine-R-sulfoxide reductase B1 isoform X2 [Papilio polytes]
Unigene4400_All	1095	23.9526	131.286	2.45446	0.00182413	Up	1.08637e-05	gi|913307831|ref|XP_013184421.1|/1.0e-142/PREDICTED: probable rRNA-processing protein EBP2 homolog [Amyelois transitella]
Unigene8227_All	1587	7.759	42.4682	2.45244	0.0269804	Up	0.000451672	gi|909554409|ref|XP_013148673.1|/7.4e-219/PREDICTED: probable glutamate--tRNA ligase, mitochondrial [Papilio polytes]
Unigene10649_All	1730	93.0063	508.053	2.44958	0.037553	Up	0.000726581	gi|766933279|ref|XP_011498901.1|/9.7e-39/PREDICTED: LOW QUALITY PROTEIN: uncharacterized protein LOC105363029 [Ceratosolen solmsi marchali]
CL4307.Contig2_All	822	72.8235	394.808	2.43868	0.0201442	Up	0.000299029	gi|406042046|gb|AFS31125.1|/3.0e-54/cytochrome c [Spodoptera litura]
CL2162.Contig1_All	1750	15.9807	86.1381	2.43032	0.0445287	Up	0.000952585	gi|930667209|gb|KPJ08297.1|/3.6e-174/Ribosome biogenesis regulatory protein-like [Papilio machaon]
Unigene9486_All	842	19.6462	105.754	2.42839	0.000449778	Up	1.80094e-06	gi|512893238|ref|XP_004923132.1|/4.6e-95/PREDICTED: 60S ribosome subunit biogenesis protein NIP7 homolog [Bombyx mori]
Unigene5777_All	1221	5.25998	28.2726	2.42628	0.0113203	Up	0.00012816	gi|913334869|ref|XP_013199169.1|/1.2e-72/PREDICTED: uncharacterized protein LOC106142088 [Amyelois transitella]
CL467.Contig2_All	2043	39.508	211.937	2.42342	0.0022063	Up	1.39896e-05	gi|913304218|ref|XP_013201078.1|/4.3e-280/PREDICTED: guanine nucleotide-binding protein-like 3 homolog [Amyelois transitella]
CL3463.Contig2_All	2244	7.69771	41.1746	2.41925	0.0438455	Up	0.000918782	gi|913315000|ref|XP_013188359.1|/6.8e-202/PREDICTED: ectonucleoside triphosphate diphosphohydrolase 5 isoform X2 [Amyelois transitella]
CL3806.Contig3_All	1065	8.14903	43.4359	2.41419	0.0432449	Up	0.000898107	gi|768417761|ref|XP_011549533.1|/1.7e-118/PREDICTED: probable U3 small nucleolar RNA-associated protein 11 [Plutella xylostella]
CL2878.Contig3_All	1732	34.2959	181.975	2.40764	0.0174707	Up	0.000246388	gi|909571519|ref|XP_013141355.1|/2.9e-208/PREDICTED: tryptophan 2,3-dioxygenase [Papilio polytes]
Unigene8037_All	1335	19.5528	102.696	2.39292	0.0404282	Up	0.000816631	gi|910339147|ref|XP_013173201.1|/7.1e-98/PREDICTED: dehydrodolichyl diphosphate syntase complex subunit Nus1 [Papilio xuthus]
Unigene6929_All	958	4.77981	24.9366	2.38324	0.0271871	Up	0.000457549	gi|914559763|gb|KOB67278.1|/2.2e-85/Sentrin-specific protease [Operophtera brumata]
CL653.Contig1_All	362	4.09836	21.2875	2.37689	0.0334542	Up	0.000612584	gi|15213820|gb|AAK92185.1|AF400213_1/3.1e-08/ribosomal protein S15A [Spodoptera frugiperda]
CL3731.Contig2_All	2833	32.0767	166.178	2.37313	0.0124897	Up	0.000148396	gi|913328644|ref|XP_013195845.1|/0.0e+00/PREDICTED: 25S rRNA (cytosine-C(5))-methyltransferase nop2 [Amyelois transitella]
CL2572.Contig3_All	1004	32.7359	169.296	2.3706	0.00230113	Up	1.52045e-05	gi|512900292|ref|XP_004924856.1|/2.2e-88/PREDICTED: uncharacterized protein LOC101741291 isoform X2 [Bombyx mori]
Unigene4452_All	3094	7.7293	39.8757	2.3671	0.02251	Up	0.000347488	gi|913314012|ref|XP_013187811.1|/1.5e-308/PREDICTED: ATP-binding cassette sub-family G member 1-like [Amyelois transitella] >gi|913314014|ref|XP_013187812.1| PREDICTED: ATP-binding cassette sub-family G member 1-like [Amyelois transitella] >gi|913314016|ref|XP_013187814.1| PREDICTED: ATP-binding cassette sub-family G member 1-like [Amyelois transitella]
CL501.Contig2_All	1228	15.0474	77.6239	2.36698	0.00272498	Up	1.85702e-05	gi|914562144|gb|KOB68569.1|/1.8e-84/Protein NDUFAF4-like protein [Operophtera brumata]
Unigene10804_All	936	24.2376	124.759	2.36383	0.00754962	Up	7.20289e-05	gi|357625778|gb|EHJ76098.1|/1.3e-53/Prpk-binding protein [Danaus plexippus]
CL616.Contig1_All	1304	94.8307	487.998	2.36345	5.27919e-08	Up	5.63114e-11	gi|909554174|ref|XP_013148547.1|/1.4e-85/PREDICTED: methionine-R-sulfoxide reductase B1 isoform X2 [Papilio polytes]
CL3146.Contig1_All	1584	23.9613	123.031	2.36024	2.41119e-05	Up	5.21531e-08	gi|913302171|ref|XP_013200295.1|/2.4e-100/PREDICTED: tetracycline resistance protein, class B-like isoform X1 [Amyelois transitella]
CL3051.Contig2_All	1825	59.335	304.207	2.3581	0.0152072	Up	0.000199608	gi|544452457|gb|AGW23592.1|/0.0e+00/viral-like chitinase [Spodoptera litura]
Unigene9510_All	791	19.0986	97.2951	2.3489	0.000281532	Up	1.02603e-06	gi|914570022|gb|KOB73508.1|/7.7e-76/Uncharacterized protein OBRU01_06828 [Operophtera brumata]
Unigene8330_All	998	17.9541	91.4453	2.34859	0.0128728	Up	0.000154855	gi|512937062|ref|XP_004933673.1|/4.1e-106/PREDICTED: cytochrome c oxidase assembly protein COX11, mitochondrial [Bombyx mori]
Unigene9254_All	2803	33.1419	167.844	2.34039	0.00403002	Up	3.03296e-05	gi|913305611|ref|XP_013183198.1|/5.7e-206/PREDICTED: GTP-binding protein 128up [Amyelois transitella]
CL1373.Contig2_All	2476	12.5408	63.2452	2.33433	0.0184983	Up	0.000264196	gi|913329448|ref|XP_013196207.1|/1.5e-88/PREDICTED: dolichyl-diphosphooligosaccharide--protein glycosyltransferase subunit STT3A [Amyelois transitella]
CL5611.Contig2_All	3293	120.414	601.124	2.31966	0.0096702	Up	0.000102289	gi|512889263|ref|XP_004922232.1|/2.9e-140/PREDICTED: cyclin-G2 [Bombyx mori] >gi|827537558|ref|XP_012547680.1| PREDICTED: cyclin-G2 [Bombyx mori]
Unigene3364_All	424	20.4575	101.949	2.31714	0.0162403	Up	0.000223861	gi|944345637|ref|XP_014376903.1|/5.9e-06/PREDICTED: LOW QUALITY PROTEIN: mucin-2 [Alligator sinensis]
CL3881.Contig1_All	2035	52.0973	256.277	2.29842	0.0202191	Up	0.000300969	gi|357623621|gb|EHJ74705.1|/2.8e-77/nucleolar protein family A member 2 [Danaus plexippus]
CL3098.Contig2_All	1029	22.8019	110.287	2.27403	0.000492867	Up	2.00068e-06	gi|930664496|gb|KPJ05804.1|/1.2e-92/Carbonyl reductase [NADPH] 1 [Papilio xuthus]
Unigene3100_All	1699	25.6649	123.502	2.26666	0.000288991	Up	1.06177e-06	gi|909555393|ref|XP_013149202.1|/1.1e-159/PREDICTED: acylglycerol kinase, mitochondrial [Papilio polytes]
Unigene12063_All	2284	5.71049	27.4107	2.26305	0.0315011	Up	0.000561886	gi|913319375|ref|XP_013190757.1|/2.6e-241/PREDICTED: DNA replication factor Cdt1 [Amyelois transitella]
CL5442.Contig2_All	3067	12.0941	57.7399	2.25527	0.00208626	Up	1.29812e-05	gi|913305825|ref|XP_013183316.1|/0.0e+00/PREDICTED: DEAD-box ATP-dependent RNA helicase 17-like [Amyelois transitella]
Unigene11771_All	903	25.799	122.581	2.24835	0.000821642	Up	3.60305e-06	gi|357612341|gb|EHJ67934.1|/2.0e-91/hypothetical protein KGM_21241 [Danaus plexippus]
Unigene6776_All	2169	86.6765	410.96	2.24528	0.00144439	Up	8.08856e-06	gi|913317152|ref|XP_013189548.1|/1.9e-265/PREDICTED: nucleolar protein 58 [Amyelois transitella]
CL3364.Contig1_All	1458	7.14119	33.7709	2.24154	0.0481481	Up	0.00106968	gi|910343186|ref|XP_013175350.1|/8.2e-148/PREDICTED: 28S ribosomal protein S27, mitochondrial [Papilio xuthus]
CL3731.Contig1_All	1623	22.8674	107.569	2.2339	0.00794658	Up	7.74644e-05	gi|909580139|ref|XP_013145996.1|/2.5e-198/PREDICTED: 25S rRNA (cytosine-C(5))-methyltransferase nop2 [Papilio polytes]
Unigene9155_All	4297	60.826	285.679	2.23163	0.0155065	Up	0.000206375	gi|913316852|ref|XP_013189383.1|/0.0e+00/PREDICTED: acetyl-coenzyme A synthetase [Amyelois transitella]
Unigene4684_All	1116	7.31368	34.2938	2.22928	0.0390848	Up	0.000765484	gi|930665068|gb|KPJ06199.1|/2.4e-123/Mitochondrial inner membrane protease ATP23-like [Papilio machaon]
Unigene2023_All	2715	27.0452	126.712	2.22811	0.0117536	Up	0.000136193	gi|512925984|ref|XP_004930971.1|/1.4e-246/PREDICTED: large neutral amino acids transporter small subunit 2 [Bombyx mori]
CL1849.Contig2_All	2174	27.8756	130.473	2.22668	0.0231002	Up	0.000362759	gi|512887729|ref|XP_004921971.1|/1.1e-278/PREDICTED: protein penguin [Bombyx mori]
Unigene8221_All	2825	7.56195	35.1996	2.21873	0.0243405	Up	0.000392239	gi|943962342|ref|XP_014363579.1|/0.0e+00/PREDICTED: putative protein kinase C delta type homolog isoform X5 [Papilio machaon]
CL2751.Contig2_All	995	13.5421	62.0258	2.19542	0.0137407	Up	0.000170996	gi|913310959|ref|XP_013186138.1|/2.8e-99/PREDICTED: pseudouridine-5'-phosphatase-like [Amyelois transitella]
CL1337.Contig4_All	2697	11.239	51.4747	2.19535	0.0222935	Up	0.000342163	gi|913319393|ref|XP_013190766.1|/1.5e-110/PREDICTED: DNA-directed RNA polymerase III subunit RPC8 [Amyelois transitella]
Unigene5705_All	817	15.8522	72.4125	2.19155	0.0137407	Up	0.000170397	gi|913305871|ref|XP_013183340.1|/1.1e-125/PREDICTED: ribosomal RNA small subunit methyltransferase NEP1 [Amyelois transitella]
CL730.Contig7_All	3832	25.8903	116.928	2.17513	0.00224609	Up	1.46967e-05	gi|930659349|gb|KPJ01429.1|/0.0e+00/Electron transfer flavoprotein-ubiquinone oxidoreductase, mitochondrial [Papilio xuthus]
CL4846.Contig1_All	942	12.4008	56.0047	2.17511	0.00816991	Up	8.06098e-05	gi|913312821|ref|XP_013187157.1|/9.7e-110/PREDICTED: 39S ribosomal protein L46, mitochondrial [Amyelois transitella]
CL4574.Contig1_All	4104	54.988	245.474	2.15838	0.0353634	Up	0.000663259	gi|913319449|ref|XP_013190796.1|/4.8e-169/PREDICTED: FIT family protein CG10671 [Amyelois transitella]
CL4910.Contig2_All	3722	42.1761	187.658	2.15361	0.00543747	Up	4.62386e-05	gi|913307666|ref|XP_013184329.1|/4.7e-264/PREDICTED: H/ACA ribonucleoprotein complex subunit 4 [Amyelois transitella]
CL265.Contig1_All	620	17.3482	76.7505	2.14539	0.0232519	Up	0.000367896	gi|268306424|gb|ACY95333.1|/2.9e-70/ribosomal biogenesis protein RLP24 [Manduca sexta]
CL1996.Contig2_All	1956	10.7568	47.5803	2.14511	0.0372089	Up	0.000711104	gi|913324471|ref|XP_013193555.1|/2.5e-120/PREDICTED: probable pseudouridine-5'-phosphatase [Amyelois transitella]
CL4910.Contig1_All	3284	73.8244	325.284	2.13953	0.0286378	Up	0.000492147	gi|913307666|ref|XP_013184329.1|/4.1e-264/PREDICTED: H/ACA ribonucleoprotein complex subunit 4 [Amyelois transitella]
Unigene1772_All	2160	8.43973	36.8573	2.12668	0.0300281	Up	0.000524936	NA
Unigene3405_All	2539	16.9839	74.1128	2.12556	0.0268449	Up	0.000448608	gi|512910894|ref|XP_004927283.1|/2.9e-193/PREDICTED: flap endonuclease 1 [Bombyx mori]
CL3820.Contig2_All	1436	106.651	463.548	2.11982	0.000914596	Up	4.28135e-06	gi|909557097|ref|XP_013133503.1|/9.2e-144/PREDICTED: la protein homolog [Papilio polytes]
Unigene11762_All	2899	13.9404	60.0801	2.10761	0.0471567	Up	0.00103116	gi|512928370|ref|XP_004931561.1|/7.5e-76/PREDICTED: protein FAM195A [Bombyx mori]
CL1037.Contig2_All	3458	47.7172	205.217	2.10457	0.0022357	Up	1.44767e-05	gi|357618041|gb|EHJ71137.1|/1.4e-92/peptidyl-prolyl cis-trans isomerase [Danaus plexippus]
CL2719.Contig2_All	2735	15.9477	68.0845	2.09398	0.0232923	Up	0.000370606	gi|943935687|ref|XP_014362809.1|/5.9e-208/PREDICTED: smad nuclear interacting protein 1 [Papilio machaon]
CL3051.Contig1_All	2005	66.911	285.07	2.091	0.0248669	Up	0.000403028	gi|544452457|gb|AGW23592.1|/0.0e+00/viral-like chitinase [Spodoptera litura]
Unigene3331_All	704	72.6205	309.141	2.08982	0.000856158	Up	3.83052e-06	gi|14860969|gb|AAK72378.1|/2.1e-80/60S ribosomal protein L7/L12 precursor [Spodoptera frugiperda]
Unigene4342_All	1855	23.7626	101.133	2.08948	0.0172089	Up	0.00024087	gi|512901975|ref|XP_004925261.1|/6.4e-222/PREDICTED: protein Peter pan [Bombyx mori]
Unigene9343_All	2804	13.5384	57.4924	2.08631	0.0425317	Up	0.000870797	gi|347811126|gb|AEP25533.1|/0.0e+00/chitinase [Phyllonorycter ringoniella]
CL155.Contig2_All	6624	80.4899	341.451	2.0848	0.000984567	Up	4.72592e-06	gi|512908057|ref|XP_004926589.1|/2.0e-278/PREDICTED: WD40 repeat-containing protein SMU1 [Bombyx mori]
CL3967.Contig1_All	3065	158.64	664.679	2.0669	8.82511e-05	Up	2.61485e-07	gi|913302721|ref|XP_013200508.1|/2.9e-264/PREDICTED: glucose-6-phosphate 1-dehydrogenase [Amyelois transitella]
CL5144.Contig1_All	1953	28.3663	117.986	2.05637	0.00200409	Up	1.22917e-05	gi|930660134|gb|KPJ02129.1|/2.3e-283/Mini-chromosome maintenance complex-binding protein [Papilio xuthus]
Unigene312_All	1965	17.2556	71.3512	2.04787	0.035274	Up	0.000657404	gi|913304024|ref|XP_013201007.1|/5.6e-277/PREDICTED: nucleolar protein 9 isoform X1 [Amyelois transitella] >gi|913304027|ref|XP_013201008.1| PREDICTED: nucleolar protein 9 isoform X2 [Amyelois transitella] >gi|913304030|ref|XP_013201009.1| PREDICTED: nucleolar protein 9 isoform X3 [Amyelois transitella]
Unigene4675_All	1064	11.3143	46.4895	2.03875	0.0145234	Up	0.00018633	gi|913311101|ref|XP_013186216.1|/1.5e-154/PREDICTED: tRNA (adenine(58)-N(1))-methyltransferase catalytic subunit TRMT61A [Amyelois transitella]
Unigene2196_All	1295	728.792	2976.97	2.03027	0.00638668	Up	5.73382e-05	gi|224831916|gb|ACN67046.1|/8.1e-123/GTP-binding nuclear protein ran [Helicoverpa armigera] >gi|953698280|gb|ALO79337.1| ras-related nuclear protein [Spodoptera frugiperda]
CL5076.Contig2_All	1981	10.7181	43.5896	2.02394	0.0375419	Up	0.000721916	gi|930666370|gb|KPJ07488.1|/2.5e-54/Uncharacterized protein C20orf24-like [Papilio machaon]
CL1796.Contig2_All	919	76.7349	311.164	2.01972	0.0347422	Up	0.000643375	gi|914614874|ref|NP_001298937.1|/1.1e-97/density-regulated protein homolog [Papilio xuthus] >gi|389609389|dbj|BAM18306.1| similar to CG9099 [Papilio xuthus] >gi|930653253|gb|KPI95590.1| Density-regulated protein [Papilio xuthus] >gi|930667432|gb|KPJ08519.1| Density-regulated protein [Papilio machaon]
Unigene474_All	1046	60.0694	242.995	2.01622	0.00207099	Up	1.27634e-05	gi|768428933|ref|XP_011555627.1|/3.0e-112/PREDICTED: aminoacyl tRNA synthase complex-interacting multifunctional protein 1 [Plutella xylostella]
CL1577.Contig2_All	2980	39.7428	160.486	2.01369	0.007115	Up	6.66788e-05	gi|512908256|ref|XP_004926637.1|/4.7e-158/PREDICTED: mitochondrial import receptor subunit TOM40 homolog 1-like [Bombyx mori]
CL4688.Contig4_All	2177	63.8955	256.468	2.00499	0.0191634	Up	0.000280738	gi|913324897|ref|XP_013193793.1|/1.4e-146/PREDICTED: tryptase-like [Amyelois transitella]
Unigene4449_All	1452	33.9236	135.922	2.00242	0.00446323	Up	3.50446e-05	gi|910314314|ref|XP_013180165.1|/5.1e-182/PREDICTED: uncharacterized protein LOC106126832 [Papilio xuthus]
CL3029.Contig2_All	2340	19.601	78.302	1.99812	0.00385786	Up	2.85767e-05	gi|768413460|ref|XP_011568850.1|/0.0e+00/PREDICTED: DNA replication licensing factor Mcm5-like [Plutella xylostella] >gi|768440906|ref|XP_011562148.1| PREDICTED: DNA replication licensing factor Mcm5-like [Plutella xylostella]
CL4135.Contig2_All	1234	265.626	1054.35	1.98888	0.038911	Up	0.000759773	gi|645896347|gb|AIB07714.1|/1.7e-117/glutathione S-transferase GSTD3 [Helicoverpa armigera armigera]
Unigene6994_All	706	22.6398	89.3716	1.98096	0.0418864	Up	0.000855103	gi|768418287|ref|XP_011549823.1|/5.1e-95/PREDICTED: N-alpha-acetyltransferase 20-like [Plutella xylostella] >gi|768428538|ref|XP_011555409.1| PREDICTED: N-alpha-acetyltransferase 20-like [Plutella xylostella]
CL4965.Contig1_All	692	10.333	40.7893	1.98094	0.0498303	Up	0.00112238	gi|909567643|ref|XP_013139243.1|/2.4e-113/PREDICTED: probable complex I intermediate-associated protein 30, mitochondrial [Papilio polytes]
CL1086.Contig2_All	618	211.447	833.723	1.97927	0.0227188	Up	0.000351384	gi|189031280|gb|ACD74813.1|/9.1e-56/cuticle protein 4 [Helicoverpa armigera]
Unigene447_All	858	109.547	431.08	1.9764	4.64174e-05	Up	1.16903e-07	gi|913318416|ref|XP_013190237.1|/2.2e-39/PREDICTED: UPF0389 protein CG9231 [Amyelois transitella]
CL1501.Contig1_All	1856	42.2783	165.891	1.97225	0.0060228	Up	5.26438e-05	gi|914569406|gb|KOB73064.1|/6.5e-49/Prefoldin beta subunit [Operophtera brumata]
CL1849.Contig1_All	1167	17.1064	66.3577	1.95573	0.0396846	Up	0.000784286	gi|512887729|ref|XP_004921971.1|/8.5e-188/PREDICTED: protein penguin [Bombyx mori]
CL4917.Contig1_All	476	51.0732	196.855	1.9465	0.0135549	Up	0.000167008	gi|914568447|gb|KOB72390.1|/1.5e-37/TPAputative cuticle protein [Operophtera brumata]
Unigene10684_All	593	12.2925	47.3792	1.94648	0.0312954	Up	0.000555011	gi|310769823|gb|ADP21469.1|/4.1e-74/mitochondrial ribosomal protein L17 [Antheraea yamamai]
CL751.Contig3_All	2282	35.7063	137.619	1.94643	0.00899638	Up	9.38289e-05	gi|261335957|emb|CBH09290.1|/5.5e-74/putative Sr protein [Heliconius melpomene]
CL4307.Contig1_All	888	230.968	888.524	1.94372	0.046873	Up	0.00102218	gi|406042046|gb|AFS31125.1|/3.2e-54/cytochrome c [Spodoptera litura]
CL3983.Contig1_All	5669	74.2043	284.468	1.93869	0.0146162	Up	0.000189686	gi|913316692|ref|XP_013189295.1|/8.0e-308/PREDICTED: ATPase family AAA domain-containing protein 3 [Amyelois transitella]
CL4782.Contig2_All	1415	24.4141	93.3395	1.93477	0.0215159	Up	0.000324492	NA
Unigene6797_All	1266	29.105	111.064	1.93205	0.0265497	Up	0.000439742	gi|913323275|ref|XP_013192901.1|/7.9e-115/PREDICTED: UPF0483 protein AGAP003155 [Amyelois transitella]
Unigene6957_All	1020	32.6536	124.363	1.92924	0.0140115	Up	0.000175926	gi|827551072|ref|XP_012547439.1|/8.5e-152/PREDICTED: protein MAK16 homolog A [Bombyx mori]
CL2513.Contig1_All	1821	23.9978	91.0669	1.92403	0.0228976	Up	0.000357352	gi|914570783|gb|KOB74068.1|/4.2e-218/hypothetical protein OBRU01_09628 [Operophtera brumata]
CL2423.Contig3_All	1068	14.9494	56.2941	1.9129	0.0364453	Up	0.000687871	gi|913314752|ref|XP_013188219.1|/1.2e-79/PREDICTED: peptidyl-tRNA hydrolase ICT1, mitochondrial-like [Amyelois transitella] >gi|913332877|ref|XP_013198091.1| PREDICTED: peptidyl-tRNA hydrolase ICT1, mitochondrial-like [Amyelois transitella]
CL751.Contig4_All	2327	127.325	479.028	1.9116	0.0366547	Up	0.000695185	gi|261335957|emb|CBH09290.1|/4.3e-82/putative Sr protein [Heliconius melpomene]
CL156.Contig2_All	1381	231.891	865.256	1.89968	0.00100001	Up	4.8297e-06	gi|943942740|ref|XP_014354892.1|/3.6e-161/PREDICTED: rRNA 2'-O-methyltransferase fibrillarin [Papilio machaon]
CL1715.Contig2_All	1380	20.6163	76.7448	1.89628	0.0415122	Up	0.000845004	gi|512889439|ref|XP_004922278.1|/8.8e-176/PREDICTED: probable galactose-1-phosphate uridylyltransferase [Bombyx mori]
CL3622.Contig3_All	2795	45.767	169.367	1.88777	0.0146154	Up	0.00018881	gi|955670968|gb|ALP86606.1|/4.7e-144/cAMP response element-binding protein [Helicoverpa armigera]
CL4894.Contig2_All	584	52.517	193.945	1.88479	0.0200308	Up	0.000296155	gi|913314490|ref|XP_013188073.1|/4.1e-58/PREDICTED: probable small nuclear ribonucleoprotein Sm D2 [Amyelois transitella]
CL337.Contig3_All	2618	15.5501	57.3749	1.88349	0.0402306	Up	0.00080938	gi|827556213|ref|XP_004930494.2|/1.6e-130/PREDICTED: solute carrier family 25 member 35 [Bombyx mori]
CL2393.Contig2_All	1758	45.8288	169.07	1.88329	0.0113203	Up	0.000128915	gi|913306468|ref|XP_013183669.1|/5.4e-247/PREDICTED: 28S ribosomal protein S30, mitochondrial [Amyelois transitella]
Unigene4511_All	1422	65.2838	240.319	1.88015	0.000109691	Up	3.3476e-07	gi|913302149|ref|XP_013200286.1|/2.1e-172/PREDICTED: methylthioribose-1-phosphate isomerase isoform X1 [Amyelois transitella] >gi|913302153|ref|XP_013200287.1| PREDICTED: methylthioribose-1-phosphate isomerase isoform X2 [Amyelois transitella]
Unigene5706_All	1142	82.4556	302.876	1.87704	0.00103965	Up	5.11355e-06	gi|913318563|ref|XP_013190318.1|/2.8e-58/PREDICTED: huntingtin-interacting protein K isoform X1 [Amyelois transitella] >gi|913318565|ref|XP_013190319.1| PREDICTED: huntingtin-interacting protein K isoform X2 [Amyelois transitella]
CL3060.Contig2_All	2961	18.7698	68.8194	1.8744	0.0250383	Up	0.000406548	gi|913317669|ref|XP_013189830.1|/1.8e-162/PREDICTED: U3 small nucleolar RNA-associated protein 14 homolog A [Amyelois transitella]
CL2572.Contig1_All	814	82.1739	300.499	1.87061	0.00857467	Up	8.81603e-05	gi|512900280|ref|XP_004924853.1|/1.9e-77/PREDICTED: uncharacterized protein LOC101741291 isoform X1 [Bombyx mori]
CL2935.Contig2_All	1759	381.193	1390.14	1.86663	0.0401776	Up	0.000803552	gi|363896090|gb|AEW43129.1|/2.9e-301/UDP-glycosyltransferase UGT40Q1 [Helicoverpa armigera]
CL1037.Contig1_All	769	61.4585	223.993	1.86577	0.00463283	Up	3.65136e-05	gi|357618041|gb|EHJ71137.1|/1.7e-91/peptidyl-prolyl cis-trans isomerase [Danaus plexippus]
Unigene5779_All	672	20.1939	73.5538	1.86488	0.0122135	Up	0.000143402	gi|913329928|ref|XP_013196461.1|/1.4e-81/PREDICTED: 28S ribosomal protein S17, mitochondrial [Amyelois transitella]
Unigene3308_All	613	38.9523	141.564	1.86167	0.0375464	Up	0.000724199	gi|357619057|gb|EHJ71789.1|/1.9e-34/small nuclear ribonucleoprotein G [Danaus plexippus]
CL4621.Contig2_All	1469	47.8447	172.968	1.85407	0.00424984	Up	3.28654e-05	gi|512918514|ref|XP_004929153.1|/3.4e-101/PREDICTED: probable H/ACA ribonucleoprotein complex subunit 1 [Bombyx mori]
CL1874.Contig2_All	2395	45.2483	163.574	1.85401	0.0090148	Up	9.42881e-05	gi|913315222|ref|XP_013188483.1|/3.3e-93/PREDICTED: grpE protein homolog, mitochondrial [Amyelois transitella]
CL2513.Contig2_All	1660	27.1784	97.9998	1.85032	0.0282684	Up	0.000484123	gi|914570783|gb|KOB74068.1|/3.8e-218/hypothetical protein OBRU01_09628 [Operophtera brumata]
CL4208.Contig2_All	2403	41.7777	150.471	1.84868	0.0108851	Up	0.000121752	gi|827536391|ref|XP_012552800.1|/2.2e-105/PREDICTED: sugar transporter SWEET1 [Bombyx mori]
Unigene2152_All	724	17.8024	64.0775	1.84775	0.0133342	Up	0.000163566	gi|913325654|ref|XP_013194198.1|/2.1e-56/PREDICTED: 28S ribosomal protein S28, mitochondrial isoform X1 [Amyelois transitella] >gi|913325656|ref|XP_013194200.1| PREDICTED: 28S ribosomal protein S28, mitochondrial isoform X2 [Amyelois transitella]
CL3964.Contig1_All	869	34.0407	121.649	1.83739	0.0404187	Up	0.000814362	gi|114052224|ref|NP_001040230.1|/2.7e-66/adenylate cyclase [Bombyx mori] >gi|87248451|gb|ABD36278.1| adenylate cyclase [Bombyx mori]
Unigene2239_All	790	154.953	551.486	1.83149	0.00134771	Up	7.30759e-06	gi|148298791|ref|NP_001091775.1|/2.4e-45/signal recognition particle 14 kDa protein-like protein [Bombyx mori] >gi|111608117|gb|ABH10802.1| signal recognition particle 14 kDa protein-like protein [Bombyx mori]
Unigene11981_All	1351	648.419	2306.5	1.83071	0.0191476	Up	0.000279696	gi|768447472|ref|XP_011565729.1|/1.8e-88/PREDICTED: nucleoplasmin-like protein isoform X2 [Plutella xylostella]
Unigene11998_All	1244	61.4272	218.171	1.82851	0.00474525	Up	3.81026e-05	gi|913311584|ref|XP_013186477.1|/3.0e-127/PREDICTED: methylosome protein 50-like [Amyelois transitella]
CL3930.Contig2_All	1496	209.352	743.172	1.82776	0.00544957	Up	4.65582e-05	gi|913312470|ref|XP_013186962.1|/8.4e-132/PREDICTED: complement component 1 Q subcomponent-binding protein, mitochondrial [Amyelois transitella]
CL3417.Contig2_All	1041	110.929	389.189	1.81084	0.0279778	Up	0.00047583	gi|512886386|ref|XP_004921747.1|/8.4e-155/PREDICTED: ribosome production factor 2 homolog [Bombyx mori]
Unigene5550_All	1937	52.3819	183.367	1.80759	0.00610802	Up	5.37505e-05	gi|914564542|gb|KOB69944.1|/6.8e-166/Seryl-tRNA synthetase [Operophtera brumata]
CL2818.Contig3_All	4034	10.6695	37.1594	1.80024	0.0487746	Up	0.001094	gi|874010791|gb|AKP80585.1|/4.5e-297/cytochrome P450 CYP354A3 [Helicoverpa armigera]
CL3016.Contig1_All	1240	157.958	549.732	1.79919	0.00585252	Up	5.08295e-05	gi|4090964|gb|AAD09279.1|/1.3e-37/immune-related Hdd1 [Hyphantria cunea]
Unigene8155_All	1568	225.276	779.701	1.79123	0.0132973	Up	0.000162326	gi|512934427|ref|XP_004933030.1|/7.5e-240/PREDICTED: nucleolar protein 56 [Bombyx mori]
Unigene5752_All	1429	70.5716	244.071	1.79014	0.0245584	Up	0.000396811	gi|357625861|gb|EHJ76151.1|/5.2e-131/hypothetical protein KGM_16640 [Danaus plexippus]
CL3372.Contig3_All	638	11.8465	40.8193	1.78479	0.0432449	Up	0.000898213	gi|910346415|ref|XP_013177113.1|/1.2e-87/PREDICTED: methionine--tRNA ligase, cytoplasmic isoform X1 [Papilio xuthus]
CL1925.Contig2_All	889	71.7801	245.859	1.77618	0.00753726	Up	7.16877e-05	gi|645896355|gb|AIB07718.1|/2.8e-74/glutathione S-transferase GSTS1 [Helicoverpa armigera armigera]
Unigene8088_All	1363	27.4081	93.279	1.76695	0.0438455	Up	0.000920313	gi|913327560|ref|XP_013195240.1|/1.7e-155/PREDICTED: WD repeat-containing protein 74 [Amyelois transitella]
CL3967.Contig2_All	3187	211.725	719.019	1.76384	0.0156271	Up	0.000209751	gi|913302721|ref|XP_013200508.1|/1.0e-264/PREDICTED: glucose-6-phosphate 1-dehydrogenase [Amyelois transitella]
Unigene3452_All	1092	61.4893	207.921	1.75763	0.00150364	Up	8.50951e-06	gi|512908069|ref|XP_004926592.1|/4.6e-111/PREDICTED: ATP synthase mitochondrial F1 complex assembly factor 1 [Bombyx mori]
CL2986.Contig1_All	2234	27.7205	93.4972	1.75397	0.0448257	Up	0.000960266	gi|913303704|ref|XP_013200884.1|/5.6e-249/PREDICTED: aladin [Amyelois transitella]
Unigene8108_All	1414	25.1054	84.5227	1.75134	0.0101425	Up	0.000108788	gi|913317867|ref|XP_013189938.1|/1.0e-155/PREDICTED: UPF0160 protein isoform X1 [Amyelois transitella]
Unigene401_All	2060	184.292	619.826	1.74987	0.0190696	Up	0.00027674	gi|913306470|ref|XP_013183671.1|/9.8e-272/PREDICTED: tyrosine--tRNA ligase, cytoplasmic [Amyelois transitella]
CL3820.Contig1_All	1529	138.692	464.225	1.74294	0.0438455	Up	0.000922578	gi|909557097|ref|XP_013133503.1|/3.4e-144/PREDICTED: la protein homolog [Papilio polytes]
CL2704.Contig2_All	6826	73.7177	246.278	1.74021	0.00431705	Up	3.35809e-05	gi|913330555|ref|XP_013196807.1|/0.0e+00/PREDICTED: clustered mitochondria protein homolog [Amyelois transitella]
CL425.Contig12_All	2291	363.796	1212.32	1.73657	0.00861139	Up	8.90482e-05	gi|768415739|ref|XP_011548432.1|/2.2e-163/PREDICTED: putative tricarboxylate transport protein, mitochondrial [Plutella xylostella]
CL2504.Contig2_All	2624	283.439	941.626	1.73211	0.037208	Up	0.000709984	gi|943953644|ref|XP_014359723.1|/3.4e-205/PREDICTED: FK506-binding protein 59 isoform X2 [Papilio machaon]
CL5047.Contig2_All	4335	260.432	863.764	1.72973	0.0202191	Up	0.000301738	gi|512915235|ref|XP_004928340.1|/0.0e+00/PREDICTED: hypoxia up-regulated protein 1 [Bombyx mori] >gi|827551384|ref|XP_012547572.1| PREDICTED: hypoxia up-regulated protein 1 [Bombyx mori]
Unigene7999_All	2497	56.6443	187.551	1.72728	0.013915	Up	0.000173989	gi|913304420|ref|XP_013201160.1|/0.0e+00/PREDICTED: pre-rRNA-processing protein TSR1 homolog [Amyelois transitella]
CL2704.Contig1_All	6588	76.8428	254.281	1.72644	0.0113203	Up	0.000128552	gi|913330555|ref|XP_013196807.1|/0.0e+00/PREDICTED: clustered mitochondria protein homolog [Amyelois transitella]
CL2136.Contig1_All	2400	66.9222	220.932	1.72304	0.0189159	Up	0.000272389	gi|930671080|gb|KPJ11868.1|/0.0e+00/Elongation factor G, mitochondrial [Papilio machaon]
CL5596.Contig2_All	5693	61.6004	203.094	1.72114	0.0390848	Up	0.000764346	gi|910323669|ref|XP_013164886.1|/0.0e+00/PREDICTED: calcium-binding mitochondrial carrier protein Aralar1 isoform X1 [Papilio xuthus]
CL3016.Contig2_All	1239	187.619	618.343	1.7206	0.0100813	Up	0.000107832	gi|4090964|gb|AAD09279.1|/6.5e-37/immune-related Hdd1 [Hyphantria cunea]
CL2280.Contig1_All	1703	48.7424	160.086	1.71559	0.0117651	Up	0.000136998	gi|348019705|gb|AEP43794.1|/1.5e-161/mitochondrial glutamate carrier [Biston betularia]
CL4548.Contig2_All	1775	32.8568	107.525	1.7104	0.0464596	Up	0.0010049	NA
Unigene8297_All	960	56.3718	184.157	1.70789	0.0397511	Up	0.000787323	gi|913326537|ref|XP_013194682.1|/5.8e-118/PREDICTED: mRNA turnover protein 4 homolog isoform X2 [Amyelois transitella]
Unigene9555_All	745	37.7229	123.013	1.7053	0.0453225	Up	0.000972251	gi|914576232|gb|KOB78138.1|/1.2e-73/Mitochondrial ribosomal protein S10 [Operophtera brumata]
CL3466.Contig3_All	1499	16.3251	53.0967	1.70153	0.0472257	Up	0.00103519	gi|913299663|ref|XP_013197164.1|/3.1e-65/PREDICTED: translocator protein-like isoform X1 [Amyelois transitella]
CL1217.Contig1_All	2492	64.0212	207.833	1.69881	0.0217689	Up	0.000330243	gi|909565336|ref|XP_013137974.1|/0.0e+00/PREDICTED: probable ATP-dependent RNA helicase DDX27 [Papilio polytes]
Unigene11904_All	647	511.725	1656.5	1.6947	0.0220002	Up	0.000334403	gi|930648720|gb|KPI91068.1|/1.8e-30/Protein transport protein Sec61 subunit gamma [Papilio xuthus]
Unigene2230_All	532	42.8007	137.532	1.68406	0.0131076	Up	0.000159622	gi|913319108|ref|XP_013190615.1|/6.6e-31/PREDICTED: 39S ribosomal protein L36, mitochondrial [Amyelois transitella]
Unigene4669_All	595	67.1459	215.535	1.68255	0.0332452	Up	0.000601862	gi|930660192|gb|KPJ02187.1|/9.7e-47/putative small nuclear ribonucleoprotein E [Papilio xuthus]
CL3417.Contig1_All	1063	123.311	393.762	1.67502	0.0312954	Up	0.000555248	gi|512886386|ref|XP_004921747.1|/5.0e-155/PREDICTED: ribosome production factor 2 homolog [Bombyx mori]
CL3240.Contig3_All	2896	32.2397	102.814	1.67313	0.0255771	Up	0.000419086	gi|913295744|ref|XP_013200254.1|/0.0e+00/PREDICTED: periodic tryptophan protein 2 homolog [Amyelois transitella]
Unigene11833_All	957	89.2114	283.241	1.66673	0.00711023	Up	6.63621e-05	gi|512926702|ref|XP_004931152.1|/4.4e-118/PREDICTED: RWD domain-containing protein 1 [Bombyx mori]
CL1301.Contig3_All	3383	70.6042	223.578	1.66295	0.0140382	Up	0.000176777	gi|909571563|ref|XP_013141379.1|/6.9e-182/PREDICTED: nucleolin 1-like isoform X1 [Papilio polytes]
CL964.Contig1_All	2687	26.0633	82.3689	1.66008	0.0433476	Up	0.000905998	gi|913313275|ref|XP_013187406.1|/3.1e-233/PREDICTED: transmembrane protein 161B isoform X1 [Amyelois transitella] >gi|913313277|ref|XP_013187407.1| PREDICTED: transmembrane protein 161B isoform X2 [Amyelois transitella]
CL4208.Contig3_All	2295	46.3127	145.539	1.65192	0.00842519	Up	8.56249e-05	gi|827536391|ref|XP_012552800.1|/2.1e-105/PREDICTED: sugar transporter SWEET1 [Bombyx mori]
CL61.Contig1_All	1662	243.221	763.454	1.65028	0.017252	Up	0.000242295	gi|334855397|gb|AEH16630.1|/3.9e-231/GTPase [Helicoverpa armigera]
Unigene10522_All	1304	20.6735	64.6882	1.64572	0.0236537	Up	0.000377058	gi|930671581|gb|KPJ12293.1|/2.4e-175/p21-activated protein kinase-interacting protein 1-like [Papilio machaon]
Unigene8755_All	1864	460.421	1418.95	1.6238	0.021499	Up	0.0003236	gi|910352273|ref|XP_013180088.1|/9.2e-128/PREDICTED: dihydrolipoyllysine-residue acetyltransferase component of pyruvate dehydrogenase complex, mitochondrial isoform X3 [Papilio xuthus]
CL4078.Contig2_All	3345	68.1791	208.701	1.61404	0.00490134	Up	3.95012e-05	gi|910330289|ref|XP_013168436.1|/0.0e+00/PREDICTED: glycerol-3-phosphate dehydrogenase, mitochondrial isoform X2 [Papilio xuthus]
Unigene7083_All	1220	188.575	576.138	1.61128	0.021449	Up	0.000322212	gi|827539427|ref|XP_004923091.2|/5.6e-134/PREDICTED: uncharacterized protein C1683.06c-like [Bombyx mori]
Unigene2254_All	912	345.061	1052.7	1.60917	0.0103087	Up	0.000112097	gi|512887792|ref|XP_004921981.1|/6.6e-87/PREDICTED: mesencephalic astrocyte-derived neurotrophic factor homolog [Bombyx mori]
CL2269.Contig2_All	1369	88.6797	269.315	1.60262	0.0200308	Up	0.000296158	gi|914614650|ref|NP_001298754.1|/3.8e-62/probable small nuclear ribonucleoprotein Sm D1 [Papilio xuthus] >gi|389609361|dbj|BAM18292.1| small ribonucleoprotein particle protein SmD1 [Papilio xuthus] >gi|930656902|gb|KPI99224.1| Small nuclear ribonucleoprotein Sm D1 [Papilio xuthus] >gi|930676200|gb|KPJ16379.1| Small nuclear ribonucleoprotein Sm D1 [Papilio machaon]
CL1217.Contig2_All	2419	66.3299	201.245	1.60122	0.0284851	Up	0.000488677	gi|913320973|ref|XP_013191627.1|/0.0e+00/PREDICTED: probable ATP-dependent RNA helicase DDX27 [Amyelois transitella]
Unigene4351_All	1945	85.3692	258.461	1.59816	0.0156693	Up	0.000210781	gi|512927369|ref|XP_004931317.1|/9.8e-64/PREDICTED: deoxyuridine 5'-triphosphate nucleotidohydrolase [Bombyx mori]
CL3814.Contig2_All	930	25.154	76.042	1.59601	0.02251	Up	0.000347016	gi|913311600|ref|XP_013186486.1|/2.9e-114/PREDICTED: 39S ribosomal protein L16, mitochondrial [Amyelois transitella]
CL2650.Contig2_All	4138	77.1609	232.277	1.5899	0.0052154	Up	4.3114e-05	gi|930652742|gb|KPI95081.1|/1.9e-96/ADP-ribosylation factor 6 [Papilio xuthus] >gi|930676327|gb|KPJ16486.1| ADP-ribosylation factor 6 [Papilio machaon]
Unigene7074_All	916	36.7544	109.37	1.57322	0.0433476	Up	0.000906768	gi|913305328|ref|XP_013183067.1|/1.2e-117/PREDICTED: protein SCO1 homolog, mitochondrial [Amyelois transitella]
CL5182.Contig1_All	1540	88.0663	261.865	1.57216	0.00842519	Up	8.52892e-05	gi|768438249|ref|XP_011560698.1|/1.3e-233/PREDICTED: probable ATP-dependent RNA helicase DDX47 [Plutella xylostella]
CL4087.Contig1_All	1069	35.2355	104.168	1.56381	0.0431822	Up	0.000890889	gi|914571869|gb|KOB74886.1|/4.2e-77/Dodo [Operophtera brumata]
CL1194.Contig3_All	2506	40.783	119.739	1.55385	0.0236692	Up	0.000378007	gi|910326392|ref|XP_013166335.1|/9.4e-277/PREDICTED: nucleolar complex protein 3 homolog [Papilio xuthus]
CL1194.Contig2_All	1578	30.245	88.2205	1.54442	0.0228614	Up	0.000354479	gi|357617204|gb|EHJ70651.1|/2.8e-186/hypothetical protein KGM_02874 [Danaus plexippus]
Unigene232_All	1778	134.082	384.587	1.52019	0.0232137	Up	0.000365965	gi|913321593|ref|XP_013191965.1|/1.2e-188/PREDICTED: ribonucleoside-diphosphate reductase subunit M2 [Amyelois transitella]
Unigene8178_All	1938	107.348	307.729	1.51937	0.00936915	Up	9.88272e-05	gi|910349046|ref|XP_013178530.1|/8.7e-230/PREDICTED: WD repeat-containing protein 43 [Papilio xuthus] >gi|910349048|ref|XP_013178531.1| PREDICTED: WD repeat-containing protein 43 [Papilio xuthus]
Unigene168_All	2320	93.3553	266.867	1.51532	0.0426416	Up	0.000876837	gi|913317598|ref|XP_013189791.1|/0.0e+00/PREDICTED: arginine--tRNA ligase, cytoplasmic [Amyelois transitella]
Unigene1379_All	3134	42.952	122.476	1.5117	0.0304382	Up	0.00053481	gi|827538641|ref|XP_012551706.1|/9.0e-176/PREDICTED: carbonic anhydrase-related protein 10 [Bombyx mori]
Unigene7039_All	2009	191.624	543.108	1.50296	0.0483624	Up	0.00107615	gi|910353208|ref|XP_013180600.1|/0.0e+00/PREDICTED: pescadillo homolog [Papilio xuthus]
Unigene9463_All	5272	1812.21	5124.43	1.49964	0.00416844	Up	3.16184e-05	gi|913316846|ref|XP_013189379.1|/3.6e-262/PREDICTED: probable citrate synthase 2, mitochondrial [Amyelois transitella]
CL1837.Contig2_All	2822	761.751	2151.2	1.49775	0.00816991	Up	8.05051e-05	gi|51702278|sp|P62924.1|IF5A_SPOEX/6.3e-88/RecName: Full=Eukaryotic translation initiation factor 5A; Short=eIF-5A >gi|51702279|sp|P62925.1|IF5A_SPOFR RecName: Full=Eukaryotic translation initiation factor 5A; Short=eIF-5A >gi|988087378|pdb|5HY6|A Chain A, Spodoptera Frugiperda Eukaryotic Translation Initiation Factor Eif5a >gi|6469515|gb|AAF13315.1|AF109730_1 translation initiation factor 5A [Sp…
Unigene4360_All	6151	378.937	1069.66	1.49712	0.0128678	Up	0.000154414	gi|910354181|ref|XP_013181141.1|/0.0e+00/PREDICTED: alanine--tRNA ligase, cytoplasmic [Papilio xuthus]
CL5144.Contig2_All	1988	40.0841	112.822	1.49294	0.0379965	Up	0.000739665	gi|930660134|gb|KPJ02129.1|/3.1e-283/Mini-chromosome maintenance complex-binding protein [Papilio xuthus]
Unigene2251_All	963	47.1746	132.107	1.48562	0.0114095	Up	0.000130903	gi|930656557|gb|KPI98881.1|/5.6e-113/28S ribosomal protein S15, mitochondrial [Papilio xuthus]
CL5623.Contig1_All	3651	78.7385	220.475	1.48547	0.0438455	Up	0.000921521	gi|943975997|ref|XP_014369149.1|/0.0e+00/PREDICTED: valine--tRNA ligase [Papilio machaon]
Unigene11829_All	371	38.4095	107.477	1.4845	0.0462302	Up	0.000995832	gi|512886957|ref|XP_004921842.1|/8.2e-28/PREDICTED: H/ACA ribonucleoprotein complex subunit 3 [Bombyx mori]
CL2608.Contig3_All	4402	579.745	1615.28	1.4783	0.0402274	Up	0.000808124	gi|913314571|ref|XP_013188118.1|/0.0e+00/PREDICTED: cubilin [Amyelois transitella]
CL905.Contig2_All	2456	117.351	326.772	1.47745	0.0464032	Up	0.00100231	gi|913298324|ref|XP_013191984.1|/2.8e-177/PREDICTED: activator of 90 kDa heat shock protein ATPase homolog 1 [Amyelois transitella]
CL843.Contig3_All	2283	251.248	696.094	1.47017	0.00536111	Up	4.54132e-05	gi|114051313|ref|NP_001040109.1|/1.7e-280/chaperonin containing t-complex polypeptide 1 beta subunit [Bombyx mori] >gi|87248085|gb|ABD36095.1| chaperonin containing t-complex polypeptide 1 beta subunit [Bombyx mori]
CL1806.Contig1_All	893	40.4759	112.018	1.4686	0.0442599	Up	0.000939477	gi|930652966|gb|KPI95304.1|/2.3e-60/CDGSH iron-sulfur domain-containing protein 3, mitochondrial [Papilio xuthus]
Unigene8305_All	1279	437.254	1202.81	1.45986	0.0159144	Up	0.000215964	gi|930677433|gb|KPJ17506.1|/5.1e-138/hypothetical protein RR48_01994 [Papilio machaon]
Unigene5607_All	3210	391.364	1075.98	1.45906	0.0396846	Up	0.000780919	gi|913321539|ref|XP_013191935.1|/6.6e-182/PREDICTED: 46 kDa FK506-binding nuclear protein [Amyelois transitella]
CL1522.Contig3_All	1731	277.414	760.26	1.45445	0.046873	Up	0.00101715	gi|913319379|ref|XP_013190759.1|/2.5e-159/PREDICTED: purine nucleoside phosphorylase-like isoform X1 [Amyelois transitella]
Unigene2285_All	1417	109.241	298.797	1.45165	0.00721302	Up	6.83901e-05	gi|913319228|ref|XP_013190678.1|/9.5e-234/PREDICTED: glutamate-rich WD repeat-containing protein 1 [Amyelois transitella]
Unigene9515_All	1151	349.772	955.075	1.4492	0.0229102	Up	0.000358417	gi|913302592|ref|XP_013200467.1|/2.3e-145/PREDICTED: protein l(2)37Cc [Amyelois transitella]
Unigene6843_All	2081	660.499	1801	1.44717	0.0432449	Up	0.000896526	gi|913314914|ref|XP_013188309.1|/9.3e-137/PREDICTED: phosphoglycerate mutase 1 [Amyelois transitella]
Unigene8209_All	660	52.2214	141.421	1.43728	0.0270759	Up	0.000454073	gi|943970170|ref|XP_014366789.1|/6.7e-65/PREDICTED: signal recognition particle 19 kDa protein [Papilio machaon]
CL3385.Contig2_All	1871	95.368	257.343	1.43211	0.0102822	Up	0.000111505	gi|913312460|ref|XP_013186957.1|/1.1e-91/PREDICTED: SPRY domain-containing SOCS box protein 3-like isoform X2 [Amyelois transitella]
CL5182.Contig2_All	1546	93.048	250.897	1.43105	0.0158285	Up	0.00021433	gi|768438249|ref|XP_011560698.1|/1.4e-233/PREDICTED: probable ATP-dependent RNA helicase DDX47 [Plutella xylostella]
CL3098.Contig1_All	1280	38.9907	105.09	1.43042	0.0329918	Up	0.000594342	gi|930664496|gb|KPJ05804.1|/8.3e-96/Carbonyl reductase [NADPH] 1 [Papilio xuthus]
CL1772.Contig2_All	1650	65.5951	175.041	1.41603	0.0268449	Up	0.000448275	gi|512913737|ref|XP_004927967.1|/1.8e-191/PREDICTED: carboxypeptidase Q-like [Bombyx mori]
Unigene7031_All	433	200.193	525.153	1.39135	0.026799	Up	0.000445267	gi|913310048|ref|XP_013185641.1|/6.2e-35/PREDICTED: cytochrome b-c1 complex subunit 8 [Amyelois transitella]
CL1806.Contig2_All	786	50.8048	133.235	1.39094	0.0221632	Up	0.000338193	gi|930652966|gb|KPI95304.1|/2.0e-60/CDGSH iron-sulfur domain-containing protein 3, mitochondrial [Papilio xuthus]
CL2627.Contig1_All	2422	291.212	742.884	1.35107	0.0104243	Up	0.000113663	gi|558705956|gb|AHA86298.1|/3.4e-231/DnaJ [Spodoptera frugiperda]
CL2627.Contig2_All	2508	333.56	841.363	1.33478	0.0135549	Up	0.000167077	gi|558705956|gb|AHA86298.1|/3.5e-231/DnaJ [Spodoptera frugiperda]
CL2650.Contig3_All	4351	94.0039	236.975	1.33394	0.0253465	Up	0.000413805	gi|930652742|gb|KPI95081.1|/2.0e-96/ADP-ribosylation factor 6 [Papilio xuthus] >gi|930676327|gb|KPJ16486.1| ADP-ribosylation factor 6 [Papilio machaon]
CL239.Contig6_All	2480	177.036	444.323	1.32757	0.0229307	Up	0.000359418	gi|910311259|ref|XP_013163049.1|/5.1e-243/PREDICTED: tubulin beta chain-like [Papilio xuthus]
Unigene9540_All	1041	688.327	1719.55	1.32086	0.0472257	Up	0.00103547	gi|398359535|gb|AFO83993.1|/2.3e-67/mitochondrial coiled-coil-helix-coiled-coil-helix domain-containing protein 2 [Antheraea yamamai]
CL327.Contig2_All	2424	138.822	343.811	1.30837	0.046873	Up	0.00101586	gi|512899761|ref|XP_004924726.1|/1.1e-136/PREDICTED: spermidine synthase [Bombyx mori] >gi|512899765|ref|XP_004924727.1| PREDICTED: spermidine synthase [Bombyx mori]
CL2241.Contig2_All	2110	78.6294	194.42	1.30603	0.0443751	Up	0.000947984	gi|909577459|ref|XP_013144550.1|/0.0e+00/PREDICTED: protein arginine N-methyltransferase 5 [Papilio polytes]
CL1461.Contig3_All	1508	85.5539	210.253	1.29722	0.0258136	Up	0.00042449	gi|768427180|ref|XP_011554666.1|/8.1e-175/PREDICTED: angio-associated migratory cell protein [Plutella xylostella]
CL5208.Contig1_All	1431	90.7052	208.937	1.20381	0.0481481	Up	0.00106796	gi|768425522|ref|XP_011553764.1|/1.0e-219/PREDICTED: periodic tryptophan protein 1 homolog [Plutella xylostella]
CL1567.Contig1_All	831	450.184	1031.44	1.19607	0.0432401	Up	0.00089427	gi|523430842|gb|AGQ42773.1|/1.8e-99/small heat shock protein G16 [Helicoverpa armigera]
CL3425.Contig1_All	1591	2506.71	1192.96	-1.07125	0.0396846	Down	0.000781887	gi|930661537|gb|KPJ03447.1|/7.6e-30/hypothetical protein RR46_03513 [Papilio xuthus]
Unigene373_All	1844	855.624	381.889	-1.16383	0.0472981	Down	0.00103986	gi|827549749|ref|XP_012546949.1|/1.0e-240/PREDICTED: uncharacterized protein LOC105841846 [Bombyx mori]
Unigene1372_All	4451	781.77	318.206	-1.29678	0.0222313	Down	0.000339892	gi|930656612|gb|KPI98936.1|/9.0e-89/Transmembrane protein 134 [Papilio xuthus]
CL1441.Contig1_All	3442	266.924	106.289	-1.32843	0.0442599	Down	0.000940276	gi|913305930|ref|XP_013183372.1|/0.0e+00/PREDICTED: dynamin isoform X1 [Amyelois transitella]
CL4880.Contig3_All	6449	362.047	143.924	-1.33087	0.0366547	Down	0.000696168	gi|909561581|ref|XP_013135927.1|/0.0e+00/PREDICTED: tyrosine-protein phosphatase non-receptor type 23 [Papilio polytes]
Unigene11952_All	1952	632.417	246.631	-1.35852	0.0375419	Down	0.00072176	gi|914576424|gb|KOB78302.1|/3.1e-110/Ubisnap [Operophtera brumata]
Unigene410_All	2020	1667.23	642.784	-1.37505	0.0260006	Down	0.000428337	gi|357609324|gb|EHJ66394.1|/4.9e-127/syndecan binding protein [Danaus plexippus]
CL3713.Contig3_All	3665	1475.11	566.595	-1.38043	0.0221632	Down	0.000337805	gi|913306722|ref|XP_013183810.1|/0.0e+00/PREDICTED: phosphatidylinositol 3-kinase catalytic subunit type 3 [Amyelois transitella]
Unigene3411_All	1395	1447.29	550.48	-1.39459	0.02511	Down	0.000408456	gi|930658148|gb|KPJ00356.1|/1.7e-30/Phospholipid scramblase 2 [Papilio xuthus]
CL3425.Contig4_All	1694	1389.47	522.723	-1.41042	0.0347422	Down	0.000642904	gi|930661537|gb|KPJ03447.1|/8.0e-30/hypothetical protein RR46_03513 [Papilio xuthus]
CL259.Contig23_All	3700	326.774	121.378	-1.42878	0.0117536	Down	0.000136515	gi|913322818|ref|XP_013192648.1|/4.4e-198/PREDICTED: protein VAC14 homolog isoform X3 [Amyelois transitella]
CL1804.Contig6_All	4097	331.61	123.11	-1.42954	0.0292523	Down	0.000506174	gi|512892941|ref|XP_004923057.1|/8.8e-139/PREDICTED: E3 ubiquitin-protein ligase RNF13 isoform X1 [Bombyx mori]
CL359.Contig3_All	2820	555.642	206.12	-1.43067	0.0105549	Down	0.000116602	gi|603164|gb|AAA67886.1|/1.4e-66/BmGATA beta isoform 1, partial [Bombyx mori]
Unigene6681_All	2934	102.29	37.3977	-1.45164	0.0426416	Down	0.000875126	gi|913303138|ref|XP_013200669.1|/0.0e+00/PREDICTED: zinc finger protein ush isoform X2 [Amyelois transitella]
CL323.Contig7_All	1004	3371.33	1231.76	-1.45259	0.0022357	Down	1.44162e-05	gi|297340786|gb|ADI32891.1|/3.4e-113/glutathione S-transferase [Helicoverpa armigera]
Unigene4183_All	1430	279.462	101.122	-1.46656	0.0130149	Down	0.000157336	gi|943954888|ref|XP_014360404.1|/6.6e-219/PREDICTED: oxidation resistance protein 1 isoform X2 [Papilio machaon]
CL3254.Contig2_All	1923	289.034	104.53	-1.46733	0.0184492	Down	0.000262935	gi|82880638|gb|ABB92836.1|/5.1e-214/scavenger receptor SR-C-like protein [Spodoptera frugiperda]
Unigene7005_All	1686	1351.34	488.111	-1.46911	0.00794658	Down	7.7455e-05	gi|910313600|ref|XP_013176305.1|/1.4e-106/PREDICTED: uncharacterized protein LOC106124311 isoform X1 [Papilio xuthus]
CL2583.Contig3_All	2928	62.391	22.0471	-1.50075	0.0488235	Down	0.00109654	gi|827552215|ref|XP_012547921.1|/0.0e+00/PREDICTED: serine/arginine repetitive matrix protein 2 isoform X1 [Bombyx mori]
CL4445.Contig1_All	2100	125.394	43.5877	-1.52448	0.0432461	Down	0.000900801	gi|768415191|ref|XP_011548134.1|/3.8e-223/PREDICTED: probable cysteine desulfurase, mitochondrial [Plutella xylostella]
Unigene9499_All	2124	132.736	46.1181	-1.52516	0.0478158	Down	0.00105691	gi|910310745|ref|XP_013182135.1|/8.4e-218/PREDICTED: ceramide glucosyltransferase [Papilio xuthus]
Unigene3327_All	644	836.052	288.231	-1.53637	0.0439707	Down	0.000931528	gi|914561352|gb|KOB68130.1|/5.6e-32/dTDP-glucose 4,6-dehydratase [Operophtera brumata]
CL1558.Contig3_All	3152	327.271	111.693	-1.55095	0.0140507	Down	0.000178184	gi|913305060|ref|XP_013182952.1|/0.0e+00/PREDICTED: annulin-like isoform X1 [Amyelois transitella]
CL1896.Contig2_All	2392	4441.86	1490.79	-1.57509	0.0133243	Down	0.00016305	gi|385202645|gb|AFI47448.1|/6.2e-185/C-type lectin 3 [Helicoverpa armigera]
CL3438.Contig1_All	1447	85.2234	28.5109	-1.57973	0.0189159	Down	0.000272106	gi|512929881|ref|XP_004931932.1|/8.1e-156/PREDICTED: transcription cofactor vestigial-like protein 4 isoform X2 [Bombyx mori] >gi|827559528|ref|XP_012550770.1| PREDICTED: transcription cofactor vestigial-like protein 4 isoform X2 [Bombyx mori] >gi|827559530|ref|XP_012550771.1| PREDICTED: transcription cofactor vestigial-like protein 4 isoform X2 [Bombyx mori]
CL963.Contig1_All	1747	1507.05	502.707	-1.58394	0.0426416	Down	0.000875603	gi|56418397|gb|AAV91006.1|/1.3e-152/hemolymph proteinase 8 [Manduca sexta]
CL259.Contig24_All	2579	520.462	173.275	-1.58673	0.00364274	Down	2.64436e-05	gi|913322818|ref|XP_013192648.1|/1.8e-291/PREDICTED: protein VAC14 homolog isoform X3 [Amyelois transitella]
CL1839.Contig2_All	1925	1396.62	453.578	-1.62252	0.0499617	Down	0.00112802	gi|910334846|ref|XP_013170867.1|/1.9e-131/PREDICTED: serine protease easter-like isoform X1 [Papilio xuthus] >gi|910334848|ref|XP_013170868.1| PREDICTED: serine protease easter-like isoform X1 [Papilio xuthus] >gi|910334850|ref|XP_013170869.1| PREDICTED: serine protease easter-like isoform X1 [Papilio xuthus]
Unigene8359_All	3301	4142.76	1331.16	-1.63791	0.00011203	Down	3.45218e-07	gi|512932519|ref|XP_004932565.1|/0.0e+00/PREDICTED: probable aconitate hydratase, mitochondrial [Bombyx mori]
CL708.Contig2_All	1481	233.988	75.0699	-1.64013	0.0397511	Down	0.000789134	gi|913328379|ref|XP_013195697.1|/7.6e-117/PREDICTED: zinc transporter ZIP3 [Amyelois transitella]
CL4557.Contig2_All	1542	1400.66	448.06	-1.64434	0.0271954	Down	0.000459107	gi|913319022|ref|XP_013190568.1|/7.3e-155/PREDICTED: putative inactive cysteine synthase 2 [Amyelois transitella]
CL1110.Contig3_All	3911	156.65	49.8791	-1.65104	0.046917	Down	0.00102453	gi|943957390|ref|XP_014361476.1|/4.1e-170/PREDICTED: G protein-activated inward rectifier potassium channel 3-like isoform X3 [Papilio machaon]
Unigene10519_All	1441	191.79	60.4626	-1.66541	0.00517922	Down	4.2389e-05	gi|913327301|ref|XP_013195100.1|/5.8e-154/PREDICTED: lipoma HMGIC fusion partner-like 3 protein [Amyelois transitella]
Unigene3368_All	2730	450.347	141.906	-1.6661	0.0152537	Down	0.000202026	gi|909557479|ref|XP_013133710.1|/1.6e-184/PREDICTED: tribbles homolog 2-like [Papilio polytes]
CL1343.Contig2_All	1733	202.259	63.6824	-1.66723	0.0056594	Down	4.89643e-05	gi|385202647|gb|AFI47449.1|/1.3e-181/C-type lectin 4, partial [Helicoverpa armigera]
CL281.Contig2_All	794	312.193	97.994	-1.67167	0.0121489	Down	0.000142188	gi|613447204|gb|AHX25883.1|/2.3e-35/TIL domain protease inhibitor 2 [Helicoverpa armigera]
CL4456.Contig2_All	2862	764.51	239.883	-1.67221	0.0152537	Down	0.000201621	gi|913309108|ref|XP_013185124.1|/2.0e-198/PREDICTED: sodium/bile acid cotransporter 5-like [Amyelois transitella]
CL2827.Contig2_All	1321	410.362	128.094	-1.6797	0.00143921	Down	7.97429e-06	gi|943957406|ref|XP_014361482.1|/1.7e-205/PREDICTED: bone morphogenetic protein receptor type-1B isoform X3 [Papilio machaon]
CL3986.Contig2_All	3742	22420.5	6984.94	-1.6825	0.00713945	Down	6.72695e-05	gi|315306480|gb|ADU03994.1|/0.0e+00/saposin-like protein [Bombyx mori]
CL5534.Contig3_All	1033	204.489	63.3582	-1.69042	0.0127149	Down	0.000151825	gi|909560951|ref|XP_013135585.1|/3.1e-133/PREDICTED: AMP deaminase 2 isoform X6 [Papilio polytes]
CL2977.Contig1_All	2354	246.151	75.0444	-1.71373	0.00666746	Down	6.11932e-05	gi|512920396|ref|XP_004929622.1|/2.4e-258/PREDICTED: tyrosine-protein phosphatase non-receptor type 9 isoform X2 [Bombyx mori]
Unigene5825_All	2303	9521.09	2900.08	-1.71503	0.0398112	Down	0.000792086	gi|768413256|ref|XP_011568740.1|/1.1e-183/PREDICTED: putative aminopeptidase W07G4.4 [Plutella xylostella]
Unigene1681_All	2672	313.201	95.1462	-1.71887	0.0396846	Down	0.000782162	gi|913307258|ref|XP_013184104.1|/1.6e-85/PREDICTED: E3 ubiquitin-protein ligase Siah1-like isoform X2 [Amyelois transitella]
CL2327.Contig1_All	632	258.28	78.1779	-1.7241	0.0195211	Down	0.000287466	gi|514256364|gb|AGO45843.1|/1.2e-82/acyl-CoA desaturase HvirKPVE [Heliothis virescens]
Unigene11564_All	3742	207.886	62.1744	-1.7414	0.0182746	Down	0.000259905	gi|913325922|ref|XP_013194346.1|/1.8e-50/PREDICTED: uncharacterized protein LOC106137938 [Amyelois transitella]
CL4265.Contig2_All	2070	1633.49	487.024	-1.74589	0.00400818	Down	2.99277e-05	gi|913305947|ref|XP_013183381.1|/1.8e-07/PREDICTED: uncharacterized protein LOC106129384 [Amyelois transitella]
Unigene2233_All	1440	24114.6	7153.18	-1.75325	0.0129472	Down	0.000156133	gi|7537454|gb|AAF35867.2|/4.8e-209/cathepsin B-like cysteine proteinase [Helicoverpa armigera]
CL2253.Contig4_All	2274	1083.96	320.966	-1.75582	0.0200404	Down	0.000296895	gi|4753912|emb|CAB41997.1|/2.4e-146/3-dehydroecdysone 3beta-reductase [Spodoptera littoralis]
Unigene10402_All	2201	67.331	19.9272	-1.75653	0.0142631	Down	0.000182145	gi|913298731|ref|XP_013193479.1|/0.0e+00/PREDICTED: kelch-like protein 5 [Amyelois transitella]
CL2797.Contig3_All	1524	25584.4	7471.89	-1.77572	0.00474525	Down	3.80528e-05	gi|913329801|ref|XP_013196391.1|/2.6e-165/PREDICTED: gelsolin-like [Amyelois transitella]
Unigene9198_All	2825	206.29	59.551	-1.79248	0.0167678	Down	0.0002327	gi|512932320|ref|XP_004932517.1|/4.4e-283/PREDICTED: extracellular serine/threonine protein kinase FAM20C isoform X1 [Bombyx mori]
CL4219.Contig4_All	1557	2230.41	643.474	-1.79335	0.0114095	Down	0.000131167	gi|682121992|gb|AIN34691.1|/1.8e-148/fatty alcohol acetyltransferase [Agrotis segetum]
Unigene1304_All	2844	284.817	82.0564	-1.79535	0.00313319	Down	2.19091e-05	gi|913308394|ref|XP_013184731.1|/4.7e-99/PREDICTED: prostamide/prostaglandin F synthase-like [Amyelois transitella]
CL4203.Contig1_All	2562	4448.16	1280.47	-1.79654	0.0177657	Down	0.000251957	gi|114051966|ref|NP_001040198.1|/3.2e-256/mitochondrial aldehyde dehydrogenase [Bombyx mori] >gi|87248351|gb|ABD36228.1| mitochondrial aldehyde dehydrogenase [Bombyx mori]
CL3969.Contig1_All	902	37.6489	10.8149	-1.79959	0.0402274	Down	0.000806619	gi|512906736|ref|XP_004926269.1|/4.7e-138/PREDICTED: cysteine-rich protein 2-binding protein isoform X1 [Bombyx mori]
CL3008.Contig2_All	1594	1572.84	449.884	-1.80575	0.0243405	Down	0.000392332	gi|926635186|ref|XP_013783472.1|/5.1e-34/PREDICTED: pheromone-regulated protein PRM7-like [Limulus polyphemus]
CL5624.Contig3_All	4267	31345.1	8943.61	-1.80931	0.0366547	Down	0.0006953	gi|512915321|ref|XP_004928361.1|/3.5e-183/PREDICTED: iron/zinc purple acid phosphatase-like protein [Bombyx mori]
CL1500.Contig3_All	1439	313.43	89.2054	-1.81294	0.0140443	Down	0.000177612	gi|768444860|ref|XP_011564302.1|/6.3e-76/PREDICTED: uncharacterized protein LOC105394158 isoform X1 [Plutella xylostella]
CL4695.Contig1_All	1323	362.26	102.235	-1.82514	0.0190068	Down	0.000274261	gi|913305857|ref|XP_013183333.1|/2.2e-184/PREDICTED: zinc finger protein GLIS3-like [Amyelois transitella]
CL5121.Contig2_All	3205	1529.02	430.348	-1.82903	0.0260537	Down	0.000429983	gi|913319557|ref|XP_013190855.1|/4.6e-236/PREDICTED: glycogen-binding subunit 76A [Amyelois transitella]
Unigene53_All	1475	32.0499	8.92536	-1.84434	0.0481358	Down	0.00106541	gi|913298478|ref|XP_013192527.1|/2.2e-209/PREDICTED: uncharacterized protein LOC106136502 [Amyelois transitella]
CL4859.Contig2_All	2452	5933.59	1644.21	-1.85151	0.0498303	Down	0.00112358	gi|313506244|gb|ADR64701.1|/3.4e-295/antennal esterase CXE13 [Spodoptera exigua]
Unigene1469_All	4290	20861.7	5778.19	-1.85217	0.000215463	Down	7.59706e-07	gi|385275509|gb|AFI57165.1|/6.0e-82/odorant-binding protein 16 [Helicoverpa armigera]
Unigene1361_All	3246	169.397	46.6371	-1.86086	0.00108283	Down	5.41404e-06	gi|910349840|ref|XP_013178962.1|/6.8e-102/PREDICTED: BCL2/adenovirus E1B 19 kDa protein-interacting protein 3 isoform X1 [Papilio xuthus]
CL643.Contig1_All	1151	50.0544	13.6297	-1.87674	0.0192298	Down	0.000282606	gi|943947977|ref|XP_014357069.1|/1.3e-95/PREDICTED: circadian clock-controlled protein-like isoform X1 [Papilio machaon]
CL5212.Contig1_All	1232	60.9205	16.5792	-1.87755	0.0402274	Down	0.000808032	gi|668728223|gb|AIH07598.1|/3.2e-113/glutathione S-transferase zeta 1 [Spodoptera litura]
CL2691.Contig1_All	1475	3282.64	877.068	-1.9041	0.0432461	Down	0.000900766	gi|557355814|gb|AGZ92264.1|/3.3e-64/REVIP [Spodoptera exigua]
Unigene8315_All	900	2461.61	654.8	-1.91047	0.00971172	Down	0.000103016	gi|910351408|ref|XP_013179614.1|/5.1e-15/PREDICTED: uncharacterized protein LOC106126473 [Papilio xuthus] >gi|389611612|dbj|BAM19399.1| unknown secreted protein [Papilio xuthus]
CL3008.Contig4_All	1699	3872.43	1027.92	-1.91352	0.0011564	Down	6.09893e-06	gi|926635186|ref|XP_013783472.1|/4.9e-35/PREDICTED: pheromone-regulated protein PRM7-like [Limulus polyphemus]
CL323.Contig4_All	977	5916.28	1570.3	-1.91365	0.0238351	Down	0.000381362	gi|297340786|gb|ADI32891.1|/9.4e-116/glutathione S-transferase [Helicoverpa armigera]
CL977.Contig3_All	1328	299.826	79.4886	-1.91531	0.0431822	Down	0.000891791	gi|827549726|ref|XP_012546940.1|/1.6e-137/PREDICTED: exocyst complex component 1 [Bombyx mori]
CL2139.Contig1_All	2330	753.436	198.734	-1.92265	0.00804324	Down	7.8645e-05	gi|657941361|gb|AID54892.1|/2.5e-191/cytochrome P450 CYP6AE17 [Helicoverpa armigera]
CL2827.Contig3_All	2873	684.218	179.861	-1.92757	0.00114053	Down	5.98144e-06	gi|914574130|gb|KOB76498.1|/2.6e-238/Thickveins, partial [Operophtera brumata]
Unigene5471_All	1746	1612.7	423.501	-1.92904	0.00637769	Down	5.70685e-05	gi|476462282|gb|AGI65181.1|/0.0e+00/CYP9Ax [Helicoverpa armigera]
Unigene10424_All	2162	36.4618	9.55381	-1.93224	0.0232137	Down	0.000366605	gi|512921449|ref|XP_004929880.1|/3.0e-287/PREDICTED: ras-specific guanine nucleotide-releasing factor RalGPS1 isoform X2 [Bombyx mori]
CL2000.Contig3_All	3101	313.878	81.6569	-1.94256	0.00685676	Down	6.3387e-05	gi|913312294|ref|XP_013186866.1|/8.7e-224/PREDICTED: protein spinster isoform X2 [Amyelois transitella]
CL890.Contig2_All	1454	9977.67	2579.92	-1.95138	0.0191634	Down	0.000281063	gi|913331407|ref|XP_013197276.1|/4.5e-146/PREDICTED: glucosamine-6-phosphate isomerase isoform X1 [Amyelois transitella]
Unigene5637_All	1706	155.775	40.2463	-1.95253	0.00700618	Down	6.49758e-05	gi|1000766348|ref|XP_015606296.1|/9.6e-140/PREDICTED: protein ST7 homolog [Cephus cinctus]
Unigene1609_All	1909	93.8479	24.2226	-1.95397	0.00520177	Down	4.28471e-05	gi|512891171|ref|XP_004922638.1|/2.0e-146/PREDICTED: alpha-(1,3)-fucosyltransferase C-like [Bombyx mori] >gi|827538644|ref|XP_012551720.1| PREDICTED: alpha-(1,3)-fucosyltransferase C-like [Bombyx mori] >gi|827538646|ref|XP_012551723.1| PREDICTED: alpha-(1,3)-fucosyltransferase C-like [Bombyx mori]
Unigene8336_All	1495	3438.69	884.166	-1.95947	0.0130668	Down	0.000158738	gi|914568994|gb|KOB72768.1|/4.7e-215/putative exonuclease GOR-like protein [Operophtera brumata]
CL861.Contig2_All	2720	2345.82	601.867	-1.96257	0.0113203	Down	0.000129471	gi|938243563|gb|ALJ30276.1|/0.0e+00/putative fatty acid transport protein FATP3 [Spodoptera litura]
CL710.Contig2_All	1207	1195.87	306.062	-1.96616	0.01618	Down	0.000220527	gi|512914480|ref|XP_004928152.1|/4.8e-53/PREDICTED: uncharacterized protein LOC101744658 [Bombyx mori]
Unigene1330_All	1178	159.791	40.8326	-1.96839	0.0105549	Down	0.000116082	gi|913308394|ref|XP_013184731.1|/7.4e-91/PREDICTED: prostamide/prostaglandin F synthase-like [Amyelois transitella]
CL2334.Contig1_All	2647	165.364	42.1158	-1.97321	0.00100313	Down	4.90065e-06	gi|914570268|gb|KOB73697.1|/8.5e-244/Trehalase [Operophtera brumata]
CL1023.Contig5_All	2207	1061.19	267.18	-1.9898	0.0162403	Down	0.000223106	gi|363896092|gb|AEW43130.1|/7.9e-296/UDP-glycosyltransferase UGT40R1 [Helicoverpa armigera]
CL1778.Contig4_All	2683	276.241	69.4282	-1.99234	0.0315011	Down	0.000561232	gi|512903840|ref|XP_004925716.1|/4.9e-191/PREDICTED: atlastin-like [Bombyx mori]
CL3653.Contig2_All	1200	169.401	42.1103	-2.00819	0.0299875	Down	0.000523049	gi|399128033|gb|AFP23117.1|/9.2e-121/peptidoglycan recognition protein C [Helicoverpa armigera]
CL4510.Contig1_All	810	1557.55	386.944	-2.00908	0.0345083	Down	0.000636998	gi|170032069|ref|XP_001843905.1|/1.7e-22/hypothetical protein CpipJ_CPIJ002236 [Culex quinquefasciatus] >gi|167871854|gb|EDS35237.1| hypothetical protein CpipJ_CPIJ002236 [Culex quinquefasciatus]
Unigene8171_All	2659	2153.28	533.72	-2.01238	0.0278999	Down	0.000473679	gi|827541277|ref|XP_004923914.2|/6.0e-173/PREDICTED: atlastin-like [Bombyx mori]
CL2329.Contig2_All	2917	72.4886	17.934	-2.01506	0.0228614	Down	0.000354945	gi|913304803|ref|XP_013182849.1|/0.0e+00/PREDICTED: protein FAN-like [Amyelois transitella]
CL1061.Contig8_All	3212	52.8461	13.0419	-2.01865	0.0190696	Down	0.000277992	gi|913312278|ref|XP_013186858.1|/2.9e-73/PREDICTED: protein alan shepard [Amyelois transitella]
CL3008.Contig3_All	1655	3596.84	882.067	-2.02777	0.0174707	Down	0.000246401	gi|926635186|ref|XP_013783472.1|/1.0e-37/PREDICTED: pheromone-regulated protein PRM7-like [Limulus polyphemus]
CL5624.Contig2_All	2090	8287.28	2020.46	-2.03622	0.000839532	Down	3.70638e-06	gi|512915321|ref|XP_004928361.1|/3.5e-184/PREDICTED: iron/zinc purple acid phosphatase-like protein [Bombyx mori]
CL5165.Contig3_All	3467	102.286	24.9363	-2.03628	0.0334542	Down	0.000609261	gi|930672652|gb|KPJ13229.1|/2.0e-285/Mediator of RNA polymerase II transcription subunit 15 [Papilio machaon]
Unigene4655_All	819	22630.7	5514.35	-2.03702	0.0145234	Down	0.000186077	NA
CL305.Contig2_All	1801	25832.9	6277.43	-2.04097	0.00474525	Down	3.80808e-05	gi|913317116|ref|XP_013189528.1|/1.8e-189/PREDICTED: lysosomal aspartic protease [Amyelois transitella]
CL1778.Contig1_All	2618	512.935	124.326	-2.04465	0.000122528	Down	3.92041e-07	gi|512903840|ref|XP_004925716.1|/1.7e-191/PREDICTED: atlastin-like [Bombyx mori]
Unigene9497_All	2282	39386.4	9448.4	-2.05956	0.00418633	Down	3.20022e-05	gi|512922127|ref|XP_004930044.1|/2.0e-201/PREDICTED: ornithine aminotransferase, mitochondrial [Bombyx mori]
Unigene6769_All	2028	6799.98	1612.5	-2.07624	0.010989	Down	0.000123402	gi|114051966|ref|NP_001040198.1|/9.7e-256/mitochondrial aldehyde dehydrogenase [Bombyx mori] >gi|87248351|gb|ABD36228.1| mitochondrial aldehyde dehydrogenase [Bombyx mori]
CL1569.Contig5_All	1625	1791.48	422.838	-2.08298	0.0349158	Down	0.000647623	gi|914100198|ref|NP_001298632.1|/9.4e-60/protein D3-like precursor [Papilio polytes] >gi|389610847|dbj|BAM19034.1| phosphatidylethanolamine-binding protein [Papilio polytes]
Unigene6743_All	786	2669.59	628.57	-2.08647	0.0167175	Down	0.000231321	gi|930652751|gb|KPI95090.1|/4.5e-52/Proteasome inhibitor PI31 subunit [Papilio xuthus]
Unigene6982_All	561	148.344	34.8885	-2.08812	0.0478158	Down	0.00105618	gi|1168926|sp|P43514.1|CHA5_LYMDI/1.6e-38/RecName: Full=Chorion class A protein Ld5; Flags: Precursor >gi|454049|gb|AAA67860.1| chorion protein [Lymantria dispar]
CL3855.Contig2_All	1770	2523.14	592.351	-2.0907	8.27265e-05	Down	2.37762e-07	gi|208972529|gb|ACI32825.1|/5.8e-297/beta-1,3-glucan recognition protein 1 [Helicoverpa armigera]
CL5489.Contig2_All	1399	792.899	185.605	-2.0949	0.00829852	Down	8.31082e-05	gi|260766696|gb|ACX50393.1|/8.0e-68/silk protein P25 [Corcyra cephalonica]
CL4219.Contig2_All	1567	1567.44	365.573	-2.10018	3.89833e-05	Down	9.35599e-08	gi|682121992|gb|AIN34691.1|/3.9e-148/fatty alcohol acetyltransferase [Agrotis segetum]
CL4662.Contig2_All	1900	988.112	228.777	-2.11073	0.00121465	Down	6.47813e-06	gi|657941297|gb|AID54860.1|/7.6e-295/cytochrome P450 CYP332A1 [Helicoverpa armigera]
CL555.Contig3_All	2108	951.621	219.989	-2.11296	0.0149411	Down	0.000195673	gi|657941345|gb|AID54884.1|/1.3e-284/cytochrome P450 CYP4S14 [Helicoverpa armigera]
Unigene1262_All	1492	40.5411	9.34092	-2.11775	0.0271564	Down	0.000456227	gi|943966848|ref|XP_014365440.1|/7.0e-86/PREDICTED: uridine 5'-monophosphate synthase-like [Papilio machaon]
CL4529.Contig1_All	4022	177.776	40.9178	-2.11926	0.0330083	Down	0.000595616	gi|943955674|ref|XP_014360774.1|/1.4e-269/PREDICTED: ATP-binding cassette sub-family G member 4 [Papilio machaon]
CL4421.Contig2_All	531	31.4763	7.20488	-2.12722	0.0355152	Down	0.00066716	gi|910323486|ref|XP_013164786.1|/8.6e-47/PREDICTED: exonuclease GOR-like isoform X1 [Papilio xuthus]
CL239.Contig8_All	2926	167.175	38.2285	-2.12864	0.00100313	Down	4.90417e-06	gi|913322760|ref|XP_013192616.1|/4.8e-131/PREDICTED: toll-interacting protein-like [Amyelois transitella]
CL4309.Contig1_All	831	590.638	134.111	-2.13884	0.0307268	Down	0.000540792	gi|512922864|ref|XP_004930219.1|/4.2e-64/PREDICTED: gamma-interferon-inducible lysosomal thiol reductase-like [Bombyx mori]
CL2789.Contig1_All	2947	66.5953	15.0966	-2.14119	0.0349343	Down	0.000649003	gi|913305253|ref|XP_013183034.1|/0.0e+00/PREDICTED: uncharacterized family 31 glucosidase KIAA1161 isoform X4 [Amyelois transitella]
CL144.Contig1_All	1666	39.9023	8.99488	-2.1493	0.0232896	Down	0.000369873	gi|913320193|ref|XP_013191202.1|/3.6e-59/PREDICTED: uncharacterized protein LOC106135455 [Amyelois transitella]
CL4593.Contig2_All	1127	77.0369	16.9691	-2.18264	0.0375464	Down	0.000724228	gi|910313642|ref|XP_013176547.1|/1.1e-54/PREDICTED: androgen-dependent TFPI-regulating protein-like isoform X1 [Papilio xuthus]
CL139.Contig1_All	2849	229210	50393.2	-2.18537	0.00369499	Down	2.70419e-05	gi|39843367|gb|AAR32136.1|/8.7e-271/VHDL receptor [Helicoverpa zea]
CL2592.Contig3_All	2953	452.928	99.5402	-2.18593	0.0352956	Down	0.000658852	gi|512927531|ref|XP_004931358.1|/2.1e-187/PREDICTED: acidic amino acid decarboxylase GADL1 [Bombyx mori]
CL154.Contig3_All	2853	706.855	155.243	-2.18688	0.0122135	Down	0.000144055	gi|913327606|ref|XP_013195265.1|/3.4e-105/PREDICTED: uncharacterized protein LOC106138611 [Amyelois transitella]
Unigene331_All	720	64.6319	14.1788	-2.18851	0.0325279	Down	0.000584056	NA
Unigene10670_All	1760	5436.74	1190.25	-2.19148	0.000435962	Down	1.71801e-06	gi|589094849|gb|AHK59818.1|/5.3e-109/peptidoglycan recognition protein-A [Helicoverpa armigera]
CL1189.Contig3_All	1007	414.213	90.6478	-2.19203	0.0140115	Down	0.000176026	gi|930653570|gb|KPI95907.1|/7.4e-124/Exocyst complex component 1 [Papilio xuthus]
CL2872.Contig3_All	5054	378.115	82.5225	-2.19597	4.59952e-05	Down	1.13114e-07	gi|910328818|ref|XP_013167639.1|/0.0e+00/PREDICTED: serine/threonine-protein phosphatase 6 regulatory ankyrin repeat subunit C [Papilio xuthus]
Unigene10654_All	1696	100.757	21.7182	-2.21391	0.000558948	Down	2.33516e-06	gi|357611300|gb|EHJ67411.1|/1.2e-174/hypothetical protein KGM_22373 [Danaus plexippus]
CL999.Contig3_All	1383	846.16	181.49	-2.22104	6.24031e-05	Down	1.68257e-07	gi|913315799|ref|XP_013188805.1|/7.9e-209/PREDICTED: 26S proteasome non-ATPase regulatory subunit 6 [Amyelois transitella]
CL3252.Contig3_All	849	482.692	103.398	-2.22289	0.002213	Down	1.4125e-05	NA
CL130.Contig2_All	2551	1342	287.138	-2.22456	0.00227823	Down	1.49857e-05	gi|388327918|gb|AFK28502.1|/0.0e+00/phosphoenolpyruvate carboxykinase [Helicoverpa armigera]
CL3211.Contig1_All	892	4966.1	1062.17	-2.2251	0.000154976	Down	5.18883e-07	gi|909561389|ref|XP_013135821.1|/8.1e-90/PREDICTED: insecticyanin-A-like [Papilio polytes]
CL154.Contig4_All	1802	802.678	169.855	-2.24051	0.0155065	Down	0.000206754	gi|957947651|gb|ALQ33320.1|/6.6e-99/CRAL-TRIO domain-containing protein, partial [Manduca sexta]
CL558.Contig3_All	1572	136.899	28.7928	-2.24934	0.0361253	Down	0.000679692	gi|512902421|ref|XP_004925372.1|/3.3e-211/PREDICTED: putative inorganic phosphate cotransporter [Bombyx mori]
CL2405.Contig5_All	751	288.251	60.4609	-2.25325	0.017649	Down	0.000249439	gi|768412930|ref|XP_011568564.1|/1.2e-49/PREDICTED: glutenin, high molecular weight subunit DY10-like isoform X2 [Plutella xylostella]
CL4952.Contig1_All	2589	136.839	28.646	-2.25607	0.0353551	Down	0.000661463	gi|930656155|gb|KPI98481.1|/4.0e-97/Sodium/potassium-transporting ATPase subunit beta-1 [Papilio xuthus]
Unigene10536_All	1414	19690.4	4059.72	-2.27804	0.00108283	Down	5.44408e-06	gi|913315527|ref|XP_013188656.1|/2.6e-42/PREDICTED: uncharacterized protein LOC106133470 [Amyelois transitella]
CL1110.Contig2_All	4032	153.218	31.5281	-2.28088	1.13729e-05	Down	2.15663e-08	gi|827560784|ref|XP_012551255.1|/5.1e-309/PREDICTED: ATP-sensitive inward rectifier potassium channel 11-like isoform X1 [Bombyx mori]
CL3812.Contig1_All	1448	232.072	47.5072	-2.28835	0.0082349	Down	8.17391e-05	gi|379699022|ref|NP_001243984.1|/1.1e-147/serine protease HP21 precursor [Bombyx mori] >gi|328506959|gb|AEB21638.1| serine protease HP21 [Bombyx mori]
CL5643.Contig2_All	4246	1324.49	268.906	-2.30026	0.0281562	Down	0.000480286	gi|913325732|ref|XP_013194240.1|/0.0e+00/PREDICTED: AMP deaminase 2-like isoform X2 [Amyelois transitella]
CL5598.Contig3_All	1875	418.306	82.4379	-2.34318	0.00422267	Down	3.25067e-05	gi|357610496|gb|EHJ67005.1|/1.1e-184/hypothetical protein KGM_11833 [Danaus plexippus]
CL5340.Contig2_All	2171	116.662	22.6222	-2.36653	0.00248004	Down	1.65336e-05	gi|930651262|gb|KPI93606.1|/1.5e-206/Exonuclease 3'-5' domain-containing protein 2 [Papilio xuthus]
CL5289.Contig3_All	534	404.167	78.1568	-2.37051	0.0209705	Down	0.000314402	NA
CL2914.Contig1_All	768	2014.62	388.048	-2.3762	0.000957899	Down	4.54115e-06	gi|313247982|gb|ADR51154.1|/5.4e-26/cecropin 1 [Helicoverpa armigera]
CL15.Contig7_All	1390	26.2201	5.02322	-2.38399	0.0145839	Down	0.000187539	gi|831779294|ref|XP_012755679.1|/2.1e-60/hypothetical protein SAMD00019534_047320, partial [Acytostelium subglobosum LB1] >gi|735856311|dbj|GAM21560.1| hypothetical protein SAMD00019534_047320, partial [Acytostelium subglobosum LB1]
Unigene11666_All	2264	236504	45116.9	-2.39012	0.0409764	Down	0.000830454	gi|909574115|ref|XP_013142742.1|/5.5e-252/PREDICTED: aldehyde dehydrogenase X, mitochondrial-like [Papilio polytes]
Unigene315_All	1720	1845.79	344.866	-2.42013	0.00928507	Down	9.73901e-05	gi|363896074|gb|AEW43121.1|/6.0e-299/UDP-glycosyltransferase UGT34A3 [Helicoverpa armigera]
CL4601.Contig1_All	701	30.2892	5.59599	-2.43634	0.0292157	Down	0.000503498	gi|914559051|gb|KOB66918.1|/3.9e-47/Uncharacterized protein OBRU01_20570 [Operophtera brumata]
CL4529.Contig2_All	4021	166.117	30.3533	-2.45228	0.00185626	Down	1.11651e-05	gi|943955674|ref|XP_014360774.1|/5.2e-269/PREDICTED: ATP-binding cassette sub-family G member 4 [Papilio machaon]
CL1767.Contig5_All	2852	1229.99	223.469	-2.4605	0.00719243	Down	6.79818e-05	gi|830260027|ref|NP_001296564.1|/1.6e-187/inhibin beta A chain-like precursor [Bombyx mori] >gi|820941941|gb|AKG96796.1| DAW [Bombyx mori]
CL617.Contig1_All	2432	1952.02	353.054	-2.467	3.83059e-05	Down	9.07993e-08	gi|512914273|ref|XP_004928101.1|/1.0e-299/PREDICTED: heparan-alpha-glucosaminide N-acetyltransferase [Bombyx mori]
Unigene10736_All	1174	1399.07	251.773	-2.47428	0.00431705	Down	3.3641e-05	gi|223671103|tpd|FAA00503.1|/2.7e-93/TPA: putative cuticle protein [Bombyx mori]
CL1596.Contig4_All	1109	7986.95	1436.13	-2.47546	0.00474525	Down	3.77517e-05	gi|921124696|ref|XP_013436958.1|/7.9e-10/hypothetical protein, conserved [Eimeria necatrix] >gi|557230843|emb|CDJ68491.1| hypothetical protein, conserved [Eimeria necatrix]
CL1713.Contig5_All	1656	12373.6	2207.42	-2.48683	0.00184941	Down	1.1069e-05	gi|930663995|gb|KPJ05452.1|/7.6e-142/Putative surface protein bspA-like [Papilio xuthus]
Unigene422_All	2196	8927.62	1577.17	-2.50094	0.0105549	Down	0.000116902	gi|909575637|ref|XP_013143561.1|/1.2e-280/PREDICTED: putative inorganic phosphate cotransporter [Papilio polytes]
CL1692.Contig2_All	796	10131.2	1783.36	-2.50613	0.000236336	Down	8.54309e-07	gi|357615946|gb|EHJ69918.1|/2.3e-35/hypothetical protein KGM_17056 [Danaus plexippus]
CL20.Contig3_All	3082	99.0729	17.3881	-2.51039	1.42348e-05	Down	2.7837e-08	gi|910349222|ref|XP_013178625.1|/0.0e+00/PREDICTED: glycerol kinase isoform X1 [Papilio xuthus]
CL846.Contig2_All	1186	2537.98	445.111	-2.51145	0.00544957	Down	4.66645e-05	gi|744595849|ref|XP_010988810.1|/3.1e-28/PREDICTED: TATA-binding protein-associated factor 2N [Camelus dromedarius]
CL5113.Contig1_All	617	183.285	31.8681	-2.5239	0.00777527	Down	7.46426e-05	gi|208972535|gb|ACI32828.1|/2.5e-29/beta-1,3-glucan recognition protein 3 [Helicoverpa armigera]
CL977.Contig1_All	678	34.1317	5.91224	-2.52934	0.00620253	Down	5.49498e-05	gi|401430149|ref|XP_003886486.1|/1.3e-15/uncharacterized protein, partial [Leishmania mexicana MHOM/GT/2001/U1103]
CL5318.Contig1_All	726	7729.82	1334.9	-2.53371	0.0141988	Down	0.000180903	gi|512894212|ref|XP_004923378.1|/5.4e-84/PREDICTED: insecticyanin-A-like [Bombyx mori]
CL3534.Contig2_All	1440	274.838	47.167	-2.54273	5.65752e-05	Down	1.50867e-07	gi|34392593|dbj|BAC82630.1|/1.4e-144/growth blocking peptide binding protein [Mythimna separata]
CL5365.Contig1_All	1488	54.7462	9.32374	-2.55378	0.0038406	Down	2.83351e-05	gi|943966848|ref|XP_014365440.1|/1.7e-84/PREDICTED: uridine 5'-monophosphate synthase-like [Papilio machaon]
CL5038.Contig2_All	2166	3443.43	586.394	-2.5539	5.07883e-05	Down	1.33931e-07	gi|657941395|gb|AID54909.1|/1.2e-288/cytochrome P450 CYP9G5 [Helicoverpa armigera]
CL15.Contig9_All	4230	148.25	25.1813	-2.55761	0.0162403	Down	0.000223363	gi|526829688|emb|CCG58692.1|/1.3e-100/Protein CBG24242 [Caenorhabditis briggsae]
CL2797.Contig2_All	336	408.227	69.1658	-2.56124	0.0299875	Down	0.000523338	gi|357619480|gb|EHJ72036.1|/1.5e-20/hypothetical protein KGM_13960 [Danaus plexippus]
CL130.Contig3_All	2426	1430.89	242.143	-2.56298	0.00111977	Down	5.80619e-06	gi|388327918|gb|AFK28502.1|/0.0e+00/phosphoenolpyruvate carboxykinase [Helicoverpa armigera]
CL5340.Contig1_All	2159	152.098	25.5915	-2.57126	0.00136012	Down	7.49577e-06	gi|930651262|gb|KPI93606.1|/1.5e-206/Exonuclease 3'-5' domain-containing protein 2 [Papilio xuthus]
Unigene4489_All	424	1300.25	217.829	-2.57752	0.00357451	Down	2.58424e-05	gi|313247982|gb|ADR51154.1|/3.0e-26/cecropin 1 [Helicoverpa armigera]
Unigene4566_All	683	296.419	49.5926	-2.57944	0.000119027	Down	3.73834e-07	gi|512915289|ref|XP_004928353.1|/4.2e-38/PREDICTED: uncharacterized protein LOC101736278 [Bombyx mori]
CL2521.Contig4_All	1789	41.6758	6.95915	-2.58223	0.026799	Down	0.00044546	gi|512909207|ref|XP_004926865.1|/1.7e-240/PREDICTED: delta(24)-sterol reductase-like [Bombyx mori] >gi|512909211|ref|XP_004926866.1| PREDICTED: delta(24)-sterol reductase-like [Bombyx mori] >gi|827548407|ref|XP_012546420.1| PREDICTED: delta(24)-sterol reductase-like [Bombyx mori]
CL4224.Contig4_All	7301	477.74	79.3812	-2.58936	0.0156163	Down	0.000209143	gi|914566335|gb|KOB71038.1|/5.7e-258/Serine protease inhibitor 28 [Operophtera brumata]
Unigene4318_All	2169	80.5203	13.3215	-2.5956	0.0325279	Down	0.000584043	gi|827562233|ref|XP_012551814.1|/3.2e-140/PREDICTED: sodium-dependent nutrient amino acid transporter 1-like [Bombyx mori]
CL2328.Contig3_All	2395	667.421	110.358	-2.59641	0.0312954	Down	0.000554103	gi|910325034|ref|XP_013165614.1|/1.2e-215/PREDICTED: facilitated trehalose transporter Tret1 [Papilio xuthus]
CL3007.Contig1_All	3566	10743.8	1771.82	-2.6002	0.0013511	Down	7.40604e-06	gi|512932832|ref|XP_004932641.1|/3.7e-194/PREDICTED: uncharacterized protein LOC101743953 [Bombyx mori]
CL1569.Contig2_All	1775	1452.11	236.353	-2.61913	7.89389e-05	Down	2.22715e-07	gi|914100198|ref|NP_001298632.1|/1.3e-59/protein D3-like precursor [Papilio polytes] >gi|389610847|dbj|BAM19034.1| phosphatidylethanolamine-binding protein [Papilio polytes]
CL3615.Contig1_All	1299	33.6794	5.41102	-2.63789	0.00144288	Down	8.03736e-06	gi|957947352|gb|ALQ33299.1|/1.2e-147/CRAL-TRIO domain-containing protein, partial [Manduca sexta]
CL4952.Contig2_All	2396	111.11	17.8009	-2.64197	0.00134904	Down	7.35476e-06	gi|930656155|gb|KPI98481.1|/3.7e-97/Sodium/potassium-transporting ATPase subunit beta-1 [Papilio xuthus]
CL3635.Contig1_All	4330	226.77	36.0379	-2.65364	0.00835949	Down	8.39665e-05	gi|913312882|ref|XP_013187191.1|/0.0e+00/PREDICTED: xanthine dehydrogenase [Amyelois transitella] >gi|913312884|ref|XP_013187192.1| PREDICTED: xanthine dehydrogenase [Amyelois transitella]
CL617.Contig2_All	2471	2042.81	323.697	-2.65784	6.87936e-07	Down	1.01916e-09	gi|512914273|ref|XP_004928101.1|/9.5e-298/PREDICTED: heparan-alpha-glucosaminide N-acetyltransferase [Bombyx mori]
CL1596.Contig1_All	810	2264.34	357.724	-2.66217	0.0353551	Down	0.000662057	gi|558123329|ref|XP_006114663.1|/1.7e-17/PREDICTED: elastin-like [Pelodiscus sinensis]
CL5038.Contig1_All	2277	3275.87	517.438	-2.66242	8.54423e-05	Down	2.50631e-07	gi|657941395|gb|AID54909.1|/2.3e-290/cytochrome P450 CYP9G5 [Helicoverpa armigera]
CL2691.Contig3_All	1070	1881.27	292.254	-2.68641	0.0481481	Down	0.00106996	gi|557355814|gb|AGZ92264.1|/1.7e-65/REVIP [Spodoptera exigua]
CL3534.Contig4_All	1424	365.652	56.6942	-2.6892	8.12334e-08	Down	9.38697e-11	gi|34392593|dbj|BAC82630.1|/2.8e-145/growth blocking peptide binding protein [Mythimna separata]
CL4764.Contig2_All	2220	15246.9	2344.28	-2.7013	0.000162437	Down	5.53489e-07	gi|913296150|ref|XP_013183453.1|/2.2e-96/PREDICTED: ribosomal RNA processing protein 36 homolog [Amyelois transitella]
CL2882.Contig5_All	741	2401.43	368.916	-2.70253	4.87658e-06	Down	8.66947e-09	gi|744595849|ref|XP_010988810.1|/1.0e-45/PREDICTED: TATA-binding protein-associated factor 2N [Camelus dromedarius]
CL1596.Contig3_All	949	64.7872	9.93647	-2.7049	0.0439707	Down	0.000930842	NA
Unigene9605_All	1110	21.5987	3.31247	-2.70496	0.0410817	Down	0.000835024	gi|961904958|ref|XP_014904139.1|/4.5e-13/PREDICTED: putative mediator of RNA polymerase II transcription subunit 26 isoform X1 [Poecilia latipinna] >gi|961904962|ref|XP_014904140.1| PREDICTED: putative mediator of RNA polymerase II transcription subunit 26 isoform X2 [Poecilia latipinna]
CL2548.Contig2_All	2479	998.002	152.802	-2.70738	1.37249e-06	Down	2.11465e-09	gi|56418419|gb|AAV91017.1|/3.0e-198/hemolymph proteinase 19 [Manduca sexta]
CL1056.Contig2_All	1392	253.506	38.3332	-2.72535	0.000365102	Down	1.3955e-06	gi|909572835|ref|XP_013142053.1|/2.2e-179/PREDICTED: carbonic anhydrase 7 [Papilio polytes] >gi|910312872|ref|XP_013171871.1| PREDICTED: carbonic anhydrase 7 [Papilio xuthus] >gi|943978660|ref|XP_014370277.1| PREDICTED: carbonic anhydrase 7 [Papilio machaon]
CL868.Contig1_All	1350	219.563	33.1752	-2.72646	1.87116e-05	Down	3.88092e-08	gi|768412046|ref|XP_011567045.1|/1.6e-169/PREDICTED: cystathionine gamma-lyase [Plutella xylostella]
CL4912.Contig1_All	1386	77.2526	11.671	-2.72665	0.00216784	Down	1.36815e-05	gi|56418417|gb|AAV91016.1|/4.6e-100/hemolymph proteinase 18 [Manduca sexta]
Unigene531_All	695	59.7688	8.96778	-2.73657	0.00417657	Down	3.18038e-05	gi|45476805|sp|P60607.1|CHB3_LYMDI/2.1e-45/RecName: Full=Chorion class B protein Ld34; Flags: Precursor [Lymantria dispar] >gi|454065|gb|AAA67868.1| chorion protein [Lymantria dispar]
CL4764.Contig1_All	1824	15990.9	2394.32	-2.73956	0.000122528	Down	3.99351e-07	gi|357627740|gb|EHJ77331.1|/3.3e-61/hypothetical protein KGM_05054 [Danaus plexippus]
CL788.Contig2_All	2420	631.847	94.5064	-2.74109	0.0366547	Down	0.000694764	gi|357628810|gb|EHJ77985.1|/8.3e-137/erythrocyte carbonic anhydrase [Danaus plexippus]
Unigene2569_All	1708	232.969	34.3325	-2.76249	3.74449e-05	Down	8.76488e-08	gi|930672681|gb|KPJ13258.1|/1.3e-107/Reticulocalbin-2 [Papilio machaon]
CL5379.Contig2_All	1787	2857.44	412.911	-2.79082	8.54423e-05	Down	2.50221e-07	gi|827563772|ref|XP_012552405.1|/8.2e-166/PREDICTED: organic cation transporter protein-like [Bombyx mori]
Unigene4498_All	1061	7723.8	1102.41	-2.80865	8.91883e-05	Down	2.66904e-07	gi|61660431|gb|AAX51192.1|/3.6e-113/attacin [Helicoverpa armigera]
CL4984.Contig2_All	3145	1280.49	181.618	-2.81771	3.33416e-07	Down	4.3083e-10	gi|827538575|ref|XP_012551489.1|/1.3e-296/PREDICTED: alpha-N-acetylglucosaminidase isoform X1 [Bombyx mori]
CL555.Contig2_All	2464	2440.22	336.884	-2.85669	0.046873	Down	0.00102068	gi|657941345|gb|AID54884.1|/1.9e-229/cytochrome P450 CYP4S14 [Helicoverpa armigera]
CL3211.Contig2_All	1404	3693.36	491.85	-2.90864	2.80897e-05	Down	6.49184e-08	gi|909561389|ref|XP_013135821.1|/1.3e-89/PREDICTED: insecticyanin-A-like [Papilio polytes]
Unigene3193_All	1112	12361.2	1645.71	-2.90903	3.3404e-06	Down	5.64157e-09	gi|913320548|ref|XP_013191394.1|/2.5e-72/PREDICTED: fibroin light chain-like [Amyelois transitella]
CL841.Contig2_All	3386	2485.04	330.027	-2.91262	3.33416e-07	Down	4.44554e-10	gi|114052122|ref|NP_001040215.1|/5.4e-142/stathmin [Bombyx mori] >gi|87248413|gb|ABD36259.1| stathmin [Bombyx mori]
Unigene6939_All	913	14.7593	1.95206	-2.91855	0.0190238	Down	0.00027507	gi|943951529|ref|XP_014358666.1|/3.8e-58/PREDICTED: DNA N6-methyl adenine demethylase [Papilio machaon]
Unigene11760_All	1621	4049.5	519.337	-2.963	3.75223e-06	Down	6.44828e-09	gi|357628532|gb|EHJ77831.1|/1.5e-33/hypothetical protein KGM_15813 [Danaus plexippus]
CL3169.Contig4_All	2276	439.963	55.7449	-2.98047	0.0137193	Down	0.000169509	gi|827560826|ref|XP_012551273.1|/8.6e-237/PREDICTED: G protein-activated inward rectifier potassium channel 3-like isoform X3 [Bombyx mori]
CL555.Contig1_All	2653	4407.68	546.994	-3.01042	0.0146575	Down	0.000190657	gi|657941345|gb|AID54884.1|/3.8e-284/cytochrome P450 CYP4S14 [Helicoverpa armigera]
CL206.Contig2_All	2228	311.496	38.5138	-3.01577	2.41657e-05	Down	5.36823e-08	gi|943943983|ref|XP_014355385.1|/4.7e-86/PREDICTED: uncharacterized protein LOC106708404 [Papilio machaon]
Unigene6419_All	263	23.4477	2.89348	-3.01857	0.0404282	Down	0.000816949	gi|61661433|gb|AAX51304.1|/4.7e-22/cecropin [Helicoverpa armigera]
CL2132.Contig2_All	1011	32.4401	3.98507	-3.0251	0.00108283	Down	5.53665e-06	gi|914560845|gb|KOB67864.1|/3.2e-10/Uncharacterized protein OBRU01_12190 [Operophtera brumata]
CL1439.Contig4_All	1811	947.077	116.336	-3.02519	2.68842e-05	Down	6.13358e-08	gi|476462282|gb|AGI65181.1|/3.0e-285/CYP9Ax [Helicoverpa armigera]
Unigene7280_All	519	43.1408	5.16322	-3.06271	0.00886346	Down	9.218e-05	NA
CL15.Contig13_All	5541	355.225	42.1376	-3.07556	0.0320764	Down	0.000574049	gi|831779294|ref|XP_012755679.1|/2.0e-154/hypothetical protein SAMD00019534_047320, partial [Acytostelium subglobosum LB1] >gi|735856311|dbj|GAM21560.1| hypothetical protein SAMD00019534_047320, partial [Acytostelium subglobosum LB1]
Unigene116_All	863	905.823	106.636	-3.08654	0.00151791	Down	8.63524e-06	NA
CL4695.Contig2_All	1350	751.385	88.3084	-3.08893	0.0145927	Down	0.000188084	gi|913305857|ref|XP_013183333.1|/5.0e-184/PREDICTED: zinc finger protein GLIS3-like [Amyelois transitella]
Unigene6479_All	765	13.2324	1.53529	-3.10749	0.0162403	Down	0.000223014	gi|20799423|gb|AAM28485.1|AF482910_1/1.0e-104/acyl-CoA desaturase HassPPAE [Helicoverpa assulta]
Unigene4357_All	2219	23507.4	2667.9	-3.13934	0.0216101	Down	0.000326866	gi|914568585|gb|KOB72482.1|/1.9e-103/putative serine protease inhibitor dipetalogastin [Operophtera brumata]
CL4711.Contig2_All	1138	19.8303	2.24947	-3.14005	0.0334542	Down	0.000608433	gi|938243489|gb|ALJ30239.1|/8.2e-103/putative fatty acyl reductase FAR5, partial [Spodoptera litura]
Unigene4728_All	811	135.852	15.3884	-3.14211	0.0281562	Down	0.000481367	gi|913322139|ref|XP_013192267.1|/1.5e-18/PREDICTED: uncharacterized protein LOC106136311 [Amyelois transitella]
CL5318.Contig2_All	1633	9944.83	1118.34	-3.15259	1.81534e-05	Down	3.60378e-08	gi|512894212|ref|XP_004923378.1|/1.9e-84/PREDICTED: insecticyanin-A-like [Bombyx mori]
CL1354.Contig5_All	1061	722.951	80.9181	-3.15936	0.0458791	Down	0.000986911	gi|219958088|gb|ACL68098.1|/2.0e-47/pro-lebocin [Manduca sexta]
CL2521.Contig2_All	1673	123.392	13.6957	-3.17145	0.00495054	Down	4.00444e-05	gi|512909207|ref|XP_004926865.1|/1.9e-241/PREDICTED: delta(24)-sterol reductase-like [Bombyx mori] >gi|512909211|ref|XP_004926866.1| PREDICTED: delta(24)-sterol reductase-like [Bombyx mori] >gi|827548407|ref|XP_012546420.1| PREDICTED: delta(24)-sterol reductase-like [Bombyx mori]
CL50.Contig2_All	1623	8383.61	910.715	-3.2025	1.15793e-08	Down	9.94962e-12	gi|208972531|gb|ACI32826.1|/2.1e-261/beta-1,3-glucan recognition protein 2a [Helicoverpa armigera]
CL2073.Contig1_All	1309	533.332	57.7169	-3.20797	9.8696e-13	Down	4.67892e-16	gi|512891308|ref|XP_004922660.1|/4.2e-143/PREDICTED: aldose 1-epimerase [Bombyx mori]
CL50.Contig1_All	1647	8370.98	896.186	-3.22353	2.70617e-08	Down	2.56585e-11	gi|208972531|gb|ACI32826.1|/8.6e-263/beta-1,3-glucan recognition protein 2a [Helicoverpa armigera]
CL3961.Contig2_All	912	54.5943	5.77161	-3.2417	0.0122135	Down	0.000144391	gi|148298652|ref|NP_001091832.1|/4.9e-50/eukaryotic initiation factor 4E-1 [Bombyx mori] >gi|119496911|gb|ABL75549.1| eukaryotic initiation factor 4E-1 [Bombyx mori]
CL311.Contig3_All	1427	21.5348	2.25298	-3.25676	0.00842519	Down	8.55357e-05	NA
CL15.Contig6_All	1578	39.8289	4.15705	-3.26018	0.00121464	Down	6.44211e-06	gi|281211061|gb|EFA85227.1|/1.1e-70/hypothetical protein PPL_02227 [Polysphondylium pallidum PN500]
Unigene3615_All	518	25.9574	2.69948	-3.26539	0.0008844	Down	4.05853e-06	NA
Unigene3637_All	552	276.833	27.8357	-3.31401	0.0371943	Down	0.00070862	gi|214003895|gb|ACB30273.2|/4.0e-71/cytochrome P450 [Helicoverpa armigera]
CL154.Contig1_All	1584	291.025	28.8732	-3.33334	0.0438455	Down	0.000923678	gi|957947651|gb|ALQ33320.1|/5.8e-99/CRAL-TRIO domain-containing protein, partial [Manduca sexta]
CL259.Contig21_All	1465	79.4274	7.77005	-3.35364	0.00216217	Down	1.35816e-05	gi|913322818|ref|XP_013192648.1|/6.0e-199/PREDICTED: protein VAC14 homolog isoform X3 [Amyelois transitella]
CL4746.Contig2_All	1804	228.287	22.2502	-3.35896	2.05608e-07	Down	2.55867e-10	gi|913304565|ref|XP_013201223.1|/2.3e-152/PREDICTED: alpha-tocopherol transfer protein-like [Amyelois transitella]
CL1050.Contig1_All	481	7.5404	0.732193	-3.36434	0.0489344	Down	0.00110048	gi|943978909|ref|XP_014370374.1|/4.6e-31/PREDICTED: uncharacterized protein LOC106720295 [Papilio machaon]
Unigene20166_All	748	7.92813	0.752103	-3.39798	0.0454575	Down	0.000976495	gi|910353917|ref|XP_013180995.1|/8.1e-75/PREDICTED: uncharacterized protein LOC106127464 [Papilio xuthus]
CL5065.Contig2_All	1961	8079.06	765.674	-3.39938	0.000211663	Down	7.40037e-07	gi|208972535|gb|ACI32828.1|/1.9e-280/beta-1,3-glucan recognition protein 3 [Helicoverpa armigera]
CL133.Contig5_All	1137	1018.63	95.7867	-3.41066	0.0052899	Down	4.41208e-05	gi|768431179|ref|XP_011556854.1|/2.6e-16/PREDICTED: uncharacterized protein DDB_G0271670-like [Plutella xylostella]
CL1017.Contig2_All	446	643.773	60.4529	-3.41267	3.06141e-08	Down	2.99338e-11	gi|56462288|gb|AAV91427.1|/4.3e-15/protease inhibitor 5 [Lonomia obliqua]
Unigene8568_All	561	121.146	11.2187	-3.43277	0.002213	Down	1.41632e-05	NA
CL1713.Contig1_All	2024	4473.32	413.369	-3.43585	0.0152537	Down	0.000201914	gi|910323890|ref|XP_013165009.1|/3.8e-159/PREDICTED: sporozoite surface protein 2-like [Papilio xuthus]
CL1360.Contig1_All	898	16.9865	1.56709	-3.43823	0.0443638	Down	0.000944264	NA
CL154.Contig2_All	1837	424.883	38.5471	-3.46237	0.0292523	Down	0.000505686	gi|957947651|gb|ALQ33320.1|/5.2e-99/CRAL-TRIO domain-containing protein, partial [Manduca sexta]
CL1756.Contig4_All	4807	12578.1	1136.66	-3.46803	4.78619e-05	Down	1.23377e-07	gi|146345325|gb|ABQ23674.1|/0.0e+00/very high density lipoprotein [Helicoverpa zea]
Unigene12670_All	1088	17.1877	1.55054	-3.47054	0.0410817	Down	0.000834269	NA
CL3010.Contig1_All	417	6.31534	0.562764	-3.48826	0.0334542	Down	0.000610202	NA
Unigene10722_All	461	84.2771	7.50632	-3.48896	0.007115	Down	6.68283e-05	gi|383931993|gb|AFH57158.1|/3.0e-27/REPAT38 [Spodoptera exigua]
CL3653.Contig3_All	1223	34.0397	3.02249	-3.49341	0.0169559	Down	0.000236127	gi|399128033|gb|AFP23117.1|/3.2e-121/peptidoglycan recognition protein C [Helicoverpa armigera]
CL1101.Contig2_All	1640	48.1461	4.26468	-3.49691	0.0364062	Down	0.000686055	gi|913324281|ref|XP_013193449.1|/1.3e-247/PREDICTED: ruvB-like 2 [Amyelois transitella]
Unigene18823_All	1046	20.686	1.81867	-3.5077	0.0379417	Down	0.000736925	gi|827554921|ref|XP_012548984.1|/1.5e-71/PREDICTED: uncharacterized protein LOC101735479 [Bombyx mori]
CL605.Contig8_All	1177	47.2283	4.08692	-3.53056	0.00976893	Down	0.000103912	gi|685598178|ref|XP_009188859.1|/8.1e-29/PREDICTED: keratin-associated protein 4-12 isoform X4 [Papio anubis]
CL2592.Contig1_All	1683	396.35	34.19	-3.53513	0.00666746	Down	6.10846e-05	gi|512927531|ref|XP_004931358.1|/1.8e-215/PREDICTED: acidic amino acid decarboxylase GADL1 [Bombyx mori]
Unigene1433_All	3688	135.045	11.5768	-3.54414	1.50373e-09	Down	1.02476e-12	gi|560119345|emb|CDJ96029.1|/3.5e-38/unnamed protein product [Haemonchus contortus]
CL1354.Contig8_All	1144	1152.91	97.978	-3.55668	0.00158194	Down	9.09322e-06	gi|339897837|ref|XP_001464634.2|/1.1e-30/putative kinesin [Leishmania infantum JPCM5] >gi|321399267|emb|CAM67032.2| putative kinesin [Leishmania infantum JPCM5]
Unigene20159_All	467	16.9876	1.43751	-3.56284	0.0241869	Down	0.000388423	NA
Unigene18773_All	1266	25.5385	2.15993	-3.56362	0.033356	Down	0.000604855	gi|827538641|ref|XP_012551706.1|/3.6e-176/PREDICTED: carbonic anhydrase-related protein 10 [Bombyx mori]
CL2516.Contig2_All	608	9.62405	0.80615	-3.57752	0.0126301	Down	0.000150438	NA
CL4367.Contig2_All	526	131.475	10.9805	-3.58178	0.00992627	Down	0.00010588	gi|913317635|ref|XP_013189811.1|/1.2e-27/PREDICTED: probable ATP-dependent RNA helicase DDX46 [Amyelois transitella]
Unigene275_All	1102	413.943	34.2763	-3.59415	0.00128356	Down	6.92172e-06	gi|910318003|ref|XP_013161804.1|/6.7e-102/PREDICTED: uncharacterized 30.3 kDa protein-like [Papilio xuthus]
CL4366.Contig2_All	981	21.5466	1.78246	-3.59552	0.00107955	Down	5.34178e-06	gi|476462282|gb|AGI65181.1|/1.1e-07/CYP9Ax [Helicoverpa armigera]
Unigene9658_All	1991	32.7596	2.69728	-3.60234	0.0268449	Down	0.000447348	gi|512913057|ref|XP_004927807.1|/5.5e-203/PREDICTED: monocarboxylate transporter 7 [Bombyx mori]
CL1816.Contig4_All	573	25.0853	2.02311	-3.6322	0.0271954	Down	0.0004593	NA
CL1354.Contig1_All	709	694.316	54.8629	-3.66169	0.0130668	Down	0.000158522	gi|219958088|gb|ACL68098.1|/1.1e-15/pro-lebocin [Manduca sexta]
Unigene5500_All	971	1498.19	116.81	-3.68098	2.44711e-13	Down	1.0151e-16	gi|260766696|gb|ACX50393.1|/2.6e-65/silk protein P25 [Corcyra cephalonica]
CL1402.Contig2_All	1939	50.1377	3.85382	-3.70153	0.0232582	Down	0.000368686	gi|219815604|gb|ACL36977.1|/7.3e-152/putative ecdysone oxidase [Helicoverpa zea]
Unigene3135_All	1912	28.675	2.19175	-3.70964	0.00108752	Down	5.60676e-06	NA
CL4813.Contig2_All	752	27.1357	2.04889	-3.72728	0.00349116	Down	2.4826e-05	gi|112983134|ref|NP_001036941.1|/6.9e-74/heat shock protein hsp20.1 [Bombyx mori] >gi|56378319|dbj|BAD74196.1| heat shock protein hsp20.1 [Bombyx mori]
CL217.Contig2_All	764	7179.07	540.981	-3.73015	0.00536111	Down	4.53351e-05	gi|12005280|gb|AAG44367.1|AF233590_1/1.8e-69/gloverin precursor [Trichoplusia ni]
CL5490.Contig2_All	2014	1384.85	103.925	-3.73612	6.5442e-05	Down	1.80329e-07	gi|913322272|ref|XP_013192340.1|/7.0e-166/PREDICTED: lipase 3-like [Amyelois transitella]
Unigene4243_All	470	1163.43	83.2727	-3.8044	2.87524e-06	Down	4.68557e-09	gi|219958088|gb|ACL68098.1|/1.2e-12/pro-lebocin [Manduca sexta]
CL1354.Contig3_All	2125	1470.42	104.541	-3.81408	0.0001607	Down	5.42809e-07	gi|344257576|gb|EGW13680.1|/5.3e-63/hypothetical protein I79_024993 [Cricetulus griseus]
CL178.Contig2_All	1774	761.353	53.7997	-3.82289	0.00527188	Down	4.37371e-05	gi|913309343|ref|XP_013185255.1|/4.6e-44/PREDICTED: phospholipase A1-like isoform X2 [Amyelois transitella]
CL2348.Contig1_All	5020	17852	1239.64	-3.84809	1.00459e-14	Down	3.86952e-18	gi|913301681|ref|XP_013200110.1|/7.5e-108/PREDICTED: plasma membrane calcium-transporting ATPase 2 [Amyelois transitella]
CL1816.Contig5_All	901	44.2869	3.0062	-3.88087	0.00207334	Down	1.28394e-05	NA
CL1056.Contig1_All	414	33.9986	2.30781	-3.88088	7.89389e-05	Down	2.24537e-07	gi|909572835|ref|XP_013142053.1|/2.2e-42/PREDICTED: carbonic anhydrase 7 [Papilio polytes] >gi|910312872|ref|XP_013171871.1| PREDICTED: carbonic anhydrase 7 [Papilio xuthus] >gi|943978660|ref|XP_014370277.1| PREDICTED: carbonic anhydrase 7 [Papilio machaon]
CL2348.Contig2_All	741	16152.1	1087.72	-3.89234	3.54816e-16	Down	1.15644e-19	gi|965434978|gb|ALT16900.1|/1.6e-91/lebocin [Helicoverpa armigera]
CL842.Contig4_All	484	8.93849	0.591442	-3.91772	0.00829852	Down	8.29364e-05	gi|913328162|ref|XP_013195575.1|/3.5e-55/PREDICTED: mitochondrial 2-oxoglutarate/malate carrier protein-like [Amyelois transitella]
CL1484.Contig1_All	1586	28.9181	1.8913	-3.93452	0.00369499	Down	2.70395e-05	gi|943936041|ref|XP_014364275.1|/1.2e-240/PREDICTED: LOW QUALITY PROTEIN: uncharacterized protein LOC106715488 [Papilio machaon]
CL1499.Contig2_All	344	17.2851	1.10956	-3.96147	0.00286238	Down	1.95914e-05	NA
CL1063.Contig4_All	745	27.8908	1.78178	-3.96839	0.000406273	Down	1.58898e-06	NA
Unigene12760_All	556	46.0081	2.91176	-3.98192	0.0102102	Down	0.000110422	gi|910314076|ref|XP_013178918.1|/2.7e-35/PREDICTED: uncharacterized protein LOC106126018 [Papilio xuthus]
CL1354.Contig7_All	5368	1804.3	114.123	-3.98278	3.10823e-06	Down	5.15735e-09	gi|339897837|ref|XP_001464634.2|/2.3e-179/putative kinesin [Leishmania infantum JPCM5] >gi|321399267|emb|CAM67032.2| putative kinesin [Leishmania infantum JPCM5]
CL1354.Contig4_All	3064	2534.8	157.141	-4.01174	4.48395e-09	Down	3.58716e-12	gi|401430305|ref|XP_003886543.1|/1.1e-93/uncharacterized protein, partial [Leishmania mexicana MHOM/GT/2001/U1103]
CL2589.Contig4_All	1574	12.8985	0.795586	-4.01904	0.00666746	Down	6.12419e-05	gi|913299641|ref|XP_013197055.1|/6.0e-112/PREDICTED: myb-like protein X isoform X3 [Amyelois transitella]
CL3413.Contig1_All	1060	210.143	12.7656	-4.04104	7.42524e-05	Down	2.06807e-07	gi|914577437|gb|KOB79140.1|/2.6e-55/Uncharacterized protein OBRU01_00994 [Operophtera brumata]
CL1967.Contig1_All	1350	130.747	7.84798	-4.05831	0.00349116	Down	2.47474e-05	gi|930672530|gb|KPJ13113.1|/8.0e-57/Glucose 1-dehydrogenase [Papilio machaon]
Unigene8881_All	609	126.663	7.50935	-4.07616	0.0065856	Down	5.97095e-05	gi|914551077|gb|KOB63449.1|/3.2e-21/Uncharacterized protein OBRU01_24838 [Operophtera brumata]
CL1354.Contig6_All	2107	902.473	53.0743	-4.0878	6.29597e-08	Down	6.90225e-11	gi|344257576|gb|EGW13680.1|/1.9e-65/hypothetical protein I79_024993 [Cricetulus griseus]
CL2030.Contig1_All	1267	2109.16	122.706	-4.10339	0.000354568	Down	1.32372e-06	gi|930659760|gb|KPJ01805.1|/7.8e-30/Sterol O-acyltransferase 1 [Papilio xuthus]
CL1354.Contig2_All	6173	4245.52	237.373	-4.16071	2.27964e-06	Down	3.64743e-09	gi|401418690|ref|XP_003873836.1|/2.2e-162/putative kinesin [Leishmania mexicana MHOM/GT/2001/U1103] >gi|322490068|emb|CBZ25330.1| putative kinesin [Leishmania mexicana MHOM/GT/2001/U1103]
Unigene10388_All	3419	7732.81	412.75	-4.22765	0.00165442	Down	9.65691e-06	gi|281211061|gb|EFA85227.1|/5.5e-62/hypothetical protein PPL_02227 [Polysphondylium pallidum PN500]
Unigene4244_All	1641	452.119	23.8997	-4.24164	2.54708e-05	Down	5.73564e-08	gi|219958088|gb|ACL68098.1|/1.4e-47/pro-lebocin [Manduca sexta]
Unigene3707_All	765	20.1949	1.0652	-4.24479	0.00108283	Down	5.55051e-06	NA
CL15.Contig14_All	5248	544.827	28.1038	-4.27696	0.000117171	Down	3.64531e-07	gi|831779294|ref|XP_012755679.1|/8.0e-145/hypothetical protein SAMD00019534_047320, partial [Acytostelium subglobosum LB1] >gi|735856311|dbj|GAM21560.1| hypothetical protein SAMD00019534_047320, partial [Acytostelium subglobosum LB1]
Unigene10387_All	1574	510.296	25.9324	-4.29851	0.00240414	Down	1.59564e-05	gi|827553085|ref|XP_012548255.1|/1.2e-40/PREDICTED: transport and Golgi organization protein 2 [Bombyx mori]
CL5589.Contig2_All	3077	341.708	16.8771	-4.33962	1.73172e-16	Down	5.13103e-20	gi|567975335|gb|AHC98013.1|/0.0e+00/sid 2 [Spodoptera litura]
CL1896.Contig1_All	1846	1477.13	69.0036	-4.41998	2.33794e-05	Down	4.94524e-08	gi|385202645|gb|AFI47448.1|/4.7e-185/C-type lectin 3 [Helicoverpa armigera]
Unigene12761_All	1559	103.86	4.80949	-4.43262	0.00108283	Down	5.50607e-06	gi|682122012|gb|AIN34701.1|/3.7e-247/fatty alcohol acetyltransferase [Agrotis segetum]
CL1713.Contig2_All	584	460.387	21.0769	-4.44911	6.73412e-06	Down	1.21713e-08	gi|930663995|gb|KPJ05452.1|/6.6e-24/Putative surface protein bspA-like [Papilio xuthus]
Unigene3098_All	763	1937.53	86.9969	-4.47711	3.11054e-09	Down	2.39627e-12	gi|913296055|ref|XP_013183042.1|/1.7e-27/PREDICTED: uncharacterized protein DDB_G0271670-like [Amyelois transitella]
Unigene473_All	958	83.2557	3.50034	-4.57198	2.32305e-09	Down	1.72018e-12	gi|459352874|gb|AGG55013.1|/2.6e-158/acyltransferase AGPAT5 [Heliothis subflexa]
CL2913.Contig1_All	852	17.8889	0.728882	-4.61724	0.000439669	Down	1.74565e-06	gi|512898671|ref|XP_004924454.1|/2.9e-36/PREDICTED: mitochondrial 2-oxoglutarate/malate carrier protein-like [Bombyx mori]
Unigene3099_All	5119	18090.5	705.137	-4.68119	8.04664e-16	Down	2.86103e-19	gi|164448672|ref|NP_001106733.1|/1.4e-194/fibroin heavy chain precursor [Bombyx mori] >gi|9087216|sp|P05790.4|FIBH_BOMMO RecName: Full=Fibroin heavy chain; Short=Fib-H; AltName: Full=H-fibroin; Flags: Precursor >gi|8572061|gb|AAF76983.1|AF226688_1 fibroin heavy chain Fib-H [Bombyx mori]
CL1439.Contig5_All	2988	1425.48	54.6343	-4.70549	3.33416e-07	Down	4.40726e-10	gi|214003895|gb|ACB30273.2|/3.6e-283/cytochrome P450 [Helicoverpa armigera]
Unigene2445_All	1005	33.8367	1.29368	-4.70904	6.24975e-05	Down	1.70364e-07	gi|913324441|ref|XP_013193538.1|/5.5e-18/PREDICTED: putative phosphatidate phosphatase [Amyelois transitella]
Unigene5411_All	1043	116.21	4.30826	-4.75349	0.000164931	Down	5.66874e-07	gi|910314076|ref|XP_013178918.1|/5.1e-35/PREDICTED: uncharacterized protein LOC106126018 [Papilio xuthus]
Unigene12006_All	976	1472.41	42.9695	-5.09873	7.01941e-08	Down	7.90334e-11	gi|919102008|ref|XP_013387385.1|/1.8e-26/PREDICTED: mucin-2-like [Lingula anatina]
CL1856.Contig1_All	2207	236.994	6.67579	-5.14977	1.49239e-10	Down	8.40162e-14	gi|827542818|ref|XP_012544452.1|/9.6e-225/PREDICTED: cystathionine beta-synthase-like [Bombyx mori]
Unigene1431_All	1616	32.2514	0.907011	-5.1521	2.41657e-05	Down	5.37016e-08	NA
CL2081.Contig1_All	4058	81.0761	1.45787	-5.79734	5.01589e-07	Down	6.98509e-10	gi|827542740|ref|XP_012544421.1|/1.7e-280/PREDICTED: ribosome-binding protein 1 isoform X6 [Bombyx mori]
CL2227.Contig1_All	2076	54.4108	0.853607	-5.99418	2.58959e-08	Down	2.37858e-11	NA
CL15.Contig10_All	3564	614.114	8.53919	-6.16826	1.23846e-18	Down	3.30255e-22	gi|401421034|ref|XP_003875006.1|/2.4e-76/putative histidine secretory acid phosphatase [Leishmania mexicana MHOM/GT/2001/U1103] >gi|322491242|emb|CBZ26508.1| putative histidine secretory acid phosphatase [Leishmania mexicana MHOM/GT/2001/U1103]
CL292.Contig1_All	2226	679.355	8.81354	-6.2683	5.68087e-35	Down	1.17825e-38	gi|914566884|gb|KOB71343.1|/2.7e-174/Luciferin 4-monooxygenase [Operophtera brumata]
CL4057.Contig1_All	2816	63.3375	0.732215	-6.43465	1.38064e-10	Down	7.36343e-14	gi|910348404|ref|XP_013178177.1|/2.6e-243/PREDICTED: facilitated trehalose transporter Tret1-like [Papilio xuthus]
CL4160.Contig6_All	5369	154.556	1.52546	-6.66275	2.61483e-10	Down	1.62701e-13	gi|913319067|ref|XP_013190593.1|/0.0e+00/PREDICTED: supervillin-like isoform X1 [Amyelois transitella] >gi|913319069|ref|XP_013190595.1| PREDICTED: supervillin-like isoform X1 [Amyelois transitella]
