# Supplementary material for: C-type lectin-mediated microbial homeostasis is critical for Helicoverpa armigera larval growth and development
Source: PLoS Pathog. 2020 Sep 30;16(9):e1008901. doi: 10.1371/journal.ppat.1008901 (PMC7549827; doi:10.1371/journal.ppat.1008901)
Supplement: S4 Table — (XLS) [file ppat.1008901.s011.xls]

## Sheet: iGFP-VS-iCTL3.DEseq2_Method.GO2
S4 Table. Gene ontology analysis of DEGs in the HaCTL3-depleted fat body.
Ontoloty	GO term	Number of Genes	Gene members
biological_process	biological regulation	15	CL1837.Contig2_All;CL259.Contig21_All;CL259.Contig24_All;CL2650.Contig2_All;CL2650.Contig3_All;CL3438.Contig1_All;CL3668.Contig2_All;CL3855.Contig2_All;CL50.Contig1_All;CL50.Contig2_All;CL5065.Contig2_All;CL5113.Contig1_All;CL5623.Contig1_All;CL841.Contig2_All;Unigene2196_All
biological_process	cellular component organization or biogenesis	8	CL156.Contig2_All;CL1837.Contig2_All;CL265.Contig1_All;CL3806.Contig3_All;CL841.Contig2_All;Unigene11047_All;Unigene2239_All;Unigene8341_All
biological_process	cellular process	56	CL1037.Contig1_All;CL1037.Contig2_All;CL130.Contig2_All;CL130.Contig3_All;CL1501.Contig1_All;CL1522.Contig3_All;CL156.Contig2_All;CL1796.Contig2_All;CL1837.Contig2_All;CL1952.Contig1_All;CL2269.Contig2_All;CL2513.Contig1_All;CL2513.Contig2_All;CL259.Contig21_All;CL259.Contig24_All;CL2650.Contig2_All;CL2650.Contig3_All;CL3349.Contig1_All;CL3349.Contig2_All;CL3438.Contig1_All;CL359.Contig3_All;CL36…
biological_process	establishment of localization	9	CL2989.Contig2_All;CL708.Contig2_All;Unigene11904_All;Unigene12681_All;Unigene2196_All;Unigene2239_All;Unigene422_All;Unigene7031_All;Unigene8341_All
biological_process	immune system process	7	CL3855.Contig2_All;CL50.Contig1_All;CL50.Contig2_All;CL5065.Contig2_All;CL5113.Contig1_All;Unigene10670_All;Unigene6419_All
biological_process	localization	9	CL2989.Contig2_All;CL708.Contig2_All;Unigene11904_All;Unigene12681_All;Unigene2196_All;Unigene2239_All;Unigene422_All;Unigene7031_All;Unigene8341_All
biological_process	metabolic process	80	CL1037.Contig1_All;CL1037.Contig2_All;CL1092.Contig3_All;CL120.Contig1_All;CL120.Contig2_All;CL130.Contig2_All;CL130.Contig3_All;CL1501.Contig1_All;CL1522.Contig3_All;CL156.Contig2_All;CL1715.Contig2_All;CL1796.Contig2_All;CL1837.Contig2_All;CL1952.Contig1_All;CL2269.Contig2_All;CL2327.Contig1_All;CL2513.Contig1_All;CL2513.Contig2_All;CL2521.Contig2_All;CL2521.Contig4_All;CL259.Contig21_All;CL259…
biological_process	multi-organism process	3	CL5065.Contig2_All;CL5113.Contig1_All;Unigene6419_All
biological_process	positive regulation of biological process	1	CL1837.Contig2_All
biological_process	regulation of biological process	15	CL1837.Contig2_All;CL259.Contig21_All;CL259.Contig24_All;CL2650.Contig2_All;CL2650.Contig3_All;CL3438.Contig1_All;CL3668.Contig2_All;CL3855.Contig2_All;CL50.Contig1_All;CL50.Contig2_All;CL5065.Contig2_All;CL5113.Contig1_All;CL5623.Contig1_All;CL841.Contig2_All;Unigene2196_All
biological_process	reproduction	1	Unigene11047_All
biological_process	response to stimulus	13	CL2650.Contig2_All;CL2650.Contig3_All;CL3668.Contig2_All;CL3855.Contig2_All;CL50.Contig1_All;CL50.Contig2_All;CL5065.Contig2_All;CL5113.Contig1_All;Unigene10670_All;Unigene11047_All;Unigene2196_All;Unigene3405_All;Unigene6419_All
biological_process	signaling	4	CL2650.Contig2_All;CL2650.Contig3_All;CL3668.Contig2_All;Unigene2196_All
biological_process	single-organism process	49	CL130.Contig2_All;CL130.Contig3_All;CL1522.Contig3_All;CL1715.Contig2_All;CL1837.Contig2_All;CL2327.Contig1_All;CL2513.Contig1_All;CL2513.Contig2_All;CL2521.Contig2_All;CL2521.Contig4_All;CL259.Contig21_All;CL259.Contig24_All;CL2650.Contig2_All;CL2650.Contig3_All;CL2818.Contig3_All;CL2989.Contig2_All;CL3349.Contig1_All;CL3349.Contig2_All;CL3635.Contig1_All;CL3668.Contig2_All;CL3986.Contig2_All;CL…
cellular_component	cell	46	CL1837.Contig2_All;CL1952.Contig1_All;CL2269.Contig2_All;CL259.Contig21_All;CL259.Contig24_All;CL265.Contig1_All;CL2650.Contig2_All;CL2650.Contig3_All;CL2989.Contig2_All;CL3349.Contig1_All;CL3349.Contig2_All;CL3668.Contig2_All;CL3806.Contig3_All;CL3820.Contig1_All;CL3820.Contig2_All;CL3881.Contig1_All;CL3986.Contig2_All;CL4232.Contig1_All;CL4307.Contig1_All;CL4307.Contig2_All;CL4656.Contig1_All;C…
cellular_component	cell part	46	CL1837.Contig2_All;CL1952.Contig1_All;CL2269.Contig2_All;CL259.Contig21_All;CL259.Contig24_All;CL265.Contig1_All;CL2650.Contig2_All;CL2650.Contig3_All;CL2989.Contig2_All;CL3349.Contig1_All;CL3349.Contig2_All;CL3668.Contig2_All;CL3806.Contig3_All;CL3820.Contig1_All;CL3820.Contig2_All;CL3881.Contig1_All;CL3986.Contig2_All;CL4232.Contig1_All;CL4307.Contig1_All;CL4307.Contig2_All;CL4656.Contig1_All;C…
cellular_component	extracellular region	16	CL120.Contig1_All;CL120.Contig2_All;CL1767.Contig5_All;CL3855.Contig2_All;CL50.Contig1_All;CL50.Contig2_All;CL5065.Contig2_All;CL5113.Contig1_All;Unigene3170_All;Unigene3682_All;Unigene5847_All;Unigene6419_All;Unigene7097_All;Unigene7891_All;Unigene9294_All;Unigene9343_All
cellular_component	macromolecular complex	18	CL1501.Contig1_All;CL1952.Contig1_All;CL2269.Contig2_All;CL259.Contig21_All;CL259.Contig24_All;CL265.Contig1_All;CL3806.Contig3_All;CL3820.Contig1_All;CL3820.Contig2_All;CL4894.Contig2_All;CL999.Contig3_All;Unigene2239_All;Unigene3308_All;Unigene3331_All;Unigene3681_All;Unigene8341_All;Unigene8656_All;Unigene9555_All
cellular_component	membrane	23	CL1092.Contig3_All;CL2327.Contig1_All;CL2521.Contig2_All;CL2521.Contig4_All;CL259.Contig21_All;CL259.Contig24_All;CL2818.Contig3_All;CL2989.Contig2_All;CL4307.Contig1_All;CL4307.Contig2_All;CL4662.Contig2_All;CL5038.Contig1_All;CL5038.Contig2_All;CL708.Contig2_All;Unigene10519_All;Unigene11904_All;Unigene1609_All;Unigene315_All;Unigene4083_All;Unigene422_All;Unigene7745_All;Unigene8341_All;Unigen…
cellular_component	membrane part	16	CL1092.Contig3_All;CL2521.Contig2_All;CL2521.Contig4_All;CL259.Contig21_All;CL259.Contig24_All;CL2818.Contig3_All;CL4307.Contig1_All;CL4307.Contig2_All;CL4662.Contig2_All;CL708.Contig2_All;Unigene10519_All;Unigene11904_All;Unigene315_All;Unigene4083_All;Unigene422_All;Unigene8341_All
cellular_component	membrane-enclosed lumen	4	CL3806.Contig3_All;CL3881.Contig1_All;CL552.Contig3_All;Unigene3405_All
cellular_component	organelle	26	CL1952.Contig1_All;CL259.Contig21_All;CL259.Contig24_All;CL265.Contig1_All;CL2989.Contig2_All;CL3806.Contig3_All;CL3820.Contig1_All;CL3820.Contig2_All;CL3881.Contig1_All;CL3986.Contig2_All;CL4307.Contig1_All;CL4307.Contig2_All;CL4894.Contig2_All;CL552.Contig3_All;Unigene11047_All;Unigene1609_All;Unigene2196_All;Unigene3331_All;Unigene3405_All;Unigene3625_All;Unigene4511_All;Unigene5752_All;Unigen…
cellular_component	organelle part	9	CL259.Contig21_All;CL259.Contig24_All;CL2989.Contig2_All;CL3806.Contig3_All;CL3881.Contig1_All;CL4894.Contig2_All;CL552.Contig3_All;Unigene3405_All;Unigene8341_All
cellular_component	virion	4	CL2269.Contig2_All;CL3806.Contig3_All;CL4894.Contig2_All;Unigene3308_All
cellular_component	virion part	4	CL2269.Contig2_All;CL3806.Contig3_All;CL4894.Contig2_All;Unigene3308_All
molecular_function	binding	59	CL1061.Contig8_All;CL120.Contig1_All;CL120.Contig2_All;CL130.Contig2_All;CL130.Contig3_All;CL1501.Contig1_All;CL154.Contig3_All;CL156.Contig2_All;CL1715.Contig2_All;CL1767.Contig5_All;CL1796.Contig2_All;CL1837.Contig2_All;CL2521.Contig2_All;CL2521.Contig4_All;CL2650.Contig2_All;CL2650.Contig3_All;CL2818.Contig3_All;CL359.Contig3_All;CL3635.Contig1_All;CL3668.Contig2_All;CL3820.Contig1_All;CL3820.…
molecular_function	catalytic activity	65	CL1037.Contig1_All;CL1037.Contig2_All;CL1092.Contig3_All;CL130.Contig2_All;CL130.Contig3_All;CL1522.Contig3_All;CL156.Contig2_All;CL1715.Contig2_All;CL2327.Contig1_All;CL2513.Contig1_All;CL2513.Contig2_All;CL2521.Contig2_All;CL2521.Contig4_All;CL2812.Contig1_All;CL2818.Contig3_All;CL327.Contig2_All;CL3349.Contig1_All;CL3349.Contig2_All;CL3635.Contig1_All;CL3812.Contig1_All;CL3855.Contig2_All;CL40…
molecular_function	electron carrier activity	3	CL3635.Contig1_All;CL4307.Contig1_All;CL4307.Contig2_All
molecular_function	structural molecule activity	5	CL1086.Contig2_All;CL1952.Contig1_All;Unigene10736_All;Unigene3331_All;Unigene8656_All
molecular_function	transporter activity	4	CL708.Contig2_All;Unigene11904_All;Unigene12681_All;Unigene7031_All
