# Supplementary material for: C-type lectin-mediated microbial homeostasis is critical for Helicoverpa armigera larval growth and development
Source: PLoS Pathog. 2020 Sep 30;16(9):e1008901. doi: 10.1371/journal.ppat.1008901 (PMC7549827; doi:10.1371/journal.ppat.1008901)
Supplement: S5 Table — (XLS) [file ppat.1008901.s012.xls]

## Sheet: Sheet1
S5 Table. Immune-related DEGs identified in the HaCTL3-depleted fat body.
Category	GeneID	Length	dsGFP-Expression	dsHaCTL3-Expression	log2FoldChange(dsHaCTL3/dsGFP)	Padj	Up/Down-Regulation	Pvalue	Nr
Pattern recognition receptor	CL3254.Contig2_All	1923	289.034	104.53	-1.46733	0.0184492	Down	0.000262935	gi|82880638|gb|ABB92836.1|/5.1e-214/scavenger receptor SR-C-like protein [Spodoptera frugiperda]
	CL1343.Contig2_All	1733	202.259	63.6824	-1.66723	0.0056594	Down	4.89643e-05	gi|385202647|gb|AFI47449.1|/1.3e-181/C-type lectin 4, partial [Helicoverpa armigera]
	CL3855.Contig2_All	1770	2523.14	592.351	-2.0907	8.27265e-05	Down	2.37762e-07	gi|208972529|gb|ACI32825.1|/5.8e-297/beta-1,3-glucan recognition protein 1 [Helicoverpa armigera]
	Unigene10670_All	1760	5436.74	1190.25	-2.19148	0.000435962	Down	1.71801e-06	gi|589094849|gb|AHK59818.1|/5.3e-109/peptidoglycan recognition protein-A [Helicoverpa armigera]
	CL50.Contig1_All	1647	8370.98	896.186	-3.22353	2.70617e-08	Down	2.56585e-11	gi|208972531|gb|ACI32826.1|/8.6e-263/beta-1,3-glucan recognition protein 2a [Helicoverpa armigera]
	CL5065.Contig2_All	1961	8079.06	765.674	-3.39938	0.000211663	Down	7.40037e-07	gi|208972535|gb|ACI32828.1|/1.9e-280/beta-1,3-glucan recognition protein 3 [Helicoverpa armigera]
	CL3653.Contig3_All	1223	34.0397	3.02249	-3.49341	0.0169559	Down	0.000236127	gi|399128033|gb|AFP23117.1|/3.2e-121/peptidoglycan recognition protein C [Helicoverpa armigera]
	CL1896.Contig1_All	1846	1477.13	69.0036	-4.41998	2.33794e-05	Down	4.94524e-08	gi|385202645|gb|AFI47448.1|/4.7e-185/C-type lectin 3 [Helicoverpa armigera]
Antimicrobial peptide	CL3603.Contig3_All	806	0.874618	20.5229	4.55244	0.000354809	Up	1.33693e-06	gi|827029727|gb|AKJ54522.1|/9.6e-66/lysozyme 3 [Spodoptera exigua]
	Unigene4489_All	424	1300.25	217.829	-2.57752	0.00357451	Down	2.58424e-05	gi|313247982|gb|ADR51154.1|/3.0e-26/cecropin 1 [Helicoverpa armigera]
	Unigene4498_All	1061	7723.8	1102.41	-2.80865	8.91883e-05	Down	2.66904e-07	gi|61660431|gb|AAX51192.1|/3.6e-113/attacin [Helicoverpa armigera]
	Unigene6419_All	263	23.4477	2.89348	-3.01857	0.0404282	Down	0.000816949	gi|61661433|gb|AAX51304.1|/4.7e-22/cecropin [Helicoverpa armigera]
	CL217.Contig2_All	764	7179.07	540.981	-3.73015	0.00536111	Down	4.53351e-05	gi|12005280|gb|AAG44367.1|AF233590_1/1.8e-69/gloverin precursor [Trichoplusia ni]
	CL2348.Contig2_All	741	16152.1	1087.72	-3.89234	3.54816e-16	Down	1.15644e-19	gi|965434978|gb|ALT16900.1|/1.6e-91/lebocin [Helicoverpa armigera]
	Unigene4244_All	1641	452.119	23.8997	-4.24164	2.54708e-05	Down	5.73564e-08	gi|219958088|gb|ACL68098.1|/1.4e-47/pro-lebocin [Manduca sexta]
Melanization-related	CL3812.Contig1_All	1448	232.072	47.5072	-2.28835	0.0082349	Down	8.17391e-05	gi|379699022|ref|NP_001243984.1|/1.1e-147/serine protease HP21 precursor [Bombyx mori] >gi|328506959|gb|AEB21638.1| serine protease HP21 [Bombyx mori]
	CL963.Contig1_All	1747	1507.05	502.707	-1.58394	0.0426416	Down	0.000875603	gi|56418397|gb|AAV91006.1|/1.3e-152/hemolymph proteinase 8 [Manduca sexta]
	CL2548.Contig2_All	2479	998.002	152.802	-2.70738	1.37249e-06	Down	2.11465e-09	gi|56418419|gb|AAV91017.1|/3.0e-198/hemolymph proteinase 19 [Manduca sexta]
	CL4912.Contig1_All	1386	77.2526	11.671	-2.72665	0.00216784	Down	1.36815e-05	gi|56418417|gb|AAV91016.1|/4.6e-100/hemolymph proteinase 18 [Manduca sexta]
	CL3844.Contig1_All	1984	16.0172	181.746	3.50423	0.000133245	Up	4.38227e-07	gi|913311093|ref|XP_013186212.1|/7.6e-221/PREDICTED: serine protease inhibitor 3/4 [Amyelois transitella]
	CL4224.Contig4_All	7301	477.74	79.3812	-2.58936	0.0156163	Down	0.000209143	gi|914566335|gb|KOB71038.1|/5.7e-258/Serine protease inhibitor 28 [Operophtera brumata]
	Unigene4357_All	2219	23507.4	2667.9	-3.13934	0.0216101	Down	0.000326866	gi|914568585|gb|KOB72482.1|/1.9e-103/putative serine protease inhibitor dipetalogastin [Operophtera brumata]
Other immune-related	Unigene11817_All	1389	13.9417	80.4183	2.52811	0.00866661	Up	8.9876e-05	gi|524998299|ref|XP_005046911.1|/1.8e-19/PREDICTED: mucin-2 [Ficedula albicollis]
	Unigene12006_All	976	1472.41	42.9695	-5.09873	7.01941e-08	Down	7.90334e-11	gi|919102008|ref|XP_013387385.1|/1.8e-26/PREDICTED: mucin-2-like [Lingula anatina]
	CL3016.Contig1_All	1240	157.958	549.732	1.79919	0.00585252	Up	5.08295e-05	gi|4090964|gb|AAD09279.1|/1.3e-37/immune-related Hdd1 [Hyphantria cunea]
	CL3534.Contig4_All	1424	365.652	56.6942	-2.6892	8.12334e-08	Down	9.38697e-11	gi|34392593|dbj|BAC82630.1|/2.8e-145/growth blocking peptide binding protein [Mythimna separata]
	CL2238.Contig1_All	1357	4.17907	30.197	2.85315	0.0109901	Up	0.00012374	gi|913301400|ref|XP_013200001.1|/1.6e-169/PREDICTED: evolutionarily conserved signaling intermediate in Toll pathway, mitochondrial [Amyelois transitella]
	CL239.Contig8_All	2926	167.175	38.2285	-2.12864	0.00100313	Down	4.90417e-06	gi|913322760|ref|XP_013192616.1|/4.8e-131/PREDICTED: toll-interacting protein-like [Amyelois transitella]
	CL1346.Contig3_All	2197	9.5926	70.4595	2.8768	0.0401057	Up	0.000799755	gi|256274668|gb|ACU68555.1|/6.9e-50/Spz1A [Manduca sexta]
