# Supplementary material for: C-type lectin-mediated microbial homeostasis is critical for Helicoverpa armigera larval growth and development
Source: PLoS Pathog. 2020 Sep 30;16(9):e1008901. doi: 10.1371/journal.ppat.1008901 (PMC7549827; doi:10.1371/journal.ppat.1008901)
Supplement: S6 Table — (XLS) [file ppat.1008901.s013.xls]

## Sheet: Sheet1
S6 Table. Primers used in this study.
	Target gene	Direction	Primer Sequence (5¢-3¢)
RNAi	HaCTL3 (dsHaCTL3)	Forward	TAATACGACTCACTATAGGGAGAGGAGATGATGGACTCAGCC
		Reverse	TAATACGACTCACTATAGGGAGAGGTTCCAAATGGCTTCGTG
	HaCTL3 (dsHaCTL3-2)	Forward	TAATACGACTCACTATAGGGAGATACGAATACTGGACCTAAGG
		Reverse	TAATACGACTCACTATAGGGAGAAATGCGAAACGATGGGAGC
	GFP (dsGFP)	Forward	TAATACGACTCACTATAGGGAGAAGGGCGAGGGCGATGCCACC
		Reverse	TAATACGACTCACTATAGGGAGATGTACTCCAGCTTGTGCCCC
PCR	Bacterial universal 16S rRNA	Forward (16S-F)	TCCTACGGGAGGCAGCAGT
		Reverse (16S-R)	GGACTACCAGGGTATCTAATCCTGTT
	Bacterial universal 16S rRNA	Forward (16S-27F)	AGAGTTTGATCCTGGCTCAG
		Reverse (16S-1492R)	TACGGYTACCTTGTTACGACTT
	Bacterial universal 16S rRNA	Forward (16S-338F)	ACTCCTACGGGAGGCAGCAG
		Reverse (16S-806R)	GGACTACHVGGGTWTCTAAT
qPCR	E. mundtii-specific 16S rRNA	Forward	GAACGCTTCTTTTCCCACCG
		Reverse	CGAAACCATGCGGTTTCGAT
RT-qPCR	HaCTL3	Forward	GGAGCAGAGCCAATGGTCCC
		Reverse	GTTCCTCAGCAGAATCATGG
	3DE-3b-reductase	Forward	CAACTGCAAAGAGTGCTGG
		Reverse	GACTGTAGCCCATGACTAC
	Broad	Forward	CTCTCCTGATGTTGGCAGG
		Reverse	ACTTCATGCCGCAGTAAGG
	JHAMT	Forward	TTCTCGTTCTACGCTCTGC
		Reverse	ACACGTCAAACACAGGAGC
	Kr-h1	Forward	AAGAACATGGGGCAGACAC
		Reverse	AACTAGGAGGAGTCGGTGG
	Disembodied	Forward	CCTTCAACTTCTTCCCACG
		Reverse	CCACACCAATAGATACTGG
	Spook	Forward	GAGATCCTGAGGTTGGTAG
		Reverse	GGCATTCTAGGACTGTAGC
	shade	Forward	GTCCGTGCTGCGATATACG
		Reverse	TAGCACGAATGTCCCAGCG
	b-1,3-GRP3	Forward	TTGGCGCAGGCAGCATCAC
		Reverse	GTTGGTTCCACGTGGTCTG
	PGRP C	Forward	ATTGGAGACTGGAGAGTGG
		Reverse	CCTGGTTGTGAGCTATCAG
	Lebocin	Forward	GGTACACGAGAAGTTTGGG
		Reverse	AGCGACCTCGCGTTACGAC
	Attacin	Forward	CCTTTGTTCGATCGTACGG
		Reverse	CGAACTTCTCATAAAGGGTG
	pre-HP21	Forward	GGATCCCTCATCAGTGAG
		Reverse	TCTGCAGCTGCGTCATCC
	SPI 3/4	Forward	TTGATGATGCCGACAGCTC
		Reverse	CGTTGAACTTGCGGAGAGG
	TIP-like	Forward	GTCCTCAGTTACTCTGTGG
		Reverse	TTGCTGCATATGCGGCTGC
	ECSIT	Forward	CAATAGTGGCTGTGTGTGC
		Reverse	ATCTCGTCTGGTGGAGCAG
	Hab-actin	Forward	CCTGGTATTGCTGACCGTATGC
		Reverse	CTGTTGGAAGGTGGAGAGGGAA
Recombinant protein expression	Attacin	Forward	TACTCAGAATTCATGTTCTCTTTGGTTTGCTTAG
		Reverse	TACTCACTCGAGTTATCTAAAAGTAAGACCAGCG
	Lebocin	Forward	TACTCAGAATTCATGTGCAAGCTAACTTTAGTGC
		Reverse	TACTCACTCGAGTTAAGCGTAAAGACGGCCGG
	Gloverin	Forward	TACTCAGAATTCATGCAGTCCTCAATCCTTCTA
		Reverse	TACTCACTCGAGTTATTCTGCCTGTACTCCGAT
